# Supplementary material for: Integrated Metabolomic and Transcriptomic Analysis Reveals Differential Flavonoid Accumulation and Its Underlying Mechanism in Fruits of Distinct Canarium album Cultivars
Source: Foods. 2022 Aug 21;11(16):2527. doi: 10.3390/foods11162527 (PMC9407539; doi:10.3390/foods11162527)
Supplement: Supplementary file 1 [file foods-11-02527-s001.zip]

Archive with 8 entries (8 files):
- Figure S1. Chromatograms for the LC-MS results of fruits of four Canarium ablum cultivars..jpg
- Table S1. List of qRT-PCR primers used in the study.pdf
- Table S2. Differential metabolites when comparing different cultivars.xlsx
- Table S3. DEG annotation of T_C compared with T_H.xlsx
- Table S4. Identification of bHLH genes from transcriptomic data of Canarium album.xlsx
- Table S5. Identification of MYB genes from transcriptomic data of Canarium album.xlsx
- Table S6. The gene ID numbers and FPKM values of selected MYB and bHLH transcription factors.pdf
- Table S7. Identification of WD40 genes from transcriptomic data of Canarium album.xlsx
