# Supplementary material for: Integrated Metabolomic and Transcriptomic Analysis Reveals Differential Flavonoid Accumulation and Its Underlying Mechanism in Fruits of Distinct Canarium album Cultivars
Source: Foods. 2022 Aug 21;11(16):2527. doi: 10.3390/foods11162527 (PMC9407539; doi:10.3390/foods11162527)
Supplement: Supplementary file 1 [file foods-11-02527-s001.zip › Table S2. Differential metabolites when comparing different cultivars.xlsx]

## Sheet: Table S2
			Metabolites	H vs C				T vs C				Z vs C				H vs T				Z vs T				Z vs H
ID	type			wc*	pcorr	VIP	p	wc*	pcorr	VIP	p	wc*	pcorr	VIP	p	wc*	pcorr	VIP	p	wc*	pcorr	VIP	p	wc*	pcorr	VIP	p
M306T395	[M]-	neg	(-)-Epigallocatechin*	-0.00615634	-0.716751	1.064	0.061	0.00235073	0.22746	0.175	0.885	-0.00456529	-0.498225	0.825	0.312	0.00701146	0.8005	1.325	0.03	-0.0074456	-0.786718	1.266	0.03	0.00606226	0.574277	0.95	0.312
M359T566	[M+H]+	pos	(+)-Pinoresinol	-0.00633137	-0.730206	1.064	0.061	0.00558905	0.527501	0.922	0.112	-0.00820954	-0.881412	1.267	0.03	0.00782465	0.878531	1.371	0.03	-0.00886211	-0.933164	1.491	0.03	-0.0072464	-0.646041	0.763	0.194
M179T502	[M+H-H2O]+	pos	(1S,2R,4S)-(-)-Bornyl acetate	-0.0038615	-0.448375	0.664	0.194	-0.00336614	-0.33828	0.544	0.47	0.00922299	0.987617	1.469	0.03	0.00293124	0.330989	0.431	0.665	0.00940297	0.991661	1.494	0.03	0.0107814	0.956415	1.59308	0.0303828
M255T618	[M-H]-	neg	(2S)-Liquiritigenin*	-0.00860021	-0.996636	1.125	0.021	-0.002814	-0.259814	0.479	0.312	-0.00917164	-0.996062	1.198	0.021	0.00873274	0.996894	1.146	0.021	-0.00942643	-0.997691	1.252	0.021	NA	NA	NA	NA
M265T403	[M+H]+	pos	(S)-Abscisic acid	-0.00582717	-0.671572	0.864	0.03	-0.00784813	-0.7058	1.105	0.112	-0.00888888	-0.954185	1.351	0.03	-0.00252658	-0.276624	0.364	0.665	-0.00898325	-0.946681	1.403	0.03	-0.0110349	-0.976872	1.57579	0.0303828
M291T455	[M+H]+	pos	10-Hydroxydecanoic acid	0.00821183	0.941492	1.188	0.03	0.00864018	0.756445	1.627	0.03	0.0078398	0.838178	1.345	0.03	-0.00691204	-0.769208	1.397	0.03	0.00549658	0.57614	1.271	0.03	-0.000262805	-0.00106383	0.0699859	0.665006
M333T341	[M+H]+	pos	1-Dehydro-[6]-gingerdione	-0.00739345	-0.846908	1.295	0.03	-0.00215941	-0.221588	1.251	0.03	-0.00731314	-0.775202	1.22	0.03	0.00673762	0.76289	1.083	0.112	-0.00609211	-0.641177	0.915	0.194	0.00613007	0.545393	0.859062	0.112351
M171T579	[M+H-H2O]+	pos	1H-Indole-3-acetamide	-0.00777951	-0.895796	1.357	0.03	0.0107419	0.950643	1.399	0.03	0.00897421	0.959709	1.346	0.03	0.00890283	0.997409	1.364	0.03	0.00857724	0.902204	1.417	0.03	0.0110601	0.984274	0.972	0.312
M175T191	[M+H]+	pos	1-O-Galloyl-beta-D-glucose	-0.00859887	-0.985655	1.051	0.03	0.00945862	0.83954	0.154	0.885	-0.00821534	-0.878674	0.963	0.061	0.00876882	0.980742	0.753	0.03	-0.00886141	-0.934673	0.734	0.03	0.00900791	0.80414	0.95	0.112
M451T444	[M+H]+	pos	2,3,4,4,6-Peptahydroxychalcone 4-O-glucoside	-0.00871979	-0.999342	1.278	0.021	0.0068045	0.587287	1.121	0.194	-0.00932828	-0.999282	1.377	0.021	0.0089157	0.998802	1.269	0.021	-0.00947161	-0.998663	1.365	0.021	NA	NA	NA	NA
M144T97	[M-H]-	neg	4-Acetamidobutanoic acid	-0.00778701	-0.90034	1.262	0.03	-0.00812551	-0.727097	1.295	0.03	-0.00781928	-0.851368	1.267	0.03	0.00307965	0.344674	0.571	0.312	8.86e-05	0.00235502	0.049	0.47	0.00835506	0.800111	1.016	0.112
M255T367	[M+H]+	pos	4-Methoxyflavanone	0.00380361	0.441339	0.601	0.312	0.00341757	0.292626	0.578	0.885	0.00917366	0.983996	1.449	0.03	0.00133122	0.160456	0.391	0.665	0.00799385	0.842699	1.339	0.03	0.0111448	0.990003	0.441	0.885
M275T382	[M-H]-	neg	6-Phosphogluconic acid	0.00861935	0.99925	1.334	0.021	NA	NA	NA	NA	0.009136	0.993454	0.938	0.021	-0.00875112	-0.999324	1.336	0.021	0.00938868	0.9941	1.067	0.021	-0.000127679	-0.0371943	0.347039	0.885234
M293T802	[M+H-H2O]+	pos	9(S)-HPOT	-0.00836813	-0.958369	1.26	0.03	0.000466724	0.0636942	0.255	1	-0.00879826	-0.943453	1.358	0.03	0.00841757	0.940765	1.046	0.03	-0.00881279	-0.931621	1.126	0.03	-0.00154333	-0.107504	1.415	0.03
M283T646	[M-H]-	neg	Acacetin	0.00734634	0.853296	1.259	0.03	0.00388412	0.358994	0.709	0.665	0.00859233	0.93643	1.399	0.03	-0.00281938	-0.326157	0.317	1	0.00696308	0.731325	1.206	0.03	0.00917478	0.886473	0.805	0.312
M90T90_3	[M+H]+	pos	Alanine	0.00861271	0.987257	1.353	0.03	-0.0107404	-0.963448	1.65	0.03	0.00789435	0.846951	1.21	0.03	-0.00873083	-0.977522	1.393	0.03	0.0091474	0.966183	1.449	0.03	-0.00662133	-0.607009	1.574	0.03
M261T801	[M+H-H2O]+	pos	Alpha-Linolenic acid	-0.0073137	-0.83443	1.176	0.03	-0.00890168	-0.772916	1.34	0.061	-0.0089737	-0.963334	1.398	0.03	0.0029531	0.322973	0.404	0.312	-0.00823235	-0.870149	1.194	0.03	-0.00863896	-0.764656	1.10446	0.0303828
M271T632	[M+H]+	pos	Apigenin*	-0.00845542	-0.968068	1.296	0.03	-0.00955614	-0.837119	1.477	0.03	-0.0091411	-0.97888	1.414	0.03	0.00635846	0.705785	0.981	0.112	-0.00862872	-0.910855	1.259	0.03	-0.00957627	-0.849466	0.95	0.194
M167T673	[M+H]+	pos	Apocynin	-0.00821575	-0.940351	1.271	0.03	-0.00751068	-0.672187	1.141	0.061	-0.00881195	-0.943796	1.343	0.03	0.00775801	0.864665	1.194	0.03	-0.00771028	-0.81429	1.187	0.061	0.00687797	0.605559	0.284	0.665
M289T444	[M+H]+	pos	Aromadendrin*	0.00846908	0.971338	1.347	0.03	0.0109692	0.981028	1.637	0.03	0.00902179	0.965547	1.427	0.03	0.00765102	0.85784	1.198	0.03	-0.00384251	-0.399748	0.61	0.47	0.0073156	0.634961	0.989	0.112
M177T142_1	[M+H]+	pos	Ascorbate	-0.00785143	-0.901901	1.229	0.03	0.0038536	0.317824	0.6	0.47	-0.00685454	-0.735734	1.121	0.03	0.00734076	0.821392	1.106	0.03	-0.00710324	-0.749583	1.121	0.03	-0.00146653	-0.104555	1.484	0.03
M449T534_1	[M+H]+	pos	Astragalin*	0.00621497	0.712433	0.279	0.301	-0.00424187	-0.414554	0.633	0.453	0.00599494	0.651122	1.452	0.03	-0.00892368	-0.999482	0.519	0.301	0.00947365	0.998739	1.358	0.021	-0.0105733	-0.929434	1.308	0.021
M171T37_1	[M+H-H2O]+	pos	Azelaic acid	-0.00865511	-0.991486	1.319	0.03	-0.00580731	-0.519841	0.844	0.312	-0.00921007	-0.986471	1.418	0.03	0.0062795	0.701522	0.892	0.194	-0.00605105	-0.636935	0.935	0.312	0.00693531	0.627065	0.98949	0.112351
M160T142_3	[M+H]+	pos	Betonicine	0.0086314	0.989397	1.364	0.03	0.00866907	0.752317	1.301	0.061	0.00849308	0.909032	1.352	0.03	-0.00883645	-0.990347	1.387	0.03	0.0076606	0.808346	1.216	0.061	-0.0110082	-0.975598	0.729	0.665
M111T821	[M+H]+	pos	Catechol	-0.00804422	-0.919146	1.268	0.03	-0.00497232	-0.423318	0.804	0.312	-0.00880326	-0.94313	1.399	0.03	-0.00119909	-0.129785	0.029	0.312	0.000324472	0.0299382	0.23	0.312	-0.00606494	-0.545886	1.273	0.061
M335T363	[M-H2O-H]-	neg	Chlorogenic acid*	0.000255371	0.0216131	0.105	0.885	0.00976439	0.899065	1.429	0.03	0.00818508	0.889512	1.333	0.03	0.00763733	0.871926	1.294	0.03	-0.00232543	-0.24519	0.363	0.194	0.00890321	0.856469	1.19	0.03
M301T697_1	[M+H]+	pos	Chrysoeriol	-0.00859214	-0.985241	1.339	0.03	-0.00955632	-0.854999	1.513	0.03	-0.00824588	-0.882183	1.316	0.03	0.000590068	0.0588027	0.26	1	0.00585502	0.618703	0.942	0.194	0.0103383	0.913774	0.099	0.665
M133T570	[M+H]+	pos	Cinnamaldehyde	-0.0087257	-0.999926	1.346	0.021	-0.00947139	-0.849468	1.434	0.03	-0.0093346	-0.999912	1.451	0.021	0.00891617	0.99842	1.125	0.021	-0.00947211	-0.998651	1.21	0.021	NA	NA	NA	NA
M157T152	[M+H-H2O]+	pos	cis-Aconitic acid	-0.00358401	-0.415888	0.602	0.312	-0.00884213	-0.790061	1.254	0.061	-0.00839006	-0.900042	1.235	0.03	-0.00649182	-0.732908	1.029	0.061	-0.006187	-0.652802	0.973	0.061	-0.0102122	-0.904063	1.397	0.03
M147T741	[M-H]-	neg	Citramalic acid	0.00772267	0.895591	1.182	0.03	-0.000460285	-0.0490986	0.13	1	0.00543191	0.591187	0.804	0.194	-0.00718423	-0.823756	1.148	0.03	0.00531425	0.562444	0.803	0.112	-0.0022667	-0.232527	1.593	0.03
M193T152	[M+H]+	pos	Citric acid	-0.00854272	-0.978732	1.341	0.03	-0.000798512	-0.0584595	0.043	0.665	-0.00925225	-0.990974	1.468	0.03	0.00837385	0.938052	1.261	0.03	-0.00930856	-0.98172	1.437	0.03	-0.0109571	-0.972749	0.247	1
M233T455	[M+H]+	pos	Costunolide	-0.00758205	-0.87159	1.164	0.03	0.00578146	0.516301	0.871	0.194	-0.00705269	-0.758698	1.099	0.03	0.00757935	0.844431	1.134	0.03	-0.00754373	-0.794676	1.153	0.03	0.00466562	0.407705	1.396	0.03
M557T825	[M+H]+	pos	Cucurbitacin E	0.00871567	0.999139	1.247	0.021	NA	NA	NA	NA	0.00929412	0.995803	1.24	0.021	-0.00891524	-0.998947	1.27	0.021	0.0094409	0.9956	1.261	0.021	0.000469883	0.0247915	1.45	0.03
M342T142	[M]+	pos	D-Maltose	0.00871275	0.997824	1.125	0.021	NA	NA	NA	NA	0.00932758	0.999117	1.283	0.021	-0.00891224	-0.998007	1.145	0.021	0.00947489	0.998896	1.304	0.021	-0.000628245	-0.0426423	1.57	0.03
M301T801	[M-H]-	neg	Ellagic acid	-0.00774499	-0.900444	1.211	0.03	-0.0102238	-0.930572	1.426	0.03	-0.00854737	-0.928774	1.279	0.03	0.00382608	0.438147	0.41	0.312	-0.000731608	-0.0794165	0.008	1	0.00398184	0.38184	1.388	0.03
M291T427	[M+H]+	pos	Epicatechin*	0.00718915	0.819972	1.209	0.03	0.00133192	0.0922923	0.471	0.885	0.00684862	0.736813	0.981	0.112	-0.00396315	-0.448802	1.145	0.061	0.00308024	0.328214	0.078	0.312	-0.00668012	-0.583817	0.104	0.312
M149T459	[M+H]+	pos	Estragole	-0.00793447	-0.906801	1.151	0.03	-0.00675725	-0.582944	1.044	0.112	-0.00868712	-0.931822	1.278	0.03	0.00174412	0.184373	0.524	0.665	-0.00376284	-0.397166	0.757	0.47	-0.00715188	-0.629	1.313	0.03
M165T546	[M+H]+	pos	Eugenol	-0.00872645	-0.99993	1.374	0.021	-0.0040511	-0.346047	0.222	0.312	-0.00933541	-0.999883	1.48	0.021	0.00691419	0.767243	1.081	0.069	-0.00734531	-0.775344	1.163	0.069	NA	NA	NA	NA
M209T506	[M+H]+	pos	Fraxetin	-0.00693442	-0.797977	0.978	0.03	-0.00977909	-0.870523	1.377	0.03	-0.00828549	-0.887289	1.203	0.03	-0.00683368	-0.772851	1.22	0.03	0.00255918	0.268034	0.371	0.47	-0.00893667	-0.785249	0.023	1
M161T180	[M-H2O-H]-	neg	Fructose-1P	-0.00861265	-0.998698	1.272	0.021	-0.00166435	-0.186627	0.3	0.665	-0.00918489	-0.998478	1.353	0.021	0.00874218	0.998569	1.222	0.021	-0.00943662	-0.998187	1.335	0.021	NA	NA	NA	NA
M104T108	[M+H]+	pos	gamma-Aminobutyric acid	0.00803314	0.922023	1.281	0.03	-0.00990962	-0.869427	1.414	0.03	0.00766116	0.819438	1.191	0.03	-0.00885533	-0.99248	1.378	0.03	0.00917975	0.968915	1.407	0.03	-0.0055976	-0.51171	0.76281	0.193931
M273T685	[M+H]+	pos	Garbanzol*	-0.00320404	-0.360385	0.507	0.312	-0.0101665	-0.902492	1.523	0.03	-0.00680453	-0.728487	0.884	0.312	-0.00776723	-0.873623	1.1	0.061	0.00747648	0.791591	1.218	0.061	-0.00597749	-0.534683	1.217	0.03
M270T571	[M]-	neg	Genistein	-0.00767348	-0.886368	1.173	0.03	0.00911634	0.863361	1.44	0.03	-0.00825833	-0.898081	1.26	0.03	0.00858002	0.978573	1.355	0.03	-0.00926994	-0.981531	1.481	0.03	-0.00283217	-0.295729	1.571	0.03
M433T542	[M+H]+	pos	Genistin	-0.00498306	-0.566943	0.799	0.194	-0.0093714	-0.814837	1.448	0.03	-0.00878191	-0.943116	1.349	0.03	-0.00702713	-0.7883	1.156	0.03	0.00361483	0.377412	0.353	0.312	-0.0106572	-0.950008	1.104	0.03
M189T293	[M+H]+	pos	Glycylleucine	-0.00808159	-0.926484	1.236	0.03	-0.00916468	-0.807473	1.358	0.03	-0.00894105	-0.95902	1.393	0.03	0.00415764	0.456651	0.69	0.312	-0.00800796	-0.845939	1.265	0.03	-0.00967409	-0.856545	1.576	0.03
M177T650	[M+H]+	pos	Herniarin	-0.00831197	-0.951063	1.28	0.03	-0.00719662	-0.633531	1.042	0.194	-0.00911223	-0.977625	1.414	0.03	0.000109004	0.00158585	0.312	1	-0.00346745	-0.36467	0.643	0.312	-0.00979402	-0.853724	1.39691	0.0303828
M104T837_2	[M]+	pos	Hydroxypyruvic acid	-0.00872362	-0.999566	1.302	0.021	0.0037019	0.344218	0.653	0.665	-0.00933238	-0.999866	1.403	0.021	0.00892116	0.999576	1.252	0.021	-0.00947742	-0.999338	1.346	0.021	NA	NA	NA	NA
M175T101	[M]+	pos	Indoleacetic acid	0.00868585	0.994701	1.369	0.03	0.0110242	0.974302	1.649	0.03	0.00908497	0.972637	1.383	0.03	-0.00884413	-0.990063	1.385	0.03	0.00892094	0.940895	1.346	0.03	0.00496023	0.437867	0.396	0.47
M245T130_1	[M-H]-	neg	Isopentenyl pyrophosphate	-0.00862032	-0.999189	1.36	0.021	-0.00870318	-0.794645	1.421	0.03	-0.00919309	-0.999444	1.448	0.021	0.00872885	0.996326	1.168	0.021	-0.00942223	-0.997195	1.275	0.021	NA	NA	NA	NA
M299T511	[M-H]-	neg	Kaempferide*	-0.0085209	-0.988998	0.988	0.021	0.0059325	0.52277	0.83	0.312	-0.00541933	-0.587189	0.61	0.453	0.00872795	0.99627	0.504	0.301	-0.00621461	-0.655249	0.415	0.301	0.00394525	0.360783	1.088	0.021
M287T525_2	[M+H]+	pos	Kaempferol*	-0.00854282	-0.979554	1.342	0.03	-0.00370017	-0.343831	0.118	0.312	-0.00458175	-0.493934	0.125	0.47	-0.000479632	-0.057589	0.796	0.194	-5.83e-05	-0.00587691	0.252	0.885	-0.001086	-0.0732809	0.291	1
M175T88	[M+H]+	pos	Lamiide	0.00663095	0.764267	1.353	0.03	-0.0110605	-0.978668	0.255	0.665	0.0048141	0.515947	1.482	0.03	-0.00860397	-0.965195	0.467	0.312	0.00861477	0.910394	0.743	0.312	-0.00173281	-0.182598	0.66	0.665
M133T108	[M+H]+	pos	L-Arginine	-0.0087222	-0.999239	0.875	0.03	-0.0106853	-0.93852	1.607	0.03	-0.00933086	-0.999496	0.784	0.665	0.0089252	0.999638	1.127	0.03	-0.0094817	-0.999832	1.101	0.03	NA	NA	NA	NA
M241T115	[M+H]+	pos	L-Asparagine	-0.0087235	-0.999605	1.207	0.021	-0.00565101	-0.480994	1.394	0.03	-0.00933225	-0.99949	1.301	0.021	0.00887258	0.993366	1.367	0.021	-0.0094258	-0.994399	1.47	0.021	NA	NA	NA	NA
M156T81	[M+H]+	pos	L-Cystine	-0.00871208	-0.998128	1.323	0.021	-0.00783944	-0.666141	0.665	0.47	-0.00932003	-0.998795	1.425	0.021	0.00890682	0.997929	0.941	0.021	-0.00946218	-0.998057	1.012	0.021	NA	NA	NA	NA
M130T778	[M-H]-	neg	Leucopelargonidin*	0.00858737	0.996234	1.123	0.03	NA	NA	NA	NA	0.00919374	0.999416	1.288	0.03	-0.00871865	-0.99582	1.223	0.03	0.00944801	0.999442	1.357	0.03	-0.00666832	-0.648804	0.245	0.885
M132T219_2	[M+H]+	pos	L-Histidine	-0.00871948	-0.999257	1.144	0.021	-0.01022	-0.897596	1.207	0.112	-0.00932795	-0.999552	1.233	0.021	0.00890532	0.996774	1.151	0.021	-0.00946059	-0.997668	1.238	0.021	NA	NA	NA	NA
M147T80	[M+H]+	pos	Limonene-1,2-diol	-0.00558186	-0.634296	1.174	0.021	-0.0100866	-0.880205	0.647	0.47	-0.00729443	-0.779958	1.265	0.021	-0.00738389	-0.826071	1.2	0.021	0.00164917	0.174936	1.291	0.021	-0.00664714	-0.609896	0.859	0.112
M131T340	[M-H2O-H]-	neg	L-Isoleucine	0.00528132	0.614422	1.221	0.021	0.00617695	0.538345	0.902724	0.193931	0.00725666	0.793741	1.473	0.021	0.00143981	0.169962	1.224	0.021	0.00494889	0.530923	1.514	0.021	0.0075626	0.718803	0.888	0.194
M421T322_2	[M-H]-	neg	L-Leucine	-0.00825915	-0.958434	1.231	0.021	-0.00403391	-0.362633	1.444	0.03	-0.00898229	-0.97867	1.326	0.021	-0.0027895	-0.325453	1.22	0.021	0.00265644	0.27487	1.312	0.021	-0.00945116	-0.905334	0.173	0.665
M291T514	[M+H]+	pos	L-Lysine	0.00780766	0.894743	0.858	0.112	-0.00973904	-0.873489	1.453	0.03	0.00885573	0.951684	1.163	0.03	-0.00849112	-0.951013	1.148	0.03	0.00918383	0.968683	0.339	0.665	0.00496333	0.446219	1.008	0.061
M171T679	[M+H]+	pos	L-Ribulose	-0.00871368	-0.998014	0.9	0.194	-0.00399106	-0.356538	0.903	0.194	-0.00932174	-0.997784	1.032	0.03	0.00891411	0.997997	0.442	0.665	-0.00946993	-0.998529	0.752	0.112	NA	NA	NA	NA
M286T525_2	[M]+	pos	Luteolin*	-0.00743351	-0.852178	1.141	0.03	-0.00480703	-0.416753	0.182	0.665	-0.00675466	-0.725166	0.783	0.194	-0.0029943	-0.346095	1.291	0.03	0.00202373	0.211929	0.58	0.885	-0.00542737	-0.464179	0.389	1
M493T597	[M]-	neg	Malvidin 3-glucoside	-0.0085634	-0.993448	1.412	0.03	-0.0102279	-0.937094	1.662	0.03	-0.00909043	-0.988813	1.51	0.03	0.00280472	0.314516	0.617	0.312	-0.00873562	-0.92428	1.355	0.03	-0.00992634	-0.953956	1.498	0.03
M190T102_1	[M]+	pos	meso-2,6-Diaminoheptanedioate	0.00866705	0.992498	1.368	0.03	-0.0106299	-0.949485	1.585	0.03	0.00889002	0.95197	1.384	0.03	-0.00889445	-0.997002	1.396	0.03	0.00930001	0.981349	1.453	0.03	-0.0099012	-0.884224	0.336	0.47
M181T822	[M+H]+	pos	myo-Inositol	0.00699982	0.800336	1.236	0.03	-0.00305752	-0.260265	0.591	0.312	0.00765321	0.820412	1.388	0.03	-0.0076298	-0.860554	1.321	0.03	0.00821575	0.866076	1.465	0.03	0.00204258	0.184282	0.247385	1
M299T799	[M-H2O-H]-	neg	Myricetin*	-0.0085338	-0.990105	1.102	0.021	-0.00338977	-0.334767	0.789	0.312	-0.00910081	-0.989387	1.172	0.021	0.00869806	0.993263	1.129	0.021	-0.00938899	-0.993525	1.233	0.021	NA	NA	NA	NA
M435T547	[M+H]+	pos	Naringenin 7-O-beta-D-glucoside	0.00812553	0.929494	1.299	0.03	-0.00870325	-0.787852	1.343	0.061	0.00699026	0.74832	1.075	0.03	-0.00822827	-0.920331	1.339	0.03	0.00830857	0.877024	1.32	0.03	-0.00286001	-0.225621	1.491	0.03
M333T286	[M]+	pos	Norsanguinarine	0.00757696	0.866597	1.159	0.03	-0.00227812	-0.203321	0.046	0.665	0.0067946	0.728379	1.034	0.061	-0.00640987	-0.722059	1.015	0.061	0.005347	0.566167	0.724	0.194	-0.0056948	-0.513054	1.138	0.312
M237T811	[M+H-H2O]+	pos	Palmitoleic acid	-0.00849098	-0.973953	1.354	0.03	0.00348131	0.308656	0.61	1	-0.00907201	-0.972248	1.46	0.03	0.00798579	0.899677	1.114	0.03	-0.00848333	-0.895866	1.2	0.03	-0.000186188	-0.00297422	0.973	0.03
M338T86	[M]-	neg	p-Coumaroyl quinic acid	-0.00766503	-0.885309	1.31	0.03	0.00945829	0.873957	1.279	0.03	0.00688524	0.752332	1.35	0.03	0.00828365	0.947432	1.147	0.061	-0.00718634	-0.756381	1.537	0.03	0.00976675	0.92952	1.079	0.03
M158T770_2	[M]+	pos	Pelargonic acid	0.00790044	0.908902	1.219	0.03	-0.00733862	-0.678329	1.081	0.112	0.00749233	0.803964	1.164	0.03	-0.00852126	-0.956373	1.299	0.03	0.00861342	0.909693	1.322	0.03	-0.00572247	-0.51607	1.284	0.03
M167T502	[M+H]+	pos	Perillic acid	0.00634356	0.73177	1.002	0.112	-0.00860451	-0.757986	1.306	0.061	0.00515234	0.555108	0.988	0.312	-0.00804418	-0.904057	1.204	0.03	0.00753669	0.792336	1.184	0.061	0.000251273	0.0461635	0.01	0.665
M579T434_1	[M+H]+	pos	Procyanidin B2	-0.00776309	-0.8935	1.123	0.03	-0.00956002	-0.858482	1.312	0.03	-0.00740322	-0.791959	0.968	0.03	0.00348732	0.393089	0.577	0.312	0.00647965	0.682398	1.056	0.112	0.00913046	0.8127	1.49093	0.0303828
M153T546	[M+H]+	pos	Pulegone	0.00831348	0.950185	1.311	0.03	0.00281632	0.257871	0.485	0.665	0.00835889	0.893686	1.255	0.03	-0.00800199	-0.89557	1.291	0.03	0.00801583	0.844054	1.23	0.03	0.00234872	0.221538	0.440877	0.885234
M283T518	[M+H]+	pos	Qing Hau Sau	-0.00779221	-0.895332	1.078	0.03	0.00796465	0.696466	1.089	0.061	-0.00843834	-0.905983	1.182	0.03	0.00849611	0.953811	1.173	0.03	-0.00904956	-0.95455	1.268	0.03	-0.00299803	-0.260112	0.396322	0.470486
M303T669	[M+H]+	pos	Quercetin*	-0.00775703	-0.885403	1.326	0.03	-0.0108748	-0.972533	1.66	0.03	-0.00698386	-0.751008	1.239	0.03	-0.00523772	-0.587391	0.675	0.112	0.00180979	0.192313	0.562	0.885	-0.00213714	-0.183092	0.432	0.665
M465T504	[M+H]+	pos	Quercetin 3-O-glucoside*	-0.00830121	-0.950931	1.019	0.194	-0.00730104	-0.655209	1.634	0.03	-0.00523025	-0.56697	1.396	0.03	-0.00246452	-0.279718	1.145	0.03	0.00504189	0.533486	0.406	0.665	0.00872299	0.787879	0.347	0.885
M493T556	[M-H2O-H]-	neg	Raucaffricine	-0.00839126	-0.973534	1.366	0.03	-0.0100203	-0.920584	1.544	0.03	-0.00896961	-0.977777	1.431	0.03	0.00797393	0.908921	1.307	0.03	-0.00696728	-0.741343	1.142	0.061	0.00905435	0.86984	1.348	0.03
M139T131	[M+H]+	pos	Salicylic acid	-0.00702786	-0.809453	1.054	0.03	0.000740847	0.0307483	0.212	1	-0.00657776	-0.699804	0.987	0.112	0.00705062	0.792663	0.981	0.03	-0.00635698	-0.668002	0.919	0.112	0.00674652	0.608201	0.972024	0.312321
M463T313_3	[M-H2O-H]-	neg	Silibinin	0.00778522	0.902969	1.345	0.03	0.00684534	0.635419	0.792	0.312	0.0053553	0.57927	0.988	0.112	-0.0085595	-0.977305	1.343	0.03	0.00225301	0.245549	0.9	0.312	-0.00657028	-0.645747	0.403	0.47
M372T136	[M]+	pos	Syringin	-0.00870169	-0.996435	1.181	0.021	0.00903596	0.802689	1.482	0.03	-0.00930892	-0.996574	1.272	0.021	0.00892452	0.999592	1.349	0.021	-0.00948098	-0.99967	1.451	0.021	NA	NA	NA	NA
M305T493	[M+H]+	pos	Taxifolin*	-0.00743853	-0.853091	1.136	0.03	-0.00526663	-0.478582	0.592	0.312	-0.00816978	-0.878799	1.287	0.03	0.00207759	0.229416	0.411	1	-0.00527091	-0.553137	0.736	0.194	-0.00677486	-0.591178	1.474	0.03
M149T306	[M+H]+	pos	trans-Cinnamate	-0.00840206	-0.964061	1.295	0.03	-0.00967446	-0.870007	1.438	0.03	-0.00901042	-0.96608	1.403	0.03	0.00317146	0.363647	0.509	0.665	-0.00490939	-0.514971	0.748	0.112	-0.00500496	-0.451836	1.316	0.03
M245T155	[M+H]+	pos	Uridine	-0.00872496	-0.999617	1.339	0.021	-0.0086319	-0.756113	1.489	0.03	-0.00933381	-0.999774	1.443	0.021	0.00888865	0.994647	1.176	0.021	-0.00944287	-0.995848	1.265	0.021	NA	NA	NA	NA
M265T762	[M+H-H2O]+	pos	Vaccenic acid	-0.00871647	-0.998355	1.095	0.021	-0.00779698	-0.675987	0.988	0.061	-0.00932472	-0.99843	1.179	0.021	0.0089239	0.999444	1.328	0.021	-0.00948033	-0.999729	1.429	0.021	NA	NA	NA	NA
M229T102	[M+H]+	pos	Xanthyletin	-0.00786294	-0.900323	1.184	0.03	0.00247313	0.249482	0.572	0.665	-0.00884964	-0.949046	1.345	0.03	0.00685547	0.762273	0.993	0.061	-0.00809474	-0.854349	1.144	0.03	-0.00929065	-0.829439	1.085	0.112
Note: wc*, pcorr, VIP indicate corresponding weight correlation parameter, variable importance in projection respectively.
