# Supplementary material for: Integrated Metabolomic and Transcriptomic Analysis Reveals Differential Flavonoid Accumulation and Its Underlying Mechanism in Fruits of Distinct Canarium album Cultivars
Source: Foods. 2022 Aug 21;11(16):2527. doi: 10.3390/foods11162527 (PMC9407539; doi:10.3390/foods11162527)
Supplement: Supplementary file 1 [file foods-11-02527-s001.zip › Table S3. DEG annotation of T_C compared with T_H.xlsx]

## Sheet: Table S1 DEG annotation of T_C 
Gene_ID	T_C1_FPKM	T_C2_FPKM	T_C3_FPKM	T_H1_FPKM	T_H2_FPKM	T_H3_FPKM	Gene Length	NR GI	NR ID	NR Score	NR Evalue	NR Description	NT GI	NT ID	NT Score	NT Evalue	NT Description	KO ID	KO Name	KO Description	Http Link	Swissprot ID	Swissprot Score	Swissprot Evalue	Swissprot Description	PFAM ID	PFAM description	Gene Ontology Biological Pathway	BP Description	Gene Ontology Molecular Function	MF Description	Gene Ontology Cellular Component	CC Description	KOG ID	KOG Description	UP_DOWN_REGULATION(T_HvsT_C)	log2FC(T_HvsT_C)	q value(T_HvsT_C)	CDS_flag
Cluster-4594.27279	1.35	1.43	1.02	0	0.16	0.19	2564	1216267066	XP_021617732.1	3064	0	ABC transporter G family member 6-like [Manihot esculenta]	XM_021762040.1	XM_021762040	724	0	PREDICTED: Manihot esculenta ABC transporter G family member 6-like (LOC110618797), mRNA	--	--	--	--	O80946	2623	5e-295	ABC transporter G family member 1 OS=Arabidopsis thaliana OX=3702 GN=ABCG1 PE=2 SV=1	PF01926//PF01061//PF03193//PF00910//PF00005//PF13304	50S ribosome-binding GTPase//ABC-2 type transporter//RsgA GTPase//RNA helicase//ABC transporter//AAA domain, putative AbiEii toxin, Type IV TA system	--	--	GO:0003723//GO:0003724//GO:0016887//GO:0005525//GO:0005524//GO:0003924	RNA binding//RNA helicase activity//ATPase activity//GTP binding//ATP binding//GTPase activity	GO:0016020	membrane	--	--	DOWN	-2.9794	0.00014245	blast,frame:1 start:1 end:2412
Cluster-12681.1	0.75	2.78	0.7	0	0	0	574	1137239570	OMP00542.1	706	5.6e-72	Cytochrome P450 [Corchorus olitorius]	XM_028238016.1	XM_028238016	217	1.82726e-108	PREDICTED: Camellia sinensis cytochrome P450 704C1-like (LOC114293922), mRNA	--	--	--	--	Q50EK3	497	3.7e-49	Cytochrome P450 704C1 OS=Pinus taeda OX=3352 GN=CYP704C1 PE=2 SV=1	PF00067	Cytochrome P450	GO:0055114	oxidation-reduction process	GO:0005506//GO:0020037//GO:0016705	iron ion binding//heme binding//oxidoreductase activity, acting on paired donors, with incorporation or reduction of molecular oxygen	--	--	--	--	DOWN	-4.9816	0.044361	blast,frame:3 start:3 end:476
Cluster-4594.20720	4.46	9.2	5.45	0.36	1.2	0.58	737	557543851	ESR54829.1	215	6.3e-15	hypothetical protein CICLE_v10018553mg [Citrus clementina]	XM_024192207.1	XM_024192207	34	1.27163e-06	PREDICTED: Citrus clementina uncharacterized LOC18053628 (LOC18053628), mRNA	--	--	--	--	Q9SZ66	139	1.5e-07	Disease resistance-like protein DSC1 OS=Arabidopsis thaliana OX=3702 GN=DSC1 PE=1 SV=1	PF00560	Leucine Rich Repeat	--	--	GO:0005515	protein binding	--	--	--	--	DOWN	-2.7033	8.8588e-05	blast,frame:-1 start:503 end:3
Cluster-4594.10931	8.1	5.64	6.53	4.61	15.02	13.29	1369	720119064	AIX02997.1	1307	2.8e-141	leucoanthocyanidin reductase [Morella rubra]	XM_006484344.3	XM_006484344	409	0	PREDICTED: Citrus sinensis leucoanthocyanidin reductase-like (LOC102621411), mRNA	K13081	LAR	leucoanthocyanidin reductase	http://www.genome.jp/dbget-bin/www_bget?ko:K13081	Q84V83	1176	1.6e-127	Leucoanthocyanidin reductase OS=Desmodium uncinatum OX=225101 GN=LAR PE=1 SV=1	PF03435//PF01370	Saccharopine dehydrogenase NADP binding domain//NAD dependent epimerase/dehydratase family	GO:0055114	oxidation-reduction process	GO:0050662//GO:0003824//GO:0016491	obsolete coenzyme binding//catalytic activity//oxidoreductase activity	--	--	--	--	UP	1.1235	0.020512	blast,frame:-1 start:1345 end:305
Cluster-4594.24615	0.85	1.23	0.54	0	0	0	1399	1137203151	OMO73283.1	2091	3.5e-232	Peptidase S10, serine carboxypeptidase [Corchorus capsularis]	XM_022884206.1	XM_022884206	720	0	PREDICTED: Durio zibethinus serine carboxypeptidase-like 25 (LOC111292025), mRNA	K16297	SCPL-II	serine carboxypeptidase-like clade II	http://www.genome.jp/dbget-bin/www_bget?ko:K16297	Q8L9Y0	1902	1.1e-211	Serine carboxypeptidase-like 25 OS=Arabidopsis thaliana OX=3702 GN=SCPL25 PE=2 SV=2	PF00450	Serine carboxypeptidase	GO:0006508	proteolysis	GO:0004185	serine-type carboxypeptidase activity	--	--	--	--	DOWN	-6.1644	0.00037309	blast,frame:3 start:3 end:1355
Cluster-4594.28946	0	0	0	0.59	1.94	2.29	551	--	--	--	--	--	--	--	--	--	--	--	--	--	--	--	--	--	--	PF00529//PF00399//PF17563//PF09280	HlyD membrane-fusion protein of T1SS//Yeast PIR protein repeat//Cupiennin//XPC-binding domain	GO:0055085//GO:0042546//GO:0006289//GO:0006281//GO:0043161//GO:0042742	transmembrane transport//cell wall biogenesis//nucleotide-excision repair//DNA repair//proteasome-mediated ubiquitin-dependent protein catabolic process//defense response to bacterium	GO:0022857//GO:0005199//GO:0003684	transmembrane transporter activity//structural constituent of cell wall//damaged DNA binding	GO:0016020//GO:0005618	membrane//cell wall	--	--	UP	5.9522	0.0036893	estscan,start:551 end:1; minus strand
Cluster-4594.28947	0.22	0.14	0.07	1.51	1.41	1.07	1040	1130858840	GAV61516.1	1175	4.3e-126	FAD_binding_4 domain-containing protein/ALO domain-containing protein [Cephalotus follicularis]	XM_024040666.1	XM_024040666	260	4.23751e-132	PREDICTED: Quercus suber probable L-gulonolactone oxidase 6 (LOC112008334), mRNA	--	--	--	--	O81032	983	3e-105	Probable L-gulonolactone oxidase 6 OS=Arabidopsis thaliana OX=3702 GN=GULLO6 PE=3 SV=1	PF04030//PF01565	D-arabinono-1,4-lactone oxidase//FAD binding domain	GO:0055114	oxidation-reduction process	GO:0050660//GO:0016491//GO:0003885	flavin adenine dinucleotide binding//oxidoreductase activity//D-arabinono-1,4-lactone oxidase activity	GO:0016020	membrane	--	--	UP	3.6381	0.00037974	blast,frame:-3 start:1023 end:1
Cluster-6407.0	0.76	1.06	0.5	0	0	0	1157	1350238505	XP_024043089.1	670	1.7e-67	receptor like protein 30 [Citrus clementina]	XM_024187326.1	XM_024187326	36	1.5695e-07	PREDICTED: Citrus clementina receptor-like protein 12 (LOC18048942), mRNA	--	--	--	--	Q9C699	387	4.3e-36	Receptor-like protein 7 OS=Arabidopsis thaliana OX=3702 GN=RLP7 PE=3 SV=2	PF13855//PF13516//PF00560	Leucine rich repeat//Leucine Rich repeat//Leucine Rich Repeat	--	--	GO:0005515	protein binding	--	--	--	--	DOWN	-5.6486	0.00337	blast,frame:1 start:469 end:1155|blast,frame:2 start:2 end:331|blast,frame:3 start:177 end:500
Cluster-4594.229	3.31	5.04	6.32	0	0	0	563	1271191490	PHU10695.1	292	5.6e-24	Purple acid phosphatase 10 [Capsicum chinense]	XM_007042016.2	XM_007042016	233	2.2832e-117	PREDICTED: Theobroma cacao purple acid phosphatase (LOC18607720), mRNA	--	--	--	--	Q9SDZ9	268	1.3e-22	Purple acid phosphatase 2 OS=Ipomoea batatas OX=4120 GN=PAP2 PE=1 SV=1	--	--	--	--	--	--	--	--	--	--	DOWN	-6.7902	1.7081e-05	estscan,start:174 end:393
Cluster-4594.220	2.6	1.63	1.81	4.05	3.59	3.49	1182	641806622	KDO36161.1	610	1.6e-60	hypothetical protein CISIN_1g026890mg [Citrus sinensis]	--	--	--	--	--	--	--	--	--	--	--	--	--	--	--	--	--	--	--	--	--	--	--	UP	1.3095	0.0031905	blast,frame:-3 start:889 end:137
Cluster-4594.13772	31.47	19.17	23.66	0.12	1.05	0.7	1208	743871053	XP_011033755.1	1135	2.1e-121	PREDICTED: peroxidase P7-like [Populus euphratica]	AY953377.1	AY953377	294	6.21761e-151	Populus alba x Populus tremula var. glandulosa peroxidase mRNA, complete cds	K00430	E1.11.1.7	peroxidase	http://www.genome.jp/dbget-bin/www_bget?ko:K00430	Q9FLC0	857	1.4e-90	Peroxidase 52 OS=Arabidopsis thaliana OX=3702 GN=PER52 PE=2 SV=1	PF00141	Peroxidase	GO:0055114//GO:0006804//GO:0006979	oxidation-reduction process//obsolete peroxidase reaction//response to oxidative stress	GO:0020037//GO:0004601	heme binding//peroxidase activity	--	--	--	--	DOWN	-4.8955	9.3594e-11	blast,frame:-1 start:1169 end:210
Cluster-4594.18834	13.95	16.34	13.64	26.44	26.1	23.64	3106	1227937123	XP_021904446.1	1682	2.1e-184	acetyl-coenzyme A carboxylase carboxyl transferase subunit alpha, chloroplastic-like [Carica papaya]	XM_018114005.1	XM_018114005	536	0	PREDICTED: Theobroma cacao acetyl-coenzyme A carboxylase carboxyl transferase subunit alpha, chloroplastic (LOC18614175), transcript variant X2, mRNA	K01962	accA	acetyl-CoA carboxylase carboxyl transferase subunit alpha	http://www.genome.jp/dbget-bin/www_bget?ko:K01962	Q9LD43	996	2.8e-106	Acetyl-coenzyme A carboxylase carboxyl transferase subunit alpha, chloroplastic OS=Arabidopsis thaliana OX=3702 GN=CAC3 PE=1 SV=1	PF00148//PF08285//PF03255	Nitrogenase component 1 type Oxidoreductase//Dolichol-phosphate mannosyltransferase subunit 3 (DPM3)//Acetyl co-enzyme A carboxylase carboxyltransferase alpha subunit	GO:0006486//GO:0055114//GO:0006633//GO:0006090	protein glycosylation//oxidation-reduction process//fatty acid biosynthetic process//pyruvate metabolic process	GO:0016491//GO:0003989	oxidoreductase activity//acetyl-CoA carboxylase activity	GO:0009317	acetyl-CoA carboxylase complex	--	--	UP	1.2353	1.3297e-42	blast,frame:2 start:1277 end:2833
Cluster-4594.18831	2.39	2.89	2.29	0.38	0.72	1.03	1283	1269961660	XP_022731000.1	800	1.6e-82	transcription factor MYB4-like [Durio zibethinus]	XM_021807511.1	XM_021807511	206	5.48815e-102	PREDICTED: Hevea brasiliensis transcription factor MYB36-like (LOC110652018), mRNA	K09422	MYBP	myb proto-oncogene protein, plant	http://www.genome.jp/dbget-bin/www_bget?ko:K09422	Q9FG68	556	1.2e-55	Transcription factor RAX1 OS=Arabidopsis thaliana OX=3702 GN=RAX1 PE=1 SV=1	PF09111	SLIDE	GO:0006338	chromatin remodeling	GO:0005524//GO:0016818//GO:0003676	ATP binding//hydrolase activity, acting on acid anhydrides, in phosphorus-containing anhydrides//nucleic acid binding	GO:0005634	nucleus	--	--	DOWN	-1.3787	0.043031	blast,frame:-1 start:1277 end:333
Cluster-4594.18832	19.3	22.09	15.98	6.47	5.33	7.9	878	1217000537	XP_021639599.1	372	4.7e-33	uncharacterized protein LOC110634765 [Hevea brasiliensis]	--	--	--	--	--	--	--	--	--	--	--	--	--	--	--	--	--	--	--	--	--	--	--	DOWN	-1.0933	0.00013038	blast,frame:-3 start:675 end:298
Cluster-4594.11684	54.67	79.88	60.5	12.71	20.02	14.51	979	1350309229	XP_024037858.1	352	1.1e-30	mini zinc finger protein 2 [Citrus clementina]	XM_018120406.1	XM_018120406	137	9.44704e-64	PREDICTED: Theobroma cacao mini zinc finger protein 2 (LOC18601512), mRNA	--	--	--	--	Q9LJW5	293	2.9e-25	Mini zinc finger protein 2 OS=Arabidopsis thaliana OX=3702 GN=MIF2 PE=1 SV=1	--	--	--	--	--	--	--	--	--	--	DOWN	-1.6053	1.0266e-17	blast,frame:1 start:169 end:600
Cluster-4594.11687	12.56	16.96	11.85	22.07	21.29	19.81	1147	1344004717	XP_023884758.1	552	8.2e-54	NAC domain-containing protein 83-like [Quercus suber]	XM_006468778.3	XM_006468778	185	2.30801e-90	PREDICTED: Citrus sinensis NAC domain-containing protein 83-like (LOC102608473), mRNA	--	--	--	--	Q9FY93	403	5.9e-38	NAC domain-containing protein 83 OS=Arabidopsis thaliana OX=3702 GN=NAC083 PE=1 SV=1	PF02365	No apical meristem (NAM) protein	GO:0006355	regulation of transcription, DNA-templated	GO:0003677	DNA binding	--	--	--	--	UP	1.0563	3.4008e-10	blast,frame:-2 start:1002 end:463
Cluster-4594.12426	3.12	3.63	3.06	6.94	5.48	5.3	5008	568833241	XP_006470814.1	2513	1.5e-280	methionine S-methyltransferase isoform X2 [Citrus sinensis]	XR_003064243.1	XR_003064243	1008	0	PREDICTED: Citrus sinensis methionine S-methyltransferase (LOC102615293), transcript variant X5, misc_RNA	K08247	E2.1.1.12	methionine S-methyltransferase	http://www.genome.jp/dbget-bin/www_bget?ko:K08247	Q9LTB2	2018	1.4e-224	Methionine S-methyltransferase OS=Arabidopsis thaliana OX=3702 GN=MMT1 PE=1 SV=1	PF08241//PF02390//PF00155//PF01479//PF05175	Methyltransferase domain//Putative methyltransferase//Aminotransferase class I and II//S4 domain//Methyltransferase small domain	GO:0008033//GO:0006400//GO:0009451//GO:0009058	tRNA processing//tRNA modification//RNA modification//biosynthetic process	GO:0030170//GO:0008176//GO:0003723//GO:0008168	pyridoxal phosphate binding//tRNA (guanine-N7-)-methyltransferase activity//RNA binding//methyltransferase activity	--	--	--	--	UP	1.2953	3.9824e-15	blast,frame:-3 start:2249 end:276
Cluster-4594.22611	7.84	6.08	5.5	14.95	10.73	12.16	1648	1035928793	OAY58380.1	1075	2.7e-114	hypothetical protein MANES_02G173000 [Manihot esculenta]	XM_028265456.1	XM_028265456	80	7.82136e-32	PREDICTED: Camellia sinensis uncharacterized LOC114318539 (LOC114318539), mRNA	--	--	--	--	--	--	--	--	--	--	--	--	--	--	--	--	--	--	UP	1.3995	5.1474e-09	blast,frame:-3 start:1475 end:453
Cluster-4594.22616	7.01	8.18	6.87	1.52	1.98	1.78	997	641845173	KDO64062.1	394	1.5e-35	hypothetical protein CISIN_1g022501mg [Citrus sinensis]	--	--	--	--	--	--	--	--	--	--	--	--	--	--	--	--	--	--	--	--	--	--	--	DOWN	-1.6109	1.8526e-05	estscan,start:169 end:997
Cluster-4594.22618	16.52	13.72	11.34	3.33	1.67	1.84	471	1315948901	GAY58762.1	344	4.4e-30	hypothetical protein CUMW_189400 [Citrus unshiu]	--	--	--	--	--	--	--	--	--	--	--	--	--	--	--	--	--	--	--	--	--	--	--	DOWN	-2.1875	0.00023885	estscan,start:471 end:1; minus strand
Cluster-4594.22619	11.36	8.74	7.24	1.92	1.22	1.69	818	641845173	KDO64062.1	369	9.7e-33	hypothetical protein CISIN_1g022501mg [Citrus sinensis]	--	--	--	--	--	--	--	--	--	--	--	--	--	PF00560	Leucine Rich Repeat	--	--	GO:0005515	protein binding	--	--	--	--	DOWN	-2.0687	4.9879e-06	blast,frame:3 start:3 end:623
Cluster-4594.7636	2.38	2.35	2.7	0.24	0.49	0.35	1664	1137175698	OMO53717.1	274	2e-21	hypothetical protein CCACVL1_28409 [Corchorus capsularis]	XM_007154168.1	XM_007154168	53	8.06833e-17	Phaseolus vulgaris hypothetical protein (PHAVU_003G101200g) mRNA, complete cds	--	--	--	--	C6TBD0	250	4.7e-20	CASP-like protein 1E1 OS=Glycine max OX=3847 PE=2 SV=1	PF05324	Sperm antigen HE2	--	--	--	--	GO:0005576	extracellular region	--	--	DOWN	-2.356	1.7551e-05	blast,frame:-3 start:630 end:190
Cluster-4594.18309	10.19	9.66	8.08	0.22	0.46	0.8	1294	1137178769	OMO55658.1	443	4e-41	hypothetical protein COLO4_35897 [Corchorus olitorius]	XM_024057988.1	XM_024057988	47	1.35159e-13	PREDICTED: Quercus suber homeobox protein 9 (LOC112025334), mRNA	--	--	--	--	--	--	--	--	--	--	--	--	--	--	--	--	--	--	DOWN	-3.7974	1.0292e-18	blast,frame:-2 start:1218 end:436
Cluster-4594.28551	1.03	1.08	1.1	1.65	2.1	2.37	2500	557547122	ESR58100.1	2649	1.2e-296	hypothetical protein CICLE_v10019048mg [Citrus clementina]	XM_006491201.3	XM_006491201	880	0	PREDICTED: Citrus sinensis cyclic nucleotide-gated ion channel 1 (LOC102618760), transcript variant X1, mRNA	K05391	CNGF	cyclic nucleotide gated channel, other eukaryote	http://www.genome.jp/dbget-bin/www_bget?ko:K05391	Q9LD40	2246	2.5e-251	Putative cyclic nucleotide-gated ion channel 13 OS=Arabidopsis thaliana OX=3702 GN=CNGC13 PE=3 SV=2	PF00520	Ion transport protein	GO:0055085//GO:0006811	transmembrane transport//ion transport	GO:0005216	ion channel activity	GO:0016020	membrane	--	--	UP	1.3725	0.0001895	blast,frame:1 start:61 end:2316
Cluster-4594.28552	2.35	3.73	4.29	10.17	7.15	7.26	658	1371494661	PSR91043.1	178	1.1e-10	Cadherin-86C like [Actinidia chinensis var. chinensis]	--	--	--	--	--	--	--	--	--	--	--	--	--	--	--	--	--	--	--	--	--	--	--	UP	1.6631	0.00050671	blast,frame:-1 start:607 end:311
Cluster-4594.28556	0.97	1.23	0.99	0.23	0.14	0.04	1719	557550382	ESR61011.1	1296	6.6e-140	hypothetical protein CICLE_v10014185mg [Citrus clementina]	XM_024190888.1	XM_024190888	329	3.11632e-170	PREDICTED: Citrus clementina receptor-like protein Cf-9 homolog (LOC112101000), mRNA	--	--	--	--	O48851	762	2.1e-79	Receptor like protein 22 OS=Arabidopsis thaliana OX=3702 GN=RLP22 PE=2 SV=1	PF00560//PF13855//PF13516	Leucine Rich Repeat//Leucine rich repeat//Leucine Rich repeat	--	--	GO:0005515	protein binding	--	--	--	--	DOWN	-2.5267	0.0064278	blast,frame:3 start:1431 end:1598|blast,frame:1 start:142 end:1578|blast,frame:2 start:2 end:208
Cluster-4594.17684	8.44	9.2	8.88	18.92	18.57	12.09	1963	297740874	CBI31056.3	234	1e-16	unnamed protein product, partial [Vitis vinifera]	--	--	--	--	--	--	--	--	--	--	--	--	--	--	--	--	--	--	--	--	--	--	--	UP	1.3303	1.0848e-12	blast,frame:-2 start:1776 end:478
Cluster-4594.14480	17.79	28.58	18.23	8.06	8.7	5.94	970	568876972	XP_006491535.1	333	1.7e-28	disease resistance-like protein DSC1 isoform X1 [Citrus sinensis]	--	--	--	--	--	--	--	--	--	F4JNB7	253	1.2e-20	Disease resistance protein RPP5 OS=Arabidopsis thaliana OX=3702 GN=RPP5 PE=1 SV=1	PF01582//PF01395//PF13676	TIR domain//PBP/GOBP family//TIR domain	GO:0007165	signal transduction	GO:0005549//GO:0005515	odorant binding//protein binding	--	--	--	--	DOWN	-1.0641	4.8641e-05	blast,frame:-3 start:425 end:3
Cluster-10717.0	1.41	0.96	0.77	0	0.09	0	835	--	--	--	--	--	--	--	--	--	--	--	--	--	--	--	--	--	--	--	--	--	--	--	--	--	--	--	--	DOWN	-4.506	0.02846	estscan,start:460 end:804
Cluster-9016.0	2.72	2.55	1.56	0.58	0.65	0.52	1223	641833512	KDO52524.1	807	2.4e-83	hypothetical protein CISIN_1g028344mg [Citrus sinensis]	XM_006491755.3	XM_006491755	318	2.86818e-164	PREDICTED: Citrus sinensis uncharacterized LOC102608001 (LOC102608001), mRNA	--	--	--	--	A2RVU1	138	3.4e-07	Protein MODIFYING WALL LIGNIN-1 OS=Arabidopsis thaliana OX=3702 GN=MWL1 PE=1 SV=2	--	--	--	--	--	--	--	--	--	--	DOWN	-1.5206	0.026679	blast,frame:-1 start:1223 end:612
Cluster-10787.0	0	0	0	0.25	2.09	0.12	708	--	--	--	--	--	--	--	--	--	--	--	--	--	--	--	--	--	--	--	--	--	--	--	--	--	--	--	--	UP	5.5467	0.035919	estscan,start:708 end:264; minus strand
Cluster-4594.12709	5.16	6.52	4.44	1.71	1.98	2.09	3295	1315947166	GAY60488.1	476	1.5e-44	hypothetical protein CUMW_202340 [Citrus unshiu]	XM_024583210.1	XM_024583210	128	3.27851e-58	PREDICTED: Populus trichocarpa RING-H2 finger protein ATL7 (LOC7479021), transcript variant X2, mRNA	K19039	ATL7_58_59	E3 ubiquitin-protein ligase ATL7/58/59	http://www.genome.jp/dbget-bin/www_bget?ko:K19039	Q9SN28	269	5.8e-22	RING-H2 finger protein ATL7 OS=Arabidopsis thaliana OX=3702 GN=ATL7 PE=2 SV=1	PF03846//PF12678	Cell division inhibitor SulA//RING-H2 zinc finger domain	GO:0009432//GO:0051782	SOS response//negative regulation of cell division	GO:0008270	zinc ion binding	--	--	--	--	DOWN	-1.0265	4.2638e-06	blast,frame:1 start:823 end:1164
Cluster-4594.25088	1.49	1.95	3.72	0	0.18	0.2	539	1063492019	XP_007012334.2	261	2.1e-20	PREDICTED: extensin [Theobroma cacao]	--	--	--	--	--	--	--	--	--	--	--	--	--	PF00608	Adenoviral fibre protein (repeat/shaft region)	GO:0019062	virion attachment to host cell	--	--	--	--	--	--	DOWN	-3.8021	0.045311	blast,frame:2 start:2 end:493
Cluster-4594.7949	15.69	13.66	13.51	3.6	4.26	5.29	1630	1315964968	GAY43047.1	1828	1.3e-201	hypothetical protein CUMW_071610 [Citrus unshiu]	XM_006473472.3	XM_006473472	696	0	PREDICTED: Citrus sinensis mannan endo-1,4-beta-mannosidase 7-like (LOC102619294), mRNA	K19355	MAN	mannan endo-1,4-beta-mannosidase	http://www.genome.jp/dbget-bin/www_bget?ko:K19355	Q9FJZ3	1309	7.3e-143	Mannan endo-1,4-beta-mannosidase 7 OS=Arabidopsis thaliana OX=3702 GN=MAN7 PE=2 SV=1	PF01353//PF00150//PF11429	Green fluorescent protein//Cellulase (glycosyl hydrolase family 5)//Colicin D	GO:0008218//GO:0051252//GO:0005975	bioluminescence//regulation of RNA metabolic process//carbohydrate metabolic process	GO:0004553//GO:0004540	hydrolase activity, hydrolyzing O-glycosyl compounds//ribonuclease activity	--	--	--	--	DOWN	-1.2658	1.9628e-07	blast,frame:-1 start:1630 end:257
Cluster-4594.2241	1.49	1.37	1.16	0.26	0.07	0.03	2423	568845087	XP_006476409.1	1342	4.3e-145	uncharacterized protein LOC102617481 [Citrus sinensis]	XM_021995235.1	XM_021995235	37	9.27179e-08	PREDICTED: Spinacia oleracea protein ENHANCED DISEASE RESISTANCE 4-like (LOC110790446), mRNA	--	--	--	--	--	--	--	--	--	--	--	--	--	--	--	--	--	--	DOWN	-3.0765	6.6188e-05	estscan,start:451 end:2423
Cluster-4594.28944	0.7	0	0	11.96	6.04	4.16	433	--	--	--	--	--	--	--	--	--	--	--	--	--	--	--	--	--	--	--	--	--	--	--	--	--	--	--	--	UP	5.4891	0.00015792	estscan,start:179 end:433
Cluster-4594.18668	14.13	17.25	15.28	1.01	1.14	1.28	5402	1375825236	XP_024447978.1	1462	1.2e-158	probable LRR receptor-like serine/threonine-protein kinase At1g29720 [Populus trichocarpa]	XM_021743546.1	XM_021743546	431	0	PREDICTED: Manihot esculenta probable LRR receptor-like serine/threonine-protein kinase At1g53420 (LOC110605179), mRNA	--	--	--	--	C0LGE0	1165	1.2e-125	Probable LRR receptor-like serine/threonine-protein kinase At1g07650 OS=Arabidopsis thaliana OX=3702 GN=At1g07650 PE=1 SV=1	PF00069//PF13855//PF07714	Protein kinase domain//Leucine rich repeat//Protein tyrosine and serine/threonine kinase	GO:0006468	protein phosphorylation	GO:0005515//GO:0004672//GO:0005524	protein binding//protein kinase activity//ATP binding	--	--	--	--	DOWN	-3.3255	4.3012e-120	blast,frame:3 start:2469 end:3125
Cluster-4594.25509	0	0.17	0.17	10.86	10.71	8.89	1226	1350320811	XP_006427435.2	381	5.9e-34	probable leucine-rich repeat receptor-like protein kinase At1g35710 [Citrus clementina]	--	--	--	--	--	--	--	--	--	F4HTV4	275	4.4e-23	Receptor-like protein 14 OS=Arabidopsis thaliana OX=3702 GN=RLP14 PE=3 SV=1	PF00341	PDGF/VEGF domain	GO:0040007//GO:0007165//GO:0008283	growth//signal transduction//cell population proliferation	GO:0008083	growth factor activity	GO:0016020	membrane	--	--	UP	6.8863	2.7986e-25	blast,frame:2 start:5 end:484|blast,frame:3 start:765 end:1019
Cluster-4594.9230	45.74	51.54	43.83	195	139.1	128.43	925	697161706	XP_009589641.1	587	5.8e-58	PREDICTED: 18.2 kDa class I heat shock protein-like [Nicotiana tomentosiformis]	XM_006435507.2	XM_006435507	233	3.8341e-117	PREDICTED: Citrus clementina 18.2 kDa class I heat shock protein (LOC18043560), mRNA	--	--	--	--	P19037	504	9.2e-50	18.1 kDa class I heat shock protein OS=Arabidopsis thaliana OX=3702 GN=HSP18.1 PE=1 SV=1	--	--	--	--	--	--	--	--	--	--	UP	2.1477	5.5782e-46	blast,frame:-2 start:783 end:271
Cluster-4594.5729	1.07	1.14	0.25	3.4	2.5	1.4	695	1063523891	XP_017984172.1	585	7.4e-58	PREDICTED: zinc finger protein ZAT11-like [Theobroma cacao]	XM_024609993.1	XM_024609993	131	1.43102e-60	PREDICTED: Populus trichocarpa zinc finger protein ZAT11 (LOC7458597), mRNA	--	--	--	--	Q9SLD4	300	3.1e-26	Zinc finger protein ZAT11 OS=Arabidopsis thaliana OX=3702 GN=ZAT11 PE=2 SV=1	PF00096	Zinc finger, C2H2 type	--	--	GO:0003676	nucleic acid binding	--	--	--	--	UP	2.0161	0.045173	blast,frame:2 start:2 end:544
Cluster-4594.24755	6.02	3.1	3.17	12.27	12.48	9.63	1049	557541116	ESR52160.1	829	5.7e-86	hypothetical protein CICLE_v10032181mg [Citrus clementina]	XM_027500326.1	XM_027500326	69	6.41638e-26	PREDICTED: Abrus precatorius UPF0496 protein 4-like (LOC113865633), mRNA	--	--	--	--	--	--	--	--	--	--	--	--	--	--	--	--	--	--	UP	1.9074	1.8378e-08	blast,frame:2 start:2 end:964
Cluster-4594.24809	1.77	2.28	0.96	11.25	11.54	6.17	719	1343997156	XP_023880727.1	346	3.9e-30	uncharacterized protein LOC111993099 [Quercus suber]	--	--	--	--	--	--	--	--	--	--	--	--	--	--	--	--	--	--	--	--	--	--	--	UP	2.9665	2.3826e-10	estscan,start:1 end:548
Cluster-4594.3397	0.96	1.78	1.37	0.48	0.14	0.24	2088	1552244039	RVW91307.1	2217	1.3e-246	Retrovirus-related Pol polyprotein from transposon TNT 1-94 [Vitis vinifera]	AC186752.1	AC186752	550	0	Musa acuminata clone MA4_64C22, complete sequence	--	--	--	--	P10978	1594	8.4e-176	Retrovirus-related Pol polyprotein from transposon TNT 1-94 OS=Nicotiana tabacum OX=4097 PE=2 SV=1	PF13683//PF00665//PF00098	Integrase core domain//Integrase core domain//Zinc knuckle	GO:0015074	DNA integration	GO:0008270//GO:0003676	zinc ion binding//nucleic acid binding	--	--	--	--	DOWN	-1.7853	0.01711	estscan,start:1 end:2088
Cluster-4594.22360	1.21	1.36	0.88	0	0.29	0	1529	1343995294	XP_023879750.1	1649	6.8e-181	LRR receptor-like serine/threonine-protein kinase [Quercus suber]	XM_024053355.1	XM_024053355	530	0	PREDICTED: Quercus suber LRR receptor-like serine/threonine-protein kinase (LOC112020799), mRNA	--	--	--	--	C0LGR3	1384	1.4e-151	LRR receptor-like serine/threonine-protein kinase OS=Arabidopsis thaliana OX=3702 GN=RGI3 PE=1 SV=1	PF07714//PF00069	Protein tyrosine and serine/threonine kinase//Protein kinase domain	GO:0006468	protein phosphorylation	GO:0004672//GO:0005524	protein kinase activity//ATP binding	--	--	--	--	DOWN	-3.1458	0.018247	estscan,start:1529 end:299; minus strand
Cluster-4594.22365	0	0	0	30.8	10.01	21.71	308	--	--	--	--	--	--	--	--	--	--	--	--	--	--	--	--	--	--	--	--	--	--	--	--	--	--	--	--	UP	7.1562	6.6739e-06	estscan,start:308 end:30; minus strand
Cluster-4594.20392	2.41	2.3	2.62	4.33	4.4	3.16	2970	1217000899	XP_021639783.1	356	1.1e-30	ELMO domain-containing protein A-like [Hevea brasiliensis]	FQ384291.1	FQ384291	128	2.95177e-58	Vitis vinifera clone SS0AAG21YB16	--	--	--	--	Q54YW1	158	3.9e-09	ELMO domain-containing protein A OS=Dictyostelium discoideum OX=44689 GN=elmoA PE=1 SV=1	--	--	--	--	--	--	--	--	KOG2998	Uncharacterized conserved protein	UP	1.1253	4.302e-06	blast,frame:2 start:2513 end:2611|blast,frame:1 start:733 end:1221
Cluster-4594.22947	0.14	4.47	0.65	10.34	3.79	6.03	684	965660132	BAT76551.1	840	2e-87	hypothetical protein VIGAN_01457200 [Vigna angularis var. angularis]	XM_017566000.1	XM_017566000	654	0	PREDICTED: Vigna angularis eukaryotic translation initiation factor 5A-2 (LOC108331344), mRNA	K03263	EIF5A	translation initiation factor 5A	http://www.genome.jp/dbget-bin/www_bget?ko:K03263	P24922	808	3.8e-85	Eukaryotic translation initiation factor 5A-2 OS=Nicotiana plumbaginifolia OX=4092 GN=EIF-5A2 PE=2 SV=1	PF01287	Eukaryotic elongation factor 5A hypusine, DNA-binding OB fold	GO:0045905//GO:0006448//GO:0045901	positive regulation of translational termination//regulation of translational elongation//positive regulation of translational elongation	GO:0003723//GO:0043022//GO:0003746	RNA binding//ribosome binding//translation elongation factor activity	GO:0005840	ribosome	KOG3271	Translation initiation factor 5A (eIF-5A)	UP	2.4561	0.020033	blast,frame:2 start:29 end:535
Cluster-4594.22948	0.81	1.91	0.77	0	0	0	692	--	--	--	--	--	--	--	--	--	--	--	--	--	--	--	--	--	--	--	--	--	--	--	--	--	--	--	--	DOWN	-5.1759	0.020484	estscan,start:360 end:47; minus strand
Cluster-4594.22949	4.39	4.88	4.54	1.55	1.5	1.28	2545	1371493032	PSR89436.1	733	1.9e-74	RNA pseudouridine synthase [Actinidia chinensis var. chinensis]	XM_006493187.3	XM_006493187	236	2.31901e-118	PREDICTED: Citrus sinensis RNA pseudouridine synthase 7 (LOC102628313), mRNA	--	--	--	--	Q0E0Y3	578	6.7e-58	RNA pseudouridine synthase 7 OS=Oryza sativa subsp. japonica OX=39947 GN=Os02g0512300 PE=2 SV=2	--	--	--	--	--	--	--	--	KOG1919	RNA pseudouridylate synthases	DOWN	-1.2383	9.9994e-07	blast,frame:-1 start:2464 end:2075
Cluster-4594.28393	0.05	0.05	0.26	18.29	14.85	10.68	1328	1315962418	GAY45215.1	436	2.7e-40	hypothetical protein CUMW_087850 [Citrus unshiu]	--	--	--	--	--	--	--	--	--	Q7Y0F2	142	1.3e-07	Probable nucleoredoxin 1-2 OS=Oryza sativa subsp. japonica OX=39947 GN=Os03g0405900 PE=2 SV=1	--	--	--	--	--	--	--	--	--	--	UP	7.3241	4.1131e-32	blast,frame:-1 start:1103 end:228
Cluster-4594.10014	9.42	14.15	10.95	1.33	2.54	1.82	3627	568851193	XP_006479278.1	1730	6.5e-190	probable LRR receptor-like serine/threonine-protein kinase At5g48740 isoform X1 [Citrus sinensis]	XM_006479215.3	XM_006479215	721	0	PREDICTED: Citrus sinensis probable LRR receptor-like serine/threonine-protein kinase At5g48740 (LOC102615912), transcript variant X1, mRNA	--	--	--	--	C0LGV0	1475	9.2e-162	Probable LRR receptor-like serine/threonine-protein kinase At5g48740 OS=Arabidopsis thaliana OX=3702 GN=At5g48740 PE=1 SV=1	PF07714//PF00069//PF02975//PF16990	Protein tyrosine and serine/threonine kinase//Protein kinase domain//Methylamine dehydrogenase, L chain//Carbohydrate binding module (family 35)	GO:0055114//GO:0009308//GO:0006468	oxidation-reduction process//amine metabolic process//protein phosphorylation	GO:0030246//GO:0005524//GO:0004672//GO:0016638	carbohydrate binding//ATP binding//protein kinase activity//oxidoreductase activity, acting on the CH-NH2 group of donors	GO:0042597	periplasmic space	--	--	DOWN	-2.1592	1.2931e-22	blast,frame:1 start:1867 end:1971|blast,frame:2 start:254 end:1588|blast,frame:3 start:2124 end:3476
Cluster-4594.29118	0.8	0.97	0.37	1.42	1.65	1.92	1471	1098823303	XP_018817933.1	1807	3.1e-199	PREDICTED: UDP-glycosyltransferase 74F2-like [Juglans regia]	XM_015527421.2	XM_015527421	456	0	PREDICTED: Citrus sinensis UDP-glycosyltransferase 74E2-like (LOC102613809), transcript variant X2, mRNA	K13691	SGT1	pathogen-inducible salicylic acid glucosyltransferase	http://www.genome.jp/dbget-bin/www_bget?ko:K13691	Q6VAA6	1150	1.8e-124	UDP-glycosyltransferase 74G1 OS=Stevia rebaudiana OX=55670 GN=UGT74G1 PE=1 SV=1	PF03033//PF00201//PF04101	Glycosyltransferase family 28 N-terminal domain//UDP-glucoronosyl and UDP-glucosyl transferase//Glycosyltransferase family 28 C-terminal domain	GO:0005975//GO:0030259	carbohydrate metabolic process//lipid glycosylation	GO:0016758	transferase activity, transferring hexosyl groups	--	--	--	--	UP	1.6893	0.006425	blast,frame:3 start:3 end:1403
Cluster-4594.9171	1.7	1.58	1.62	2.83	3.06	2.73	1498	1315941229	GAY66129.1	258	1.3e-19	hypothetical protein CUMW_246290 [Citrus unshiu]	XM_006487452.3	XM_006487452	79	2.55426e-31	PREDICTED: Citrus sinensis uncharacterized LOC102628770 (LOC102628770), transcript variant X3, mRNA	--	--	--	--	--	--	--	--	--	--	--	--	--	--	--	--	--	--	UP	1.2473	0.0012845	blast,frame:2 start:98 end:625|blast,frame:1 start:43 end:282
Cluster-4594.15168	28460.3	26533.7	37758.8	70977.7	47233.1	39259.5	449	--	--	--	--	--	--	--	--	--	--	--	--	--	--	--	--	--	--	PF01623//PF12052	Carlavirus putative nucleic acid binding protein//Voltage gated calcium channel subunit beta domain 4Aa N terminal	GO:0006355//GO:0070588//GO:0006816	regulation of transcription, DNA-templated//calcium ion transmembrane transport//calcium ion transport	GO:0005245//GO:0003676	voltage-gated calcium channel activity//nucleic acid binding	GO:0005891	voltage-gated calcium channel complex	--	--	UP	1.1503	0.0038708	estscan,start:1 end:399
Cluster-4594.13631	42.99	46.64	39.49	9.91	14.07	13.95	1704	1338477063	PON98992.1	1783	2.2e-196	ATP-citrate synthase [Trema orientale]	XM_006438261.2	XM_006438261	860	0	PREDICTED: Citrus clementina ATP-citrate synthase alpha chain protein 1 (LOC18043354), transcript variant X2, mRNA	K01648	ACLY	ATP citrate (pro-S)-lyase	http://www.genome.jp/dbget-bin/www_bget?ko:K01648	O22718	1686	1.5e-186	ATP-citrate synthase alpha chain protein 2 OS=Arabidopsis thaliana OX=3702 GN=ACLA-2 PE=2 SV=1	--	--	--	--	--	--	--	--	KOG1254	ATP-citrate lyase	DOWN	-1.3263	2.7675e-17	blast,frame:1 start:205 end:1479
Cluster-4594.13634	2.37	3.36	2.39	0.57	0.68	0.36	2592	1343965191	XP_023905736.1	2372	1.7e-264	LOW QUALITY PROTEIN: mitogen-activated protein kinase kinase kinase ANP1-like [Quercus suber]	XM_024049968.1	XM_024049968	673	0	PREDICTED: Quercus suber mitogen-activated protein kinase kinase kinase ANP1-like (LOC112017510), mRNA	K20606	ANP1	mitogen-activated protein kinase kinase kinase ANP1	http://www.genome.jp/dbget-bin/www_bget?ko:K20606	Q40541	1829	5.9e-203	Mitogen-activated protein kinase kinase kinase NPK1 OS=Nicotiana tabacum OX=4097 GN=NPK1 PE=1 SV=1	PF07714//PF03863//PF00069	Protein tyrosine and serine/threonine kinase//Phage maturation protein//Protein kinase domain	GO:0006468//GO:0039666	protein phosphorylation//virion attachment to host cell pilus	GO:0005524//GO:0004672	ATP binding//protein kinase activity	--	--	KOG0198	MEKK and related serine/threonine protein kinases	DOWN	-1.9	6.7769e-07	blast,frame:-1 start:2481 end:427
Cluster-4594.13635	2.27	3.47	2.18	0.73	0.85	0.73	2000	1315967758	GAY40075.1	2239	3.4e-249	hypothetical protein CUMW_049210 [Citrus unshiu]	XM_025099419.1	XM_025099419	848	0	PREDICTED: Citrus sinensis uncharacterized LOC102607063 (LOC102607063), transcript variant X2, mRNA	--	--	--	--	--	--	--	--	--	--	--	--	--	--	--	--	--	--	DOWN	-1.3264	0.001979	blast,frame:3 start:168 end:1847
Cluster-4594.12323	17.08	16.34	12.97	56.25	43.17	27.78	716	557526689	ESR37995.1	558	1e-54	hypothetical protein CICLE_v10029464mg [Citrus clementina]	--	--	--	--	--	--	--	--	--	Q42410	309	2.9e-27	Zinc finger protein ZAT12 OS=Arabidopsis thaliana OX=3702 GN=ZAT12 PE=2 SV=1	PF00096//PF01844//PF02150	Zinc finger, C2H2 type//HNH endonuclease//RNA polymerases M/15 Kd subunit	GO:0006351	transcription, DNA-templated	GO:0004519//GO:0003676	endonuclease activity//nucleic acid binding	--	--	--	--	UP	1.881	3.071e-13	blast,frame:-1 start:716 end:234
Cluster-4594.19776	1.53	2.44	1.26	2.56	3.37	3.46	3634	1315951851	GAY55995.1	4153	0	hypothetical protein CUMW_168370 [Citrus unshiu]	XM_006477541.3	XM_006477541	1241	0	PREDICTED: Citrus sinensis probable LRR receptor-like serine/threonine-protein kinase At1g74360 (LOC102607543), mRNA	--	--	--	--	C0LGJ1	3487	0	Probable LRR receptor-like serine/threonine-protein kinase At1g74360 OS=Arabidopsis thaliana OX=3702 GN=At1g74360 PE=1 SV=1	PF00197//PF00560//PF07714//PF00069//PF13855//PF13516//PF02196	Trypsin and protease inhibitor//Leucine Rich Repeat//Protein tyrosine and serine/threonine kinase//Protein kinase domain//Leucine rich repeat//Leucine Rich repeat//Raf-like Ras-binding domain	GO:0006468//GO:0007165	protein phosphorylation//signal transduction	GO:0004672//GO:0004866//GO:0005524//GO:0005515	protein kinase activity//endopeptidase inhibitor activity//ATP binding//protein binding	--	--	--	--	UP	1.3048	4.849e-06	blast,frame:1 start:163 end:3498
Cluster-5247.0	0.28	0.48	0	2.35	2.52	1.85	1070	1315967207	GAY41030.1	525	1e-50	hypothetical protein CUMW_056290 [Citrus unshiu]	--	--	--	--	--	--	--	--	--	--	--	--	--	--	--	--	--	--	--	--	--	--	--	UP	3.6037	1.1063e-05	blast,frame:2 start:347 end:937
Cluster-4594.14690	62.09	63.78	51.49	9.6	15.88	15.19	1372	645228451	XP_008221002.1	1380	9.5e-150	PREDICTED: inositol oxygenase 1-like isoform X2 [Prunus mume]	XR_003064310.1	XR_003064310	510	0	PREDICTED: Citrus sinensis inositol oxygenase 1-like (LOC102618589), transcript variant X3, misc_RNA	K00469	MIOX	inositol oxygenase	http://www.genome.jp/dbget-bin/www_bget?ko:K00469	Q8L799	1304	2.3e-142	Inositol oxygenase 1 OS=Arabidopsis thaliana OX=3702 GN=MIOX1 PE=2 SV=1	PF05153	Myo-inositol oxygenase	GO:0019310//GO:0055114	inositol catabolic process//oxidation-reduction process	GO:0050113//GO:0005506	inositol oxygenase activity//iron ion binding	GO:0005737	cytoplasm	KOG1573	Aldehyde reductase	DOWN	-1.6835	2.1056e-19	blast,frame:3 start:30 end:1112
Cluster-4594.14693	11.44	13.55	12.35	15.93	25.35	18.77	1202	1305258486	PKI71160.1	303	6.4e-25	hypothetical protein CRG98_008458 [Punica granatum]	XM_006465324.3	XM_006465324	271	3.77598e-138	PREDICTED: Citrus sinensis cytochrome c oxidase subunit 5b-1, mitochondrial (LOC102616523), transcript variant X2, mRNA	K02265	COX5B	cytochrome c oxidase subunit 5b	http://www.genome.jp/dbget-bin/www_bget?ko:K02265	Q9LW15	276	3.3e-23	Cytochrome c oxidase subunit 5b-1, mitochondrial OS=Arabidopsis thaliana OX=3702 GN=COX5B-1 PE=1 SV=1	--	--	--	--	--	--	--	--	--	--	UP	1.1172	1.1149e-07	blast,frame:1 start:652 end:858
Cluster-10489.0	0.38	0.36	0.61	0.63	1.25	1.15	2622	1389536780	XP_024948685.1	1984	1.7e-219	receptor-like protein 1 isoform X2 [Citrus sinensis]	XM_024181167.1	XM_024181167	176	5.39805e-85	PREDICTED: Citrus clementina receptor-like protein EIX1 (LOC112096935), mRNA	--	--	--	--	Q9LNV9	1421	1.2e-155	Receptor-like protein 1 OS=Arabidopsis thaliana OX=3702 GN=RLP1 PE=2 SV=2	PF13516//PF13855//PF06003//PF00560	Leucine Rich repeat//Leucine rich repeat//Survival motor neuron protein (SMN)//Leucine Rich Repeat	GO:0006397	mRNA processing	GO:0005515//GO:0003723	protein binding//RNA binding	GO:0005737//GO:0005634	cytoplasm//nucleus	--	--	UP	1.5824	0.01097	blast,frame:1 start:1 end:2526
Cluster-4594.16690	9.64	10.31	12.19	54.14	41.56	49.49	3245	1130844113	GAV75116.1	695	6.1e-70	Methyltransf_2 domain-containing protein/Dimerisation domain-containing protein [Cephalotus follicularis]	XM_012619296.1	XM_012619296	152	1.47041e-71	PREDICTED: Gossypium raimondii hyoscyamine 6-dioxygenase-like (LOC105791284), mRNA	--	--	--	--	Q43609	577	1.1e-57	Caffeic acid 3-O-methyltransferase OS=Prunus dulcis OX=3755 GN=COMT1 PE=2 SV=1	PF03171//PF00891//PF01584//PF05175//PF08100//PF07757	2OG-Fe(II) oxygenase superfamily//O-methyltransferase domain//CheW-like domain//Methyltransferase small domain//Dimerisation domain//Predicted AdoMet-dependent methyltransferase	GO:0055114//GO:0006935//GO:0007165	oxidation-reduction process//chemotaxis//signal transduction	GO:0008171//GO:0046983//GO:0008168//GO:0016491	O-methyltransferase activity//protein dimerization activity//methyltransferase activity//oxidoreductase activity	--	--	--	--	UP	2.6112	7.9561e-60	blast,frame:2 start:2759 end:3244|blast,frame:1 start:445 end:981|blast,frame:3 start:1791 end:2627
Cluster-4594.22617	18.78	18.08	15.7	2.46	1.8	2.29	721	641845178	KDO64067.1	626	1.3e-62	hypothetical protein CISIN_1g0009451mg [Citrus sinensis]	--	--	--	--	--	--	--	--	--	--	--	--	--	--	--	--	--	--	--	--	--	--	--	DOWN	-2.5721	1.1131e-13	estscan,start:1 end:721
Cluster-4594.16342	5.93	8.04	5.58	1.12	0.5	0.95	1307	1350237354	XP_024042937.1	329	6.7e-28	TMV resistance protein N [Citrus clementina]	--	--	--	--	--	--	--	--	--	V9M2S5	295	2.2e-25	Disease resistance protein RPV1 OS=Vitis rotundifolia OX=103349 GN=RPV1 PE=1 SV=1	PF01582//PF13676	TIR domain//TIR domain	GO:0007165	signal transduction	GO:0005515	protein binding	--	--	--	--	DOWN	-2.4772	2.4762e-09	blast,frame:-1 start:344 end:3
Cluster-4594.5872	1.05	1.01	0.3	1.64	2.84	3.02	811	--	--	--	--	--	--	--	--	--	--	--	--	--	--	--	--	--	--	--	--	--	--	--	--	--	--	--	--	UP	2.1347	0.010109	estscan,start:511 end:145; minus strand
Cluster-4594.5879	1.73	1.97	1.5	3.48	4.06	3.7	3162	1350235391	XP_024042674.1	1007	3.9e-106	probable glycosyltransferase At5g25310 isoform X2 [Citrus clementina]	XM_024186906.1	XM_024186906	330	1.60846e-170	PREDICTED: Citrus clementina probable glycosyltransferase At5g25310 (LOC18045790), transcript variant X5, mRNA	--	--	--	--	Q9FFN2	523	2e-51	Probable glycosyltransferase At5g03795 OS=Arabidopsis thaliana OX=3702 GN=At5g03795 PE=3 SV=2	--	--	--	--	--	--	--	--	--	--	UP	1.5539	3.0889e-13	blast,frame:-3 start:1183 end:431
Cluster-196.0	0	0	0	0.65	1.32	1.27	611	--	--	--	--	--	--	--	--	--	--	--	--	--	--	--	--	--	--	--	--	--	--	--	--	--	--	--	--	UP	5.6371	0.0084564	estscan,start:611 end:487; minus strand
Cluster-4594.13189	2.79	3.79	3.79	0.95	1.25	0.82	1141	1315960289	GAY47493.1	839	4.3e-87	hypothetical protein CUMW_104880 [Citrus unshiu]	XM_006468612.3	XM_006468612	329	2.0499e-170	PREDICTED: Citrus sinensis uncharacterized LOC102611141 (LOC102611141), mRNA	--	--	--	--	--	--	--	--	--	--	--	--	--	--	--	--	--	--	DOWN	-1.3501	0.014813	blast,frame:3 start:795 end:1046|blast,frame:1 start:1 end:786
Cluster-11217.0	0.08	0.11	0.23	1.12	1.49	0.56	1744	1137226182	OMO90567.1	272	3.7e-21	hypothetical protein COLO4_19074 [Corchorus olitorius]	--	--	--	--	--	--	--	--	--	--	--	--	--	--	--	--	--	--	--	--	--	--	--	UP	3.3374	9.9058e-05	blast,frame:-1 start:1057 end:779
Cluster-4594.26261	0.83	1.51	0.78	0	0	0	1625	1344071537	XP_023919559.1	1735	7.7e-191	uncharacterized protein LOC112031110 [Quercus suber]	--	--	--	--	--	--	--	--	--	P0CT41	794	3.8e-83	Transposon Tf2-12 polyprotein OS=Schizosaccharomyces pombe (strain 972 / ATCC 24843) OX=284812 GN=Tf2-12 PE=3 SV=1	PF00665	Integrase core domain	GO:0015074	DNA integration	--	--	--	--	--	--	DOWN	-6.6832	2.5563e-05	estscan,start:1625 end:1; minus strand
Cluster-4594.26260	0.8	0.98	0.55	0	0	0	767	1552173870	RVW36108.1	790	1.4e-81	Retrovirus-related Pol polyprotein from transposon 297 [Vitis vinifera]	CP023115.1	CP023115	35	3.68628e-07	Lupinus angustifolius cultivar Tanjil chromosome LG-03	--	--	--	--	Q99315	403	3.9e-38	Transposon Ty3-G Gag-Pol polyprotein OS=Saccharomyces cerevisiae (strain ATCC 204508 / S288c) OX=559292 GN=TY3B-G PE=1 SV=3	--	--	--	--	--	--	--	--	--	--	DOWN	-4.8382	0.04757	estscan,start:1 end:767
Cluster-4594.1130	0.1	0.63	0.47	4.69	4.84	6.51	1935	1315968651	GAY39007.1	2348	7.6e-262	hypothetical protein CUMW_041050 [Citrus unshiu]	GQ443309.1	GQ443309	769	0	Citrus trifoliata nitrate transporter (NRT) mRNA, complete cds	K14638	SLC15A3_4, PHT	solute carrier family 15 (peptide/histidine transporter), member 3/4	http://www.genome.jp/dbget-bin/www_bget?ko:K14638	Q9LV10	1706	8e-189	Protein NRT1/ PTR FAMILY 2.11 OS=Arabidopsis thaliana OX=3702 GN=NPF2.11 PE=1 SV=1	PF00854	POT family	GO:0055085	transmembrane transport	GO:0022857	transmembrane transporter activity	GO:0016020	membrane	--	--	UP	4.1998	1.0817e-21	estscan,start:1843 end:113; minus strand
Cluster-4594.20953	3.22	3.31	2.84	6.6	4.63	4.52	1339	985434212	XP_015382602.1	537	5.2e-52	transcription initiation factor TFIID subunit 8 [Citrus sinensis]	--	--	--	--	--	K14649	TAF8	transcription initiation factor TFIID subunit 8	http://www.genome.jp/dbget-bin/www_bget?ko:K14649	Q9SYZ9	235	2.1e-18	Transcription initiation factor TFIID subunit 8 OS=Arabidopsis thaliana OX=3702 GN=TAF8 PE=1 SV=1	PF03540	Transcription initiation factor TFIID 23-30kDa subunit	GO:0006352	DNA-templated transcription, initiation	--	--	GO:0005634	nucleus	--	--	UP	1.1873	0.00037803	blast,frame:2 start:239 end:1105
Cluster-4594.20958	15.91	5.76	2.59	3.95	35.16	32.84	425	724086276	AIY24980.1	496	9.4e-48	4-coumarate:CoA ligase [Mangifera indica]	--	--	--	--	--	K01904	4CL	4-coumarate--CoA ligase	http://www.genome.jp/dbget-bin/www_bget?ko:K01904	O24145	429	2.1e-41	4-coumarate--CoA ligase 1 OS=Nicotiana tabacum OX=4097 GN=4CL1 PE=2 SV=1	PF00501	AMP-binding enzyme	--	--	GO:0003824	catalytic activity	--	--	--	--	UP	2.0813	0.034525	estscan,start:36 end:425
Cluster-4594.20379	1.8	1.45	1.32	0.2	0.54	0.36	2420	802755194	XP_012088837.1	2246	6.4e-250	probable receptor-like protein kinase At5g18500 [Jatropha curcas]	XM_006480312.3	XM_006480312	1010	0	PREDICTED: Citrus sinensis probable receptor-like protein kinase At5g18500 (LOC102631064), mRNA	--	--	--	--	Q9SJG2	1554	4.2e-171	Probable receptor-like protein kinase At2g42960 OS=Arabidopsis thaliana OX=3702 GN=At2g42960 PE=3 SV=1	PF00069//PF09514//PF07714	Protein kinase domain//SSXRD motif//Protein tyrosine and serine/threonine kinase	GO:0006355//GO:0006468	regulation of transcription, DNA-templated//protein phosphorylation	GO:0004672//GO:0005524	protein kinase activity//ATP binding	GO:0005634	nucleus	--	--	DOWN	-1.627	0.0054501	blast,frame:2 start:479 end:2008
Cluster-4594.4641	3.49	5.03	2.98	0.99	1.29	0.72	2264	1338424417	PON47605.1	285	1.5e-22	hypothetical protein TorRG33x02_322680 [Trema orientale]	XM_019004331.1	XM_019004331	106	3.80508e-46	PREDICTED: Juglans regia uncharacterized LOC109021648 (LOC109021648), mRNA	--	--	--	--	--	--	--	--	--	--	--	--	--	--	--	--	--	--	DOWN	-1.4918	2.7179e-05	blast,frame:1 start:43 end:384|blast,frame:2 start:1820 end:2071
Cluster-4594.9372	1.65	2.21	1.46	0.76	0.56	0.55	4676	1371515315	PSS11456.1	709	2.1e-71	Hydroxymethylglutaryl-CoA synthase [Actinidia chinensis var. chinensis]	XM_024184727.1	XM_024184727	294	2.45411e-150	PREDICTED: Citrus clementina hydroxymethylglutaryl-CoA synthase (LOC18033207), transcript variant X3, mRNA	K01641	E2.3.3.10	hydroxymethylglutaryl-CoA synthase	http://www.genome.jp/dbget-bin/www_bget?ko:K01641	P54873	602	2e-60	Hydroxymethylglutaryl-CoA synthase OS=Arabidopsis thaliana OX=3702 GN=HMGS PE=1 SV=2	PF08540//PF01154	Hydroxymethylglutaryl-coenzyme A synthase C terminal//Hydroxymethylglutaryl-coenzyme A synthase N terminal	GO:0006550//GO:0046950//GO:0006084//GO:0006574//GO:0006552//GO:0008299	isoleucine catabolic process//cellular ketone body metabolic process//acetyl-CoA metabolic process//valine catabolic process//leucine catabolic process//isoprenoid biosynthetic process	GO:0004421	hydroxymethylglutaryl-CoA synthase activity	--	--	KOG1393	Hydroxymethylglutaryl-CoA synthase	DOWN	-1.0541	0.001607	blast,frame:-3 start:834 end:268
Cluster-4594.2499	2.13	1.09	2.09	15.29	26.02	39.67	1434	567860900	XP_006423104.1	1368	2.4e-148	protein DMR6-LIKE OXYGENASE 1 [Citrus clementina]	XM_007042267.2	XM_007042267	345	3.30583e-179	PREDICTED: Theobroma cacao protein DMR6-LIKE OXYGENASE 2 (LOC18607872), mRNA	--	--	--	--	Q9FFF6	492	3.5e-48	Probable 2-oxoglutarate-dependent dioxygenase At5g05600 OS=Arabidopsis thaliana OX=3702 GN=At5g05600 PE=2 SV=1	PF03171	2OG-Fe(II) oxygenase superfamily	GO:0055114	oxidation-reduction process	GO:0016491	oxidoreductase activity	--	--	--	--	UP	4.3562	1.1718e-13	estscan,start:1396 end:328; minus strand
Cluster-4594.2496	8.97	7.94	5.04	15.18	25.79	21.1	676	--	--	--	--	--	--	--	--	--	--	--	--	--	--	--	--	--	--	--	--	--	--	--	--	--	--	--	--	UP	1.9441	3.1937e-09	estscan,start:41 end:676
Cluster-4594.2492	1.44	1.77	0.22	4.59	5.26	2.42	1016	--	--	--	--	--	--	--	--	--	--	--	--	--	--	--	--	--	--	--	--	--	--	--	--	--	--	--	--	UP	2.3003	0.0010143	estscan,start:772 end:878
Cluster-4594.2445	1.26	1.68	0.08	0	0	0	989	--	--	--	--	--	--	--	--	--	--	--	--	--	--	--	--	--	--	--	--	--	--	--	--	--	--	--	--	DOWN	-5.695	0.011838	--
Cluster-4594.5118	1.96	2.41	3.12	0.62	0.86	0.48	1419	557555622	ESR65636.1	954	2.5e-100	hypothetical protein CICLE_v10008561mg [Citrus clementina]	XM_006452333.2	XM_006452333	574	0	PREDICTED: Citrus clementina probable tetraacyldisaccharide 4'-kinase, mitochondrial (LOC18054597), transcript variant X1, mRNA	K00912	lpxK	tetraacyldisaccharide 4'-kinase	http://www.genome.jp/dbget-bin/www_bget?ko:K00912	Q8LEA0	723	5.7e-75	Probable tetraacyldisaccharide 4'-kinase, mitochondrial OS=Arabidopsis thaliana OX=3702 GN=LPXK PE=2 SV=1	PF04347//PF02606//PF03572	Flagellar biosynthesis protein, FliO//Tetraacyldisaccharide-1-P 4'-kinase//Peptidase family S41	GO:0006508//GO:0015940//GO:0009245//GO:0009103//GO:0044781	proteolysis//pantothenate biosynthetic process//lipid A biosynthetic process//lipopolysaccharide biosynthetic process//bacterial-type flagellum organization	GO:0009029//GO:0005524//GO:0008236	tetraacyldisaccharide 4'-kinase activity//ATP binding//serine-type peptidase activity	GO:0016021	integral component of membrane	--	--	DOWN	-1.514	0.013013	blast,frame:1 start:1 end:867|blast,frame:3 start:783 end:1151
Cluster-4594.12120	11.34	17.9	17.42	3.35	6.84	5.9	552	1269958694	XP_022729448.1	289	1.2e-23	uncharacterized protein LOC111284777 [Durio zibethinus]	XM_021826808.1	XM_021826808	92	5.38172e-39	PREDICTED: Hevea brasiliensis uncharacterized LOC110666353 (LOC110666353), mRNA	--	--	--	--	--	--	--	--	--	--	--	--	--	--	--	--	--	--	DOWN	-1.1043	0.043654	blast,frame:-1 start:471 end:154
Cluster-4594.12697	4.1	6.35	3.31	0.54	0.57	0.54	1084	567866389	XP_006425817.1	1006	1.7e-106	methylesterase 10 [Citrus clementina]	XM_021445265.1	XM_021445265	230	2.1018e-115	PREDICTED: Herrania umbratica methylesterase 10-like (LOC110429303), mRNA	K08233	E3.1.1.78	polyneuridine-aldehyde esterase	http://www.genome.jp/dbget-bin/www_bget?ko:K08233	Q8S9K8	788	1.3e-82	Methylesterase 10 OS=Arabidopsis thaliana OX=3702 GN=MES10 PE=2 SV=1	PF02450//PF06821//PF00326//PF07819	Lecithin:cholesterol acyltransferase//Serine hydrolase//Prolyl oligopeptidase family//PGAP1-like protein	GO:0006629//GO:0042967//GO:0006508	lipid metabolic process//obsolete acyl-carrier-protein biosynthetic process//proteolysis	GO:0008374//GO:0016787//GO:0008236//GO:0016788	O-acyltransferase activity//hydrolase activity//serine-type peptidase activity//hydrolase activity, acting on ester bonds	--	--	--	--	DOWN	-2.599	2.0951e-06	blast,frame:-3 start:950 end:153
Cluster-4594.8402	1.1	1.8	1.96	0.17	0.31	0.25	939	--	--	--	--	--	--	--	--	--	--	--	--	--	--	--	--	--	--	--	--	--	--	--	--	--	--	--	--	DOWN	-2.3261	0.034371	--
Cluster-4594.23736	5.31	6.19	4.65	1.43	2.3	2.09	4757	1315958900	GAY49005.1	999	5e-105	hypothetical protein CUMW_115930 [Citrus unshiu]	XM_025093326.1	XM_025093326	410	0	PREDICTED: Citrus sinensis 30S ribosomal protein S1 (LOC102616265), transcript variant X4, mRNA	--	--	--	--	P38494	200	8.5e-14	30S ribosomal protein S1 homolog OS=Bacillus subtilis (strain 168) OX=224308 GN=ypfD PE=1 SV=1	--	--	--	--	--	--	--	--	KOG1070	rRNA processing protein Rrp5	DOWN	-1.0271	2.1085e-06	blast,frame:-2 start:4747 end:4274
Cluster-4594.15479	2.34	2.82	2.12	0.56	0.72	0.25	5895	1130855748	GAV64493.1	854	4e-88	Ist1 domain-containing protein [Cephalotus follicularis]	XM_019222158.1	XM_019222158	204	3.32587e-100	PREDICTED: Vitis vinifera methyltransferase-like protein 22 (LOC100256576), transcript variant X3, mRNA	--	--	--	--	Q9BUU2	234	1.2e-17	Methyltransferase-like protein 22 OS=Homo sapiens OX=9606 GN=METTL22 PE=1 SV=2	PF05923//PF03398	APC repeat//Regulator of Vps4 activity in the MVB pathway	GO:0015031//GO:0016055	protein transport//Wnt signaling pathway	--	--	--	--	--	--	DOWN	-1.828	6.9497e-08	blast,frame:-3 start:5872 end:3377
Cluster-4594.15477	124.5	123.87	114.34	212.52	237.83	193.28	3407	763795630	KJB62626.1	2282	6e-254	hypothetical protein B456_009G426900 [Gossypium raimondii]	XM_015529274.2	XM_015529274	874	0	PREDICTED: Citrus sinensis polyubiquitin-A-like (LOC102627936), mRNA	K08770	UBC	ubiquitin C	http://www.genome.jp/dbget-bin/www_bget?ko:K08770	P0CG85	2280	3.9e-255	Polyubiquitin OS=Nicotiana sylvestris OX=4096 GN=UBI11 PE=2 SV=1	PF00240//PF11808//PF14560	Ubiquitin family//Phosphate regulon sensor protein PhoR//Ubiquitin-like domain	GO:0000160//GO:0016310//GO:0006470	phosphorelay signal transduction system//phosphorylation//protein dephosphorylation	GO:0005515//GO:0000155//GO:0004721	protein binding//phosphorelay sensor kinase activity//phosphoprotein phosphatase activity	GO:0009365	protein histidine kinase complex	KOG0001	Ubiquitin and ubiquitin-like proteins	UP	1.2595	1.3289e-59	estscan,start:2843 end:1470; minus strand
Cluster-4594.15474	22.55	24.12	22.82	47.59	48.05	47.53	3462	1130850781	GAV69080.1	2736	1.4e-306	Lipoxygenase domain-containing protein/PLAT domain-containing protein [Cephalotus follicularis]	XM_006494210.3	XM_006494210	767	0	PREDICTED: Citrus sinensis linoleate 13S-lipoxygenase 2-1, chloroplastic (LOC102625997), mRNA	K00454	LOX2S	lipoxygenase	http://www.genome.jp/dbget-bin/www_bget?ko:K00454	O24370	2533	1.8e-284	Linoleate 13S-lipoxygenase 2-1, chloroplastic OS=Solanum tuberosum OX=4113 GN=LOX2.1 PE=1 SV=1	PF00305	Lipoxygenase	GO:0055114	oxidation-reduction process	GO:0016702//GO:0046872	oxidoreductase activity, acting on single donors with incorporation of molecular oxygen, incorporation of two atoms of oxygen//metal ion binding	--	--	--	--	UP	1.4812	6.2361e-65	blast,frame:-2 start:2027 end:132
Cluster-4594.23196	2.79	2.72	2.92	8.18	6.07	7.78	1080	557532612	ESR43795.1	1103	9.9e-118	hypothetical protein CICLE_v10011736mg [Citrus clementina]	--	--	--	--	--	--	--	--	--	Q9LZL3	450	2e-43	Aspartic proteinase PCS1 OS=Arabidopsis thaliana OX=3702 GN=PCS1 PE=2 SV=1	--	--	--	--	--	--	--	--	--	--	UP	1.824	2.7955e-08	blast,frame:2 start:2 end:1078
Cluster-4594.23190	1.88	1.37	0.88	2.58	2.42	2.89	2420	1315951077	GAY56765.1	2424	1.5e-270	hypothetical protein CUMW_174340 [Citrus unshiu]	XM_006473925.3	XM_006473925	948	0	PREDICTED: Citrus sinensis calmodulin-binding protein 60 E (LOC102629839), transcript variant X1, mRNA	--	--	--	--	F4IPM3	1904	1.1e-211	Calmodulin-binding protein 60 E OS=Arabidopsis thaliana OX=3702 GN=CBP60E PE=2 SV=1	PF08015//PF07887	Fungal mating-type pheromone//Calmodulin binding protein-like	GO:0007165	signal transduction	GO:0005516//GO:0000772	calmodulin binding//mating pheromone activity	GO:0016020	membrane	--	--	UP	1.3794	0.00039971	blast,frame:3 start:180 end:2003
Cluster-4594.23199	3.1	3.13	3.99	0.75	1.1	1.23	1741	567870899	XP_006428071.1	2014	3.7e-223	cytochrome P450 CYP736A12 [Citrus clementina]	XM_006464260.2	XM_006464260	563	0	PREDICTED: Citrus sinensis cytochrome P450 CYP736A12-like (LOC102621990), mRNA	K20562	CYP736A	biphenyl-4-hydroxylase	http://www.genome.jp/dbget-bin/www_bget?ko:K20562	A0A068Q5V6	1811	4.8e-201	Cytochrome P450 71AU50 OS=Prunus mume OX=102107 GN=CYP71AU50 PE=2 SV=1	PF00067	Cytochrome P450	GO:0055114	oxidation-reduction process	GO:0016705//GO:0005506//GO:0020037	oxidoreductase activity, acting on paired donors, with incorporation or reduction of molecular oxygen//iron ion binding//heme binding	--	--	--	--	DOWN	-1.2998	0.0041366	blast,frame:-3 start:1658 end:132
Cluster-4594.11571	117.78	122.17	97.94	20.6	19.52	13.71	1250	567872739	XP_006428959.1	1119	1.6e-119	protein ALUMINUM SENSITIVE 3 [Citrus clementina]	XM_006480465.3	XM_006480465	426	0	PREDICTED: Citrus sinensis protein ALUMINUM SENSITIVE 3 (LOC102631475), mRNA &amp;&amp; XM_006480464.3 PREDICTED: Citrus sinensis protein ALUMINUM SENSITIVE 3-like (LOC102631166), mRNA	K02069	ABC.X2.P	putative ABC transport system permease protein	http://www.genome.jp/dbget-bin/www_bget?ko:K02069	Q9ZUT3	1054	2.1e-113	Protein ALUMINUM SENSITIVE 3 OS=Arabidopsis thaliana OX=3702 GN=ALS3 PE=1 SV=1	--	--	--	--	--	--	--	--	--	--	DOWN	-2.2162	1.2156e-60	blast,frame:2 start:92 end:931
Cluster-9250.0	0.49	1.01	1.72	0.12	0.06	0.06	1196	641847869	KDO66747.1	1102	1.4e-117	hypothetical protein CISIN_1g009038mg [Citrus sinensis]	XM_006488389.3	XM_006488389	471	0	PREDICTED: Citrus sinensis protein GRAVITROPIC IN THE LIGHT 1 (LOC102627701), mRNA	--	--	--	--	F4KGE8	969	1.4e-103	Protein GRAVITROPIC IN THE LIGHT 1 OS=Arabidopsis thaliana OX=3702 GN=GIL1 PE=2 SV=1	--	--	--	--	--	--	--	--	--	--	DOWN	-3.3738	0.016292	blast,frame:3 start:3 end:935
Cluster-4594.21061	1.18	0.7	0.35	1.65	1.8	1.79	1372	--	--	--	--	--	--	--	--	--	--	--	--	--	--	--	--	--	--	--	--	--	--	--	--	--	--	--	--	UP	1.6768	0.013555	estscan,start:1372 end:1126; minus strand
Cluster-4594.12906	109.5	134.18	95.22	201.05	327.2	236.83	1071	1389567400	XP_024925929.1	263	2.5e-20	indole-3-acetic acid-induced protein ARG2-like [Ziziphus jujuba]	--	--	--	--	--	--	--	--	--	P32292	174	2e-11	Indole-3-acetic acid-induced protein ARG2 OS=Vigna radiata var. radiata OX=3916 GN=ARG2 PE=2 SV=1	PF00885	6,7-dimethyl-8-ribityllumazine synthase	GO:0009231	riboflavin biosynthetic process	--	--	GO:0009349	riboflavin synthase complex	--	--	UP	1.6139	4.0258e-27	estscan,start:619 end:394; minus strand
Cluster-4594.12904	8.32	8.52	6.95	1.3	2.3	1.5	1334	643728936	KDP36873.1	1202	4e-129	hypothetical protein JCGZ_08164 [Jatropha curcas]	XM_022916874.1	XM_022916874	384	0	PREDICTED: Durio zibethinus thioredoxin-like protein CDSP32, chloroplastic (LOC111315271), mRNA	--	--	--	--	Q9SGS4	989	7.7e-106	Thioredoxin-like protein CDSP32, chloroplastic OS=Arabidopsis thaliana OX=3702 GN=CDSP32 PE=1 SV=1	PF08534//PF02966//PF00085	Redoxin//Mitosis protein DIM1//Thioredoxin	GO:0000398//GO:0045454	mRNA splicing, via spliceosome//cell redox homeostasis	GO:0016491	oxidoreductase activity	GO:0046540	U4/U6 x U5 tri-snRNP complex	KOG0907	Thioredoxin	DOWN	-1.7887	4.2005e-08	blast,frame:-2 start:1264 end:317
Cluster-4594.29835	0.11	0.11	0	2.86	4.35	2.7	775	--	--	--	--	--	--	--	--	--	--	--	--	--	--	--	--	--	--	--	--	--	--	--	--	--	--	--	--	UP	5.9384	6.1771e-06	--
Cluster-4594.8183	1.08	1.6	1.04	3.25	3.99	5.47	849	1063510469	XP_017978766.1	661	1.4e-66	PREDICTED: ethylene-responsive transcription factor 12 [Theobroma cacao]	XM_022868538.1	XM_022868538	148	6.25502e-70	PREDICTED: Durio zibethinus ethylene-responsive transcription factor 12-like (LOC111280980), mRNA	--	--	--	--	Q94ID6	409	8.8e-39	Ethylene-responsive transcription factor 12 OS=Arabidopsis thaliana OX=3702 GN=ERF12 PE=1 SV=1	PF00847	AP2 domain	GO:0006355	regulation of transcription, DNA-templated	GO:0003700	DNA-binding transcription factor activity	GO:0005667	transcription regulator complex	--	--	UP	2.2293	5.2228e-05	blast,frame:-1 start:849 end:274
Cluster-4594.8184	4.4	6.06	5.42	0.17	1.23	0.67	594	1358158329	PRQ32807.1	277	3.3e-22	putative Rho GTPase activation protein [Rosa chinensis]	XR_002691474.1	XR_002691474	132	3.37891e-61	PREDICTED: Durio zibethinus rho GTPase-activating protein 7-like (LOC111301180), transcript variant X2, misc_RNA	--	--	--	--	Q8RWQ4	208	1.2e-15	Rho GTPase-activating protein 7 OS=Arabidopsis thaliana OX=3702 GN=ROPGAP7 PE=2 SV=1	--	--	--	--	--	--	--	--	--	--	DOWN	-2.4932	0.0054074	estscan,start:423 end:560
Cluster-4594.8188	3.64	3.37	3.03	1.59	1.07	1.04	1586	568848532	XP_006478062.1	1251	1e-134	uncharacterized protein LOC102618910 [Citrus sinensis]	XM_006477999.3	XM_006477999	409	0	PREDICTED: Citrus sinensis release factor glutamine methyltransferase (LOC102618910), mRNA	K02493	hemK, prmC, HEMK	release factor glutamine methyltransferase	http://www.genome.jp/dbget-bin/www_bget?ko:K02493	P74003	406	3.7e-38	Release factor glutamine methyltransferase OS=Synechocystis sp. (strain PCC 6803 / Kazusa) OX=1111708 GN=prmC PE=3 SV=1	PF01209//PF04816//PF05175//PF09445//PF01596//PF08241	ubiE/COQ5 methyltransferase family//tRNA (adenine(22)-N(1))-methyltransferase//Methyltransferase small domain//RNA cap guanine-N2 methyltransferase//O-methyltransferase//Methyltransferase domain	GO:0009452//GO:0009451//GO:0001510//GO:0008033	7-methylguanosine RNA capping//RNA modification//RNA methylation//tRNA processing	GO:0008171//GO:0016429//GO:0008168	O-methyltransferase activity//tRNA (adenine-N1-)-methyltransferase activity//methyltransferase activity	--	--	--	--	DOWN	-1.0026	0.030616	blast,frame:1 start:316 end:1452
Cluster-4594.10224	2.24	3.06	2.05	0.88	0.88	0.49	5805	1130841779	GAV77191.1	305	1.8e-24	PseudoU_synth_2 domain-containing protein/S4 domain-containing protein [Cephalotus follicularis]	XM_006485537.3	XM_006485537	171	7.24073e-82	PREDICTED: Citrus sinensis putative ribosomal large subunit pseudouridine synthase SVR1, chloroplastic (LOC102619728), mRNA	--	--	--	--	Q8L960	281	4.2e-23	Putative ribosomal large subunit pseudouridine synthase SVR1, chloroplastic OS=Arabidopsis thaliana OX=3702 GN=SVR1 PE=1 SV=1	PF15748//PF00487//PF10181//PF00937//PF09726	Centriole, cilia and spindle-associated//Fatty acid desaturase//GPI-GlcNAc transferase complex, PIG-H component//Coronavirus nucleocapsid//Macoilin family	GO:0023041//GO:0006629	neuronal signal transduction//lipid metabolic process	GO:0017176	phosphatidylinositol N-acetylglucosaminyltransferase activity	GO:0019013//GO:0005856//GO:0030867	viral nucleocapsid//cytoskeleton//rough endoplasmic reticulum membrane	--	--	DOWN	-1.264	8.74e-06	blast,frame:1 start:4189 end:4410
Cluster-4594.533	0	0	0	2.16	2.85	0.81	808	1375899392	XP_024439608.1	316	1.3e-26	pentatricopeptide repeat-containing protein At1g73710 [Populus trichocarpa]	XM_025137756.1	XM_025137756	40	6.4671e-10	PREDICTED: Cynara cardunculus var. scolymus pentatricopeptide repeat-containing protein At1g73710 (LOC112527252), mRNA	--	--	--	--	Q9C9U0	277	1.7e-23	Pentatricopeptide repeat-containing protein At1g73710 OS=Arabidopsis thaliana OX=3702 GN=At1g73710 PE=2 SV=1	PF08615//PF12592	Ribonuclease H2 non-catalytic subunit (Ylr154p-like)//Protein of unknown function (DUF3763)	GO:0006810//GO:0006401	transport//RNA catabolic process	GO:0042626	ATPase-coupled transmembrane transporter activity	GO:0032299	ribonuclease H2 complex	--	--	UP	7.0969	1.3231e-05	blast,frame:1 start:1 end:342|blast,frame:2 start:338 end:493
Cluster-4594.532	0	0	0	6.3	10.38	6.38	305	1315967371	GAY40439.1	226	1.4e-16	hypothetical protein CUMW_051940 [Citrus unshiu]	--	--	--	--	--	K08518	STXBP5, SRO7_77	syntaxin-binding protein 5	http://www.genome.jp/dbget-bin/www_bget?ko:K08518	--	--	--	--	--	--	--	--	--	--	--	--	--	--	UP	5.7464	0.0056749	blast,frame:2 start:38 end:304
Cluster-4594.19897	5.08	8.68	7.83	1.73	2.49	1.49	783	--	--	--	--	--	--	--	--	--	--	--	--	--	--	--	--	--	--	--	--	--	--	--	--	--	--	--	--	DOWN	-1.4898	0.0046308	estscan,start:349 end:745
Cluster-4594.7726	5.56	8.28	6.21	1.61	1.83	1.55	1264	1350281537	XP_024026199.1	428	2.1e-39	60S ribosomal protein L10 [Morus notabilis]	XM_022122328.1	XM_022122328	110	1.25568e-48	PREDICTED: Helianthus annuus 60S ribosomal protein L10-like (LOC110873410), mRNA	K02866	RP-L10e, RPL10	large subunit ribosomal protein L10e	http://www.genome.jp/dbget-bin/www_bget?ko:K02866	Q9SPB3	416	2e-39	60S ribosomal protein L10 OS=Vitis riparia OX=96939 GN=RPL10 PE=2 SV=1	PF00252	Ribosomal protein L16p/L10e	GO:0042254//GO:0006412	ribosome biogenesis//translation	GO:0003735	structural constituent of ribosome	GO:0005840	ribosome	KOG0857	60s ribosomal protein L10	DOWN	-1.5634	5.3679e-06	blast,frame:-1 start:319 end:242
Cluster-4594.15726	10.03	15.21	11.48	2.97	3.71	3.16	1293	567852553	XP_006419440.1	371	9e-33	GATA transcription factor 16 [Citrus clementina]	XM_018957226.1	XM_018957226	86	2.82175e-35	PREDICTED: Juglans regia GATA transcription factor 15-like (LOC108985072), mRNA	--	--	--	--	Q8LG10	268	3e-22	GATA transcription factor 15 OS=Arabidopsis thaliana OX=3702 GN=GATA15 PE=2 SV=2	PF00320	GATA zinc finger	GO:0006355	regulation of transcription, DNA-templated	GO:0043565//GO:0008270	sequence-specific DNA binding//zinc ion binding	--	--	--	--	DOWN	-1.4555	1.4249e-08	blast,frame:3 start:432 end:593|blast,frame:1 start:646 end:933
Cluster-4594.4403	2.28	3.6	2.36	8.56	6.98	7.63	965	1050570727	XP_017606134.1	259	6.5e-20	PREDICTED: uncharacterized protein LOC108452866 [Gossypium arboreum]	--	--	--	--	--	--	--	--	--	--	--	--	--	PF00560	Leucine Rich Repeat	--	--	GO:0005515	protein binding	--	--	--	--	UP	1.936	1.0297e-08	estscan,start:965 end:1; minus strand
Cluster-4594.30230	0	0	0.1	0.41	1.62	0.3	808	557526486	ESR37792.1	1069	6.5e-114	hypothetical protein CICLE_v10028754mg [Citrus clementina]	XM_021797982.1	XM_021797982	305	3.1479e-157	PREDICTED: Hevea brasiliensis UDP-xylose transporter 1-like (LOC110644998), mRNA	K15285	SLC35E3	solute carrier family 35, member E3	http://www.genome.jp/dbget-bin/www_bget?ko:K15285	F4IHS9	826	3.7e-87	UDP-xylose transporter 1 OS=Arabidopsis thaliana OX=3702 GN=UXT1 PE=1 SV=1	PF08449//PF00892	UAA transporter family//EamA-like transporter family	GO:0055085	transmembrane transport	--	--	GO:0016020//GO:0016021	membrane//integral component of membrane	--	--	UP	4.8089	0.031658	blast,frame:2 start:2 end:697
Cluster-4594.3424	2.34	2.47	2.71	0.72	0.67	0.9	2546	567917306	XP_006450659.1	1354	1.8e-146	probable beta-1,4-xylosyltransferase IRX9H [Citrus clementina]	XM_006450597.2	XM_006450597	466	0	PREDICTED: Citrus clementina probable beta-1,4-xylosyltransferase IRX9H (LOC18055329), transcript variant X3, mRNA	K20869	IRX9	putative beta-1,4-xylosyltransferase IRX9	http://www.genome.jp/dbget-bin/www_bget?ko:K20869	Q9SXC4	792	1e-82	Probable beta-1,4-xylosyltransferase IRX9H OS=Arabidopsis thaliana OX=3702 GN=IRX9H PE=2 SV=2	PF03360//PF06085	Glycosyltransferase family 43//Lipoprotein Rz1 precursor	GO:0019076//GO:0019835//GO:0030206	viral release from host cell//cytolysis//chondroitin sulfate biosynthetic process	GO:0015018	galactosylgalactosylxylosylprotein 3-beta-glucuronosyltransferase activity	GO:0016020	membrane	KOG1476	Beta-1,3-glucuronyltransferase B3GAT1/SQV-8	DOWN	-1.2811	0.00099078	estscan,start:1790 end:112; minus strand
Cluster-4594.2125	0.3	0.21	0.34	0.88	0.95	0.84	1586	89179409	ABD63145.1	825	2.5e-85	F7F22.17, putative [Asparagus officinalis]	XM_006386768.2	XM_006386768	138	4.30773e-64	PREDICTED: Populus trichocarpa uncharacterized LOC18096517 (LOC18096517), mRNA	--	--	--	--	Q8I7P9	381	2.9e-35	Retrovirus-related Pol polyprotein from transposon opus OS=Drosophila melanogaster OX=7227 GN=pol PE=4 SV=1	--	--	--	--	--	--	--	--	--	--	UP	2.0782	0.0087602	estscan,start:1586 end:1; minus strand
Cluster-4594.2123	0	0.57	0	1.58	4.3	4.17	446	902157633	KNA06142.1	325	6.7e-28	hypothetical protein SOVF_183600 [Spinacia oleracea]	MH780738.1	MH780738	437	0	Ustilaginoidea virens isolate TG12 clone f3-2 18S ribosomal RNA gene, partial sequence	--	--	--	--	--	--	--	--	--	--	--	--	--	--	--	--	--	--	UP	4.5619	0.011079	blast,frame:-1 start:209 end:3
Cluster-4594.2122	1.37	1.11	1.05	0.23	0.05	0	1218	568857523	XP_006482315.1	1598	4.5e-175	protein trichome birefringence-like 19 [Citrus sinensis]	XM_006482252.3	XM_006482252	469	0	PREDICTED: Citrus sinensis protein trichome birefringence-like 19 (LOC102628551), mRNA	--	--	--	--	Q9LFT0	1075	7.5e-116	Protein trichome birefringence-like 19 OS=Arabidopsis thaliana OX=3702 GN=TBL19 PE=3 SV=1	--	--	--	--	--	--	--	--	--	--	DOWN	-3.1994	0.0131	blast,frame:1 start:1 end:1218
Cluster-4594.2129	1.43	2.04	1.52	0.11	0.1	0.25	2866	1137229958	OMO93664.1	576	3.4e-56	Recoverin [Corchorus olitorius]	XM_006493248.3	XM_006493248	220	2.05069e-109	PREDICTED: Citrus sinensis calcineurin B-like protein 7 (LOC102625423), transcript variant X5, mRNA	K06268	PPP3R, CNB	serine/threonine-protein phosphatase 2B regulatory subunit	http://www.genome.jp/dbget-bin/www_bget?ko:K06268	O81223	529	3.6e-52	Calcineurin B-like protein 4 OS=Arabidopsis thaliana OX=3702 GN=CBL4 PE=1 SV=3	PF12763//PF13405//PF13499//PF00036//PF08676//PF13202	Cytoskeletal-regulatory complex EF hand//EF-hand domain//EF-hand domain pair//EF hand//MutL C terminal dimerisation domain//EF hand	GO:0006298	mismatch repair	GO:0005524//GO:0005509//GO:0005515	ATP binding//calcium ion binding//protein binding	--	--	--	--	DOWN	-2.9779	9.6501e-08	blast,frame:-3 start:1136 end:669|blast,frame:-1 start:616 end:332
Cluster-4594.17770	25.28	30.75	26.66	4.94	5.87	3.96	3752	1098786194	XP_018854801.1	672	3.3e-67	PREDICTED: putative laccase-9, partial [Juglans regia]	XM_024072777.1	XM_024072777	150	2.20107e-70	PREDICTED: Quercus suber laccase-14-like (LOC112039867), mRNA	K05909	E1.10.3.2	laccase	http://www.genome.jp/dbget-bin/www_bget?ko:K05909	Q6Z8L2	536	7.3e-53	Putative laccase-9 OS=Oryza sativa subsp. japonica OX=39947 GN=LAC9 PE=3 SV=1	PF07732//PF00048//PF00394//PF07731//PF07684	Multicopper oxidase//Small cytokines (intecrine/chemokine), interleukin-8 like//Multicopper oxidase//Multicopper oxidase//NOTCH protein	GO:0007165//GO:0030154//GO:0055114//GO:0007275//GO:0006955//GO:0007219//GO:0006935	signal transduction//cell differentiation//oxidation-reduction process//multicellular organism development//immune response//Notch signaling pathway//chemotaxis	GO:0016491//GO:0008009//GO:0005507	oxidoreductase activity//chemokine activity//copper ion binding	GO:0016021//GO:0005576	integral component of membrane//extracellular region	--	--	DOWN	-2.0503	3.8356e-63	blast,frame:-2 start:3550 end:3011|blast,frame:-3 start:1464 end:865|blast,frame:-1 start:842 end:279
Cluster-4594.17776	4.09	2.74	1.92	5.17	8.2	10.65	1072	568852981	XP_006480147.1	919	2.1e-96	methylesterase 10-like [Citrus sinensis]	XM_024068469.1	XM_024068469	139	8.02096e-65	PREDICTED: Quercus suber salicylic acid-binding protein 2-like (LOC112035637), mRNA	--	--	--	--	Q8S9K8	544	2.5e-54	Methylesterase 10 OS=Arabidopsis thaliana OX=3702 GN=MES10 PE=2 SV=1	PF02089//PF07819//PF02450//PF06821	Palmitoyl protein thioesterase//PGAP1-like protein//Lecithin:cholesterol acyltransferase//Serine hydrolase	GO:0006629//GO:0042967	lipid metabolic process//obsolete acyl-carrier-protein biosynthetic process	GO:0008374//GO:0016787//GO:0098599//GO:0016788	O-acyltransferase activity//hydrolase activity//palmitoyl hydrolase activity//hydrolase activity, acting on ester bonds	--	--	--	--	UP	1.9069	1.4346e-05	blast,frame:-3 start:1070 end:180
Cluster-4594.1237	1.8	4.7	2.59	16.39	14.36	12.78	838	1130845522	GAV73859.1	576	9.8e-57	TspO_MBR domain-containing protein [Cephalotus follicularis]	XM_007050810.2	XM_007050810	105	4.942e-46	PREDICTED: Theobroma cacao translocator protein homolog (LOC18613535), mRNA	K05770	TSPO, BZRP	benzodiazapine receptor	http://www.genome.jp/dbget-bin/www_bget?ko:K05770	O82245	431	2.4e-41	Translocator protein homolog OS=Arabidopsis thaliana OX=3702 GN=TSPO PE=1 SV=1	PF03073	TspO/MBR family	--	--	--	--	GO:0016021	integral component of membrane	--	--	UP	2.7075	2.6728e-15	blast,frame:1 start:70 end:657
Cluster-4594.4605	4.15	6.39	4.4	1.61	1.94	1.24	1641	--	--	--	--	--	KY085915.1	KY085915	109	5.89364e-48	Boswellia sacra plastid, complete genome	--	--	--	--	--	--	--	--	PF02402	Lysis protein	GO:0009405//GO:0019835	pathogenesis//cytolysis	--	--	GO:0019867	outer membrane	--	--	DOWN	-1.1957	0.00075353	estscan,start:845 end:991
Cluster-93.0	0	0	0	1.51	2.73	0.73	639	--	--	--	--	--	--	--	--	--	--	--	--	--	--	--	--	--	--	--	--	--	--	--	--	--	--	--	--	UP	6.3355	0.00064476	estscan,start:369 end:85; minus strand
Cluster-4594.6110	13.73	15.54	12.45	5.24	4.85	4.94	1594	1315950962	GAY56792.1	1458	1e-158	hypothetical protein CUMW_174550 [Citrus unshiu]	XM_028236750.1	XM_028236750	293	2.96795e-150	PREDICTED: Camellia sinensis 2-alkenal reductase (NADP(+)-dependent)-like (LOC114292728), mRNA	--	--	--	--	Q9SLN8	593	7.6e-60	2-alkenal reductase (NADP(+)-dependent) OS=Nicotiana tabacum OX=4097 GN=DBR PE=1 SV=1	PF00107	Zinc-binding dehydrogenase	GO:0055114	oxidation-reduction process	--	--	--	--	--	--	DOWN	-1.031	3.5585e-08	blast,frame:-3 start:1562 end:453
Cluster-4594.2911	1.05	1.15	1.39	2.3	4.1	3.19	1182	1371502249	PSR98544.1	635	2e-63	Disease resistance protein [Actinidia chinensis var. chinensis]	--	--	--	--	--	--	--	--	--	Q84WD3	440	3.1e-42	Probable disease resistance protein At4g19060 OS=Arabidopsis thaliana OX=3702 GN=At4g19060 PE=2 SV=2	PF01443//PF01926//PF00931//PF00004//PF03266//PF10662//PF00735	Viral (Superfamily 1) RNA helicase//50S ribosome-binding GTPase//NB-ARC domain//ATPase family associated with various cellular activities (AAA)//NTPase//Ethanolamine utilisation - propanediol utilisation//Septin	GO:0006576	cellular biogenic amine metabolic process	GO:0098519//GO:0005525//GO:0005524//GO:0043531	nucleotide phosphatase activity, acting on free nucleotides//GTP binding//ATP binding//ADP binding	--	--	--	--	UP	1.8432	0.00019218	blast,frame:-2 start:1034 end:165
Cluster-4594.24693	9.76	8.66	7.55	14.22	17.2	10.84	966	985474398	XP_015382034.1	911	1.6e-95	uncharacterized protein LOC107175185 [Citrus sinensis]	--	--	--	--	--	--	--	--	--	Q9M2Z5	176	1e-11	F-box/LRR-repeat protein At3g48880 OS=Arabidopsis thaliana OX=3702 GN=At3g48880 PE=2 SV=1	PF12937//PF00646	F-box-like//F-box domain	--	--	GO:0005515	protein binding	--	--	--	--	UP	1.1301	1.2671e-05	blast,frame:3 start:3 end:857
Cluster-4594.1330	1.14	1.7	1.78	4.47	2.48	3.22	914	567919552	XP_006451782.1	401	2.1e-36	ethylene-responsive transcription factor 4 [Citrus clementina]	XM_006464742.3	XM_006464742	135	1.13808e-62	PREDICTED: Citrus sinensis ethylene-responsive transcription factor 4 (LOC102616520), mRNA	K09286	EREBP	EREBP-like factor	http://www.genome.jp/dbget-bin/www_bget?ko:K09286	O80340	256	5.2e-21	Ethylene-responsive transcription factor 4 OS=Arabidopsis thaliana OX=3702 GN=ERF4 PE=1 SV=1	PF00847	AP2 domain	GO:0006355	regulation of transcription, DNA-templated	GO:0003700	DNA-binding transcription factor activity	GO:0005667	transcription regulator complex	--	--	UP	1.5707	0.0082157	blast,frame:1 start:1 end:666
Cluster-4594.1333	0	0	0	58.5	77.76	49.59	648	--	--	--	--	--	--	--	--	--	--	--	--	--	--	--	--	--	--	PF02298	Plastocyanin-like domain	GO:0006118	obsolete electron transport	GO:0009055	electron transfer activity	--	--	--	--	UP	11.607	2.0826e-20	estscan,start:1 end:97
Cluster-4594.18756	0.87	1.04	0.82	0.28	0.39	0.27	4206	1350267007	XP_024045592.1	3331	0	protein STICHEL-like 2 isoform X1 [Citrus clementina]	XR_002906752.1	XR_002906752	1136	0	PREDICTED: Citrus clementina protein STICHEL-like 2 (LOC18048636), transcript variant X2, misc_RNA	--	--	--	--	F4JRP8	1617	3.7e-178	Protein STICHEL-like 2 OS=Arabidopsis thaliana OX=3702 GN=At4g24790 PE=3 SV=1	PF00004//PF05496//PF06144//PF12169	ATPase family associated with various cellular activities (AAA)//Holliday junction DNA helicase RuvB P-loop domain//DNA polymerase III, delta subunit//DNA polymerase III subunits gamma and tau domain III	GO:0006260//GO:0006281//GO:0006310	DNA replication//DNA repair//DNA recombination	GO:0009378//GO:0003887//GO:0003677//GO:0005524	four-way junction helicase activity//DNA-directed DNA polymerase activity//DNA binding//ATP binding	GO:0042575//GO:0005657//GO:0009379//GO:0009360	DNA polymerase complex//replication fork//Holliday junction helicase complex//DNA polymerase III complex	KOG0989	Replication factor C, subunit RFC4	DOWN	-1.1083	0.022549	blast,frame:-3 start:3745 end:626
Cluster-316.0	0	0	0	1.92	0.8	1.04	846	1227945029	XP_021908519.1	246	1.8e-18	LOW QUALITY PROTEIN: calmodulin-interacting protein 111 [Carica papaya]	XM_006481985.3	XM_006481985	85	6.54841e-35	PREDICTED: Citrus sinensis calmodulin-interacting protein 111 (LOC102630255), transcript variant X5, mRNA	--	--	--	--	Q9LET7	153	4.2e-09	Calmodulin-interacting protein 111 OS=Arabidopsis thaliana OX=3702 GN=CIP111 PE=1 SV=1	PF08463	EcoEI R protein C-terminal	GO:0006304	DNA modification	GO:0003677//GO:0003824	DNA binding//catalytic activity	--	--	--	--	UP	6.5864	0.00014738	blast,frame:3 start:3 end:347|blast,frame:1 start:511 end:690
Cluster-4594.15843	556.61	1679.52	857.27	0	0	0	304	--	--	--	--	--	--	--	--	--	--	--	--	--	--	--	--	--	--	--	--	--	--	--	--	--	--	--	--	DOWN	-12.012	1.4091e-15	estscan,start:304 end:1; minus strand
Cluster-4594.15841	71542.1	47595.8	40250.8	172181	248951	245164	404	--	--	--	--	--	--	--	--	--	--	--	--	--	--	P27738	146	1.3e-08	RNA-directed RNA polymerase OS=Apple chlorotic leaf spot virus (isolate plum P863) OX=73473 PE=4 SV=1	PF01660	Viral methyltransferase	GO:0009451//GO:0080009//GO:0006396	RNA modification//mRNA methylation//RNA processing	GO:0008174//GO:0003723	mRNA methyltransferase activity//RNA binding	--	--	--	--	UP	2.5135	1.4199e-16	estscan,start:1 end:392
Cluster-4594.11353	8.62	7.24	7.65	14.04	11.78	13.32	3384	641860187	KDO78876.1	4343	0	hypothetical protein CISIN_1g001775mg [Citrus sinensis]	XM_006466368.3	XM_006466368	1718	0	PREDICTED: Citrus sinensis calcium-transporting ATPase 2, plasma membrane-type-like (LOC102620594), mRNA	K01537	E3.6.3.8	Ca2+-transporting ATPase	http://www.genome.jp/dbget-bin/www_bget?ko:K01537	O81108	4149	0	Calcium-transporting ATPase 2, plasma membrane-type OS=Arabidopsis thaliana OX=3702 GN=ACA2 PE=1 SV=1	PF12515	Ca2+-ATPase N terminal autoinhibitory domain	--	--	GO:0005516	calmodulin binding	--	--	--	--	UP	1.1697	6.908e-12	blast,frame:3 start:153 end:3212
Cluster-4594.19123	4.78	6.33	4.81	1.83	2.22	1.71	4232	557545435	ESR56413.1	1293	3.6e-139	hypothetical protein CICLE_v10018854mg [Citrus clementina]	XM_006478841.3	XM_006478841	600	0	PREDICTED: Citrus sinensis hypothetical protein (LOC102608528), transcript variant X2, mRNA	--	--	--	--	Q9SYH1	375	3.8e-34	Probable GTP diphosphokinase RSH3, chloroplastic OS=Arabidopsis thaliana OX=3702 GN=RSH3 PE=2 SV=1	PF04607//PF01479	Region found in RelA / SpoT proteins//S4 domain	GO:0015969	guanosine tetraphosphate metabolic process	GO:0003723	RNA binding	--	--	--	--	DOWN	-1.0231	2.12e-08	blast,frame:-2 start:2740 end:1745|blast,frame:-3 start:3267 end:2989
Cluster-4594.19126	12.52	12.32	6.81	1.98	2.67	2.24	607	--	--	--	--	--	--	--	--	--	--	--	--	--	--	--	--	--	--	--	--	--	--	--	--	--	--	--	--	DOWN	-1.7482	0.00089087	estscan,start:607 end:499; minus strand
Cluster-4594.19127	9.68	12.12	8.8	2.88	4	2.71	1972	1023998625	KZV28803.1	1355	1.1e-146	oxysterol-binding family protein [Dorcoceras hygrometricum]	XM_021791950.1	XM_021791950	496	0	PREDICTED: Hevea brasiliensis oxysterol-binding protein-related protein 3C-like (LOC110640601), mRNA	--	--	--	--	Q93Y40	1257	9.5e-137	Oxysterol-binding protein-related protein 3C OS=Arabidopsis thaliana OX=3702 GN=ORP3C PE=2 SV=1	--	--	--	--	--	--	--	--	KOG1737	Oxysterol-binding protein	DOWN	-1.2325	1.2404e-08	blast,frame:-3 start:1826 end:993
Cluster-4594.10405	23.8	22.79	23.56	37.8	38.35	30.23	1062	1358154044	PRQ28522.1	1298	2.4e-140	putative Ubiquitin domain-containing protein [Rosa chinensis]	AK446627.1	AK446627	351	0	Triticum aestivum mRNA, clone: CK094-J09, cultivar Chinese Spring	K08770	UBC	ubiquitin C	http://www.genome.jp/dbget-bin/www_bget?ko:K08770	Q3E7T8	1298	9e-142	Polyubiquitin 14 OS=Arabidopsis thaliana OX=3702 GN=UBQ14 PE=2 SV=2	PF14560//PF00240	Ubiquitin-like domain//Ubiquitin family	--	--	GO:0005515	protein binding	--	--	KOG0001	Ubiquitin and ubiquitin-like proteins	UP	1.0272	1.7174e-11	blast,frame:1 start:1 end:816
Cluster-4594.10401	3.08	3.01	2.11	0.57	0.52	0.49	2589	--	--	--	--	--	--	--	--	--	--	--	--	--	--	--	--	--	--	PF01624//PF00069	MutS domain I//Protein kinase domain	GO:0006468//GO:0006298	protein phosphorylation//mismatch repair	GO:0004672//GO:0005524//GO:0030983	protein kinase activity//ATP binding//mismatched DNA binding	--	--	--	--	DOWN	-1.9235	2.378e-07	estscan,start:1321 end:1181; minus strand
Cluster-4594.22421	4.2	5.62	4.48	0.8	0.81	1.51	2343	1572847328	RZB41984.1	1610	3.5e-176	Uridine-cytidine kinase C isoform B [Glycine soja]	XM_006469116.3	XM_006469116	402	0	PREDICTED: Citrus sinensis uncharacterized LOC102609255 (LOC102609255), transcript variant X3, mRNA	--	--	--	--	Q9C664	382	3.3e-35	Inorganic pyrophosphatase TTM2 OS=Arabidopsis thaliana OX=3702 GN=TTM2 PE=1 SV=1	PF00485	Phosphoribulokinase / Uridine kinase family	--	--	GO:0005524//GO:0016301	ATP binding//kinase activity	--	--	KOG4203	Armadillo/beta-Catenin/plakoglobin	DOWN	-1.7381	1.5901e-06	estscan,start:1 end:2343
Cluster-4594.21923	2.75	3.14	2.81	1.1	1.05	0.93	3717	557545886	ESR56864.1	945	7.1e-99	hypothetical protein CICLE_v10019729mg [Citrus clementina]	XM_025099000.1	XM_025099000	313	5.33734e-161	PREDICTED: Citrus sinensis uncharacterized LOC102622670 (LOC102622670), transcript variant X2, mRNA	--	--	--	--	--	--	--	--	PF04838	Baculoviridae late expression factor 5	GO:0006355	regulation of transcription, DNA-templated	--	--	--	--	--	--	DOWN	-1.0608	3.4814e-05	blast,frame:2 start:278 end:1240
Cluster-4594.18650	13.39	18.26	13.89	3.65	4.18	3.27	1899	1334341703	PNT56744.1	1375	5e-149	hypothetical protein POPTR_001G262200 [Populus trichocarpa]	XM_006482864.3	XM_006482864	491	0	PREDICTED: Citrus sinensis protein RETICULATA-RELATED 4, chloroplastic-like (LOC102631484), mRNA	--	--	--	--	Q94CJ5	1137	7.5e-123	Protein RETICULATA-RELATED 4, chloroplastic OS=Arabidopsis thaliana OX=3702 GN=RER4 PE=2 SV=1	--	--	--	--	--	--	--	--	--	--	DOWN	-1.5931	5.0479e-19	blast,frame:-1 start:1815 end:625
Cluster-4594.8237	4.02	3.5	4.58	12.67	15.63	13.43	1600	1389664858	XP_024930129.1	268	9.7e-21	uclacyanin 1-like [Ziziphus jujuba]	--	--	--	--	--	--	--	--	--	O82081	209	2.6e-15	Uclacyanin 1 OS=Arabidopsis thaliana OX=3702 GN=UCC1 PE=1 SV=1	PF02298	Plastocyanin-like domain	GO:0006118	obsolete electron transport	GO:0009055	electron transfer activity	--	--	--	--	UP	2.2108	1.0998e-25	estscan,start:953 end:1437
Cluster-4594.8232	4.53	5.36	2.8	0.84	0.44	1.41	734	1216992943	XP_021635590.1	175	2.7e-10	probable leucine-rich repeat receptor-like protein kinase At5g49770 [Hevea brasiliensis]	--	--	--	--	--	--	--	--	--	--	--	--	--	--	--	--	--	--	--	--	--	--	--	DOWN	-1.7798	0.031603	blast,frame:1 start:433 end:579
Cluster-4594.18386	21.78	18.32	15.82	42.13	32.65	32.6	948	1009134604	XP_015884537.1	587	5.9e-58	17.9 kDa class II heat shock protein [Ziziphus jujuba]	XM_016029051.2	XM_016029051	223	1.42459e-111	PREDICTED: Ziziphus jujuba 17.9 kDa class II heat shock protein (LOC107420159), mRNA	K13993	HSP20	HSP20 family protein	http://www.genome.jp/dbget-bin/www_bget?ko:K13993	P05477	547	9.7e-55	17.9 kDa class II heat shock protein OS=Glycine max OX=3847 GN=HSP17.9-D PE=3 SV=1	--	--	--	--	--	--	--	--	--	--	UP	1.3746	9.5168e-13	blast,frame:3 start:165 end:647
Cluster-4594.14403	115.65	117.13	119.67	205.48	208.43	171.6	2380	743942343	XP_011015670.1	1818	2.7e-200	PREDICTED: cytochrome P450 89A2-like [Populus euphratica]	XM_011017368.1	XM_011017368	336	5.57303e-174	PREDICTED: Populus euphratica cytochrome P450 89A2-like (LOC105119242), mRNA	--	--	--	--	Q42602	1497	1.7e-164	Cytochrome P450 89A2 OS=Arabidopsis thaliana OX=3702 GN=CYP89A2 PE=2 SV=2	PF00067	Cytochrome P450	GO:0055114	oxidation-reduction process	GO:0005506//GO:0020037//GO:0016705	iron ion binding//heme binding//oxidoreductase activity, acting on paired donors, with incorporation or reduction of molecular oxygen	--	--	--	--	UP	1.1616	1.8289e-35	blast,frame:3 start:3 end:1568
Cluster-4594.17176	1.38	2.02	1.74	0.41	0.68	0.58	3759	568833125	XP_006470767.1	2494	1.7e-278	disease resistance-like protein DSC1 [Citrus sinensis]	XM_006491543.3	XM_006491543	130	2.89328e-59	PREDICTED: Citrus sinensis disease resistance-like protein DSC1 (LOC102625233), mRNA	--	--	--	--	Q9SZ66	1568	1.6e-172	Disease resistance-like protein DSC1 OS=Arabidopsis thaliana OX=3702 GN=DSC1 PE=1 SV=1	PF01582//PF13855//PF00931//PF00004//PF13676	TIR domain//Leucine rich repeat//NB-ARC domain//ATPase family associated with various cellular activities (AAA)//TIR domain	GO:0007165	signal transduction	GO:0005524//GO:0043531//GO:0005515	ATP binding//ADP binding//protein binding	--	--	--	--	DOWN	-1.1775	0.002646	blast,frame:3 start:3 end:3431
Cluster-4594.6359	9.35	9.91	6.39	1.83	2.37	1.44	876	1350327641	XP_024035183.1	585	9.3e-58	cell wall integrity and stress response component 1 [Citrus clementina]	XM_006488617.3	XM_006488617	186	4.85604e-91	PREDICTED: Citrus sinensis hypothetical protein (LOC102620760), mRNA	--	--	--	--	--	--	--	--	--	--	--	--	--	--	--	--	--	--	DOWN	-1.7435	2.7222e-05	blast,frame:3 start:51 end:590
Cluster-4594.6353	2.58	2.69	2.06	0.77	0.58	0.82	1340	985432770	XP_015382105.1	1568	1.5e-171	adenosine deaminase-like protein [Citrus sinensis]	XM_025095624.1	XM_025095624	643	0	PREDICTED: Citrus sinensis adenosine deaminase-like protein (LOC102608956), transcript variant X3, mRNA	--	--	--	--	Q8LPL7	1320	3.2e-144	N6-mAMP deaminase OS=Arabidopsis thaliana OX=3702 GN=MAPDA PE=1 SV=1	PF00962//PF03801	Adenosine/AMP deaminase//HEC/Ndc80p family	GO:0051315	attachment of mitotic spindle microtubules to kinetochore	GO:0019239	deaminase activity	GO:0031262	Ndc80 complex	KOG1097	Adenine deaminase/adenosine deaminase	DOWN	-1.3067	0.028976	blast,frame:-3 start:1314 end:157
Cluster-4594.703	2.19	3.04	1.86	4.85	6.21	6.5	1249	568853110	XP_006480210.1	1248	1.8e-134	protein SULFUR DEFICIENCY-INDUCED 1 isoform X2 [Citrus sinensis]	XM_006480147.3	XM_006480147	419	0	PREDICTED: Citrus sinensis hypothetical protein (LOC102629680), transcript variant X2, mRNA	--	--	--	--	Q8GXU5	1032	7.4e-111	Protein SULFUR DEFICIENCY-INDUCED 1 OS=Arabidopsis thaliana OX=3702 GN=SDI1 PE=2 SV=1	PF00515//PF09177//PF13176//PF13181//PF13174	Tetratricopeptide repeat//Syntaxin 6, N-terminal//Tetratricopeptide repeat//Tetratricopeptide repeat//Tetratricopeptide repeat	GO:0048193	Golgi vesicle transport	GO:0005515	protein binding	GO:0016020	membrane	--	--	UP	1.7599	1.2318e-07	blast,frame:1 start:43 end:1059
Cluster-4594.13126	70.39	80.35	75.07	15.13	17.24	19	774	1216963736	XP_021678419.1	678	1.3e-68	PLAT domain-containing protein 3-like [Hevea brasiliensis]	XM_017776240.1	XM_017776240	88	1.28284e-36	PREDICTED: Gossypium arboreum uncharacterized LOC108474279 (LOC108474279), transcript variant X2, mRNA	--	--	--	--	Q9SIE7	569	2.2e-57	PLAT domain-containing protein 2 OS=Arabidopsis thaliana OX=3702 GN=PLAT2 PE=2 SV=1	PF01477	PLAT/LH2 domain	--	--	GO:0005515	protein binding	--	--	--	--	DOWN	-1.6986	3.5146e-25	blast,frame:-3 start:622 end:155
Cluster-4594.19246	3.54	2.9	2.5	7.91	14.67	17.52	2652	1269895517	XP_022758687.1	2441	1.7e-272	G-type lectin S-receptor-like serine/threonine-protein kinase At1g67520 isoform X1 [Durio zibethinus]	XM_018981479.1	XM_018981479	376	0	PREDICTED: Juglans regia G-type lectin S-receptor-like serine/threonine-protein kinase CES101 (LOC109003364), transcript variant X2, mRNA	--	--	--	--	O64793	1076	1.2e-115	G-type lectin S-receptor-like serine/threonine-protein kinase At1g67520 OS=Arabidopsis thaliana OX=3702 GN=At1g67520 PE=2 SV=3	PF04159//PF08121//PF00069//PF07714	NB glycoprotein//Waglerin family//Protein kinase domain//Protein tyrosine and serine/threonine kinase	GO:0007165//GO:0007268//GO:0006468	signal transduction//chemical synaptic transmission//protein phosphorylation	GO:0030550//GO:0004672//GO:0005524	acetylcholine receptor inhibitor activity//protein kinase activity//ATP binding	GO:0005576//GO:0016021	extracellular region//integral component of membrane	--	--	UP	2.6087	2.4482e-19	blast,frame:3 start:3 end:2354
Cluster-4594.19249	16.54	21.57	22.34	16.51	35.08	53.88	384	1484692041	XP_026398376.1	321	1.7e-27	polyol transporter 5-like [Papaver somniferum]	CP027619.1	CP027619	65	3.72116e-24	Linum usitatissimum chromosome Lu1	--	--	--	--	Q9XIH6	307	2.7e-27	Putative polyol transporter 2 OS=Arabidopsis thaliana OX=3702 GN=PLT2 PE=3 SV=1	PF00083//PF07690	Sugar (and other) transporter//Major Facilitator Superfamily	GO:0055085	transmembrane transport	GO:0022857	transmembrane transporter activity	GO:0016021	integral component of membrane	--	--	UP	1.2418	0.049938	blast,frame:-2 start:383 end:3
Cluster-7376.0	0.36	0.83	0.17	1.04	5.91	3.36	591	763804763	KJB71701.1	325	8.8e-28	hypothetical protein B456_011G137700 [Gossypium raimondii]	--	--	--	--	--	--	--	--	--	--	--	--	--	--	--	--	--	--	--	--	--	--	--	UP	3.3957	0.0033855	blast,frame:-3 start:589 end:284
Cluster-4594.19822	2.64	3.95	2.51	1.07	0.97	0.99	2329	1035903035	OAY32634.1	277	1.3e-21	hypothetical protein MANES_13G033700 [Manihot esculenta]	XR_001508396.2	XR_001508396	149	4.8896e-70	PREDICTED: Citrus sinensis chromatin modification-related protein MEAF6 (LOC102617199), transcript variant X2, misc_RNA	K11344	EAF6	chromatin modification-related protein EAF6	http://www.genome.jp/dbget-bin/www_bget?ko:K11344	--	--	--	--	PF09340	Histone acetyltransferase subunit NuA4	GO:0016573	histone acetylation	--	--	GO:0000123	histone acetyltransferase complex	--	--	DOWN	-1.1355	0.0017663	blast,frame:-3 start:2327 end:2034|blast,frame:-1 start:1924 end:1769
Cluster-4594.7089	5.67	6.93	4.9	13.51	8.95	7.57	1453	641854179	KDO72987.1	1553	8.8e-170	hypothetical protein CISIN_1g018395mg [Citrus sinensis]	XM_006488183.3	XM_006488183	513	0	PREDICTED: Citrus sinensis 12S seed storage globulin 1-like (LOC102619250), mRNA	--	--	--	--	Q6K508	322	1.8e-28	Glutelin type-D 1 OS=Oryza sativa subsp. japonica OX=39947 GN=GLUD1 PE=2 SV=1	PF00190//PF03079	Cupin//ARD/ARD' family	GO:0055114	oxidation-reduction process	GO:0010309//GO:0045735	acireductone dioxygenase [iron(II)-requiring] activity//nutrient reservoir activity	--	--	--	--	UP	1.2218	1.6018e-05	blast,frame:2 start:107 end:1186
Cluster-4594.7081	10.1	11.27	9.09	0.85	1.94	2.37	1314	641853700	KDO72518.1	1559	1.6e-170	hypothetical protein CISIN_1g017992mg [Citrus sinensis]	XM_006482493.3	XM_006482493	587	0	PREDICTED: Citrus sinensis aldose 1-epimerase-like (LOC102625926), mRNA	K01785	galM, GALM	aldose 1-epimerase	http://www.genome.jp/dbget-bin/www_bget?ko:K01785	Q5EA79	703	1.1e-72	Aldose 1-epimerase OS=Bos taurus OX=9913 GN=GALM PE=2 SV=1	PF01263	Aldose 1-epimerase	GO:0005975	carbohydrate metabolic process	GO:0016853	isomerase activity	--	--	KOG1604	Predicted mutarotase	DOWN	-2.115	1.4948e-08	blast,frame:2 start:2 end:1138
Cluster-4594.7550	7.22	10.88	7.37	2.11	3.11	2.3	1394	1315942430	GAY65021.1	1058	2.1e-112	hypothetical protein CUMW_238030 [Citrus unshiu]	XM_006480972.3	XM_006480972	216	1.6497e-107	PREDICTED: Citrus sinensis GDSL esterase/lipase CPRD49-like (LOC102607070), transcript variant X1, mRNA	--	--	--	--	Q9SRM5	880	3.5e-93	GDSL esterase/lipase CPRD49 OS=Arabidopsis thaliana OX=3702 GN=CPRD49 PE=2 SV=1	PF00657	GDSL-like Lipase/Acylhydrolase	--	--	GO:0016788	hydrolase activity, acting on ester bonds	--	--	KOG3035	Isoamyl acetate-hydrolyzing esterase	DOWN	-1.3148	1.3503e-05	blast,frame:3 start:255 end:1127
Cluster-4594.7555	26.55	22.84	25.52	11.06	6.97	7.31	1064	641837904	KDO56853.1	661	1.7e-66	hypothetical protein CISIN_1g023810mg [Citrus sinensis]	XM_006422018.2	XM_006422018	239	2.04727e-120	PREDICTED: Citrus clementina protein SRC2 homolog (LOC18033367), mRNA	--	--	--	--	--	--	--	--	PF15964//PF06682	Centrosomal colon cancer autoantigen protein family//SOCE-associated regulatory factor of calcium homoeostasis	GO:0007098//GO:2001256	centrosome cycle//regulation of store-operated calcium entry	--	--	GO:0030176//GO:0005813	integral component of endoplasmic reticulum membrane//centrosome	--	--	DOWN	-1.1374	1.3701e-05	estscan,start:1012 end:191; minus strand
Cluster-9972.0	0.33	0	0	0.06	3.43	1.53	1132	1130856599	GAV63679.1	642	2.9e-64	Myb_DNA-binding domain-containing protein [Cephalotus follicularis]	XM_021814445.1	XM_021814445	141	6.55865e-66	PREDICTED: Hevea brasiliensis transcription factor TT2-like (LOC110657289), mRNA &amp;&amp; XM_021814447.1 PREDICTED: Hevea brasiliensis transcription factor TT2-like (LOC110657291), mRNA	K09422	MYBP	myb proto-oncogene protein, plant	http://www.genome.jp/dbget-bin/www_bget?ko:K09422	A0A4D6Q4S0	526	3.2e-52	Transcription factor MYB1 OS=Crocosmia x crocosmiiflora OX=1053288 GN=MYB2 PE=2 SV=1	--	--	--	--	--	--	--	--	--	--	UP	4.3385	0.011509	estscan,start:1132 end:168; minus strand
Cluster-4594.20525	8.82	8.69	7.06	0	0.18	0.24	2308	1315966014	GAY42216.1	147	1.5e-06	hypothetical protein CUMW_065090 [Citrus unshiu]	AP014526.1	AP014526	100	8.39906e-43	Hevea brasiliensis mitochondrial DNA, complete genome	--	--	--	--	--	--	--	--	--	--	--	--	--	--	--	--	--	--	DOWN	-5.4149	1.9319e-33	blast,frame:3 start:3 end:593
Cluster-4594.20526	4.17	4.5	3.08	6.42	5.6	5.96	1727	567894612	XP_006439794.1	1786	1e-196	serine/threonine-protein kinase STY13 [Citrus clementina]	XM_006476697.3	XM_006476697	656	0	PREDICTED: Citrus sinensis serine/threonine-protein kinase STY13 (LOC102614632), mRNA	--	--	--	--	Q9ZQ31	579	3.5e-58	Serine/threonine-protein kinase STY13 OS=Arabidopsis thaliana OX=3702 GN=STY13 PE=1 SV=2	PF07714//PF00069	Protein tyrosine and serine/threonine kinase//Protein kinase domain	GO:0006468	protein phosphorylation	GO:0005524//GO:0004672	ATP binding//protein kinase activity	--	--	--	--	UP	1.0617	2.7093e-05	blast,frame:-1 start:1508 end:357
Cluster-4594.1649	1.53	0.76	0.45	0.37	11.2	12.99	1887	223538732	EEF40333.1	958	1.1e-100	serine carboxypeptidase, putative [Ricinus communis]	XM_024057972.1	XM_024057972	52	3.2989e-16	PREDICTED: Quercus suber serine carboxypeptidase-like 13 (LOC112025320), mRNA	K16296	SCPL-I	serine carboxypeptidase-like clade I	http://www.genome.jp/dbget-bin/www_bget?ko:K16296	Q9C7Z9	652	1.3e-66	Serine carboxypeptidase-like 18 OS=Arabidopsis thaliana OX=3702 GN=SCPL18 PE=2 SV=2	PF00450	Serine carboxypeptidase	GO:0006508	proteolysis	GO:0004185	serine-type carboxypeptidase activity	--	--	--	--	UP	3.6105	0.025718	blast,frame:2 start:1004 end:1759|blast,frame:1 start:247 end:1059
Cluster-4594.1648	3.46	3.31	2.41	6.24	4.97	4.51	1646	1137208226	OMO77338.1	1378	1.9e-149	Inositol-tetrakisphosphate 1-kinase [Corchorus capsularis]	XM_027505938.1	XM_027505938	193	1.19231e-94	PREDICTED: Abrus precatorius inositol-tetrakisphosphate 1-kinase 1-like (LOC113869558), mRNA	K00913	ITPK1	inositol-1,3,4-trisphosphate 5/6-kinase / inositol-tetrakisphosphate 1-kinase	http://www.genome.jp/dbget-bin/www_bget?ko:K00913	A0JJZ6	988	1.2e-105	Inositol-tetrakisphosphate 1-kinase 5 OS=Oryza sativa subsp. indica OX=39946 GN=ITPK5 PE=3 SV=1	--	--	--	--	--	--	--	--	--	--	UP	1.215	3.8361e-05	blast,frame:-2 start:1573 end:431
Cluster-4594.14365	273.9	269.21	240.97	8.15	16.12	13.87	1326	1305238168	PKI52398.1	544	8e-53	hypothetical protein CRG98_027201 [Punica granatum]	KJ508769.1	KJ508769	312	6.74589e-161	Hevea brasiliensis tonoplast intrinsic protein (TIP1-2) gene, complete cds	K09873	TIP	aquaporin TIP	http://www.genome.jp/dbget-bin/www_bget?ko:K09873	P25818	510	2.7e-50	Aquaporin TIP1-1 OS=Arabidopsis thaliana OX=3702 GN=TIP1-1 PE=1 SV=1	PF00230	Major intrinsic protein	GO:0006810//GO:0055085	transport//transmembrane transport	GO:0015267	channel activity	GO:0016020	membrane	--	--	DOWN	-3.9272	2.0919e-106	blast,frame:1 start:685 end:1071|blast,frame:3 start:147 end:647
Cluster-4594.25008	1.15	1.08	1.08	3.02	3.94	3.65	667	--	--	--	--	--	--	--	--	--	--	--	--	--	--	--	--	--	--	PF03150//PF00872	Di-haem cytochrome c peroxidase//Transposase, Mutator family	GO:0006313//GO:0055114	transposition, DNA-mediated//oxidation-reduction process	GO:0004803//GO:0003677//GO:0016491	transposase activity//DNA binding//oxidoreductase activity	--	--	--	--	UP	2.126	0.0019823	estscan,start:417 end:254; minus strand
Cluster-4594.25002	2.57	2.93	2.02	0.43	0.82	0.79	1670	568826137	XP_006467430.1	1481	2.2e-161	probable beta-1,3-galactosyltransferase 2 isoform X2 [Citrus sinensis]	XM_015527057.2	XM_015527057	531	0	PREDICTED: Citrus sinensis probable beta-1,3-galactosyltransferase 2 (LOC102629052), transcript variant X3, mRNA	K20855	B3GALT1S	beta-1,3-galactosyltransferase 1/2/3/4/5/7/8	http://www.genome.jp/dbget-bin/www_bget?ko:K20855	A8MRC7	1282	1e-139	Probable beta-1,3-galactosyltransferase 2 OS=Arabidopsis thaliana OX=3702 GN=B3GALT2 PE=2 SV=1	PF01762//PF02434	Galactosyltransferase//Fringe-like	GO:0006486	protein glycosylation	GO:0016757	transferase activity, transferring glycosyl groups	GO:0016020	membrane	--	--	DOWN	-1.4357	0.0064758	blast,frame:3 start:54 end:1211
Cluster-4594.27896	0.55	0.23	0.26	2.21	3.76	2.84	2211	557547785	ESR58763.1	1469	7.3e-160	hypothetical protein CICLE_v10024044mg [Citrus clementina]	XM_006464769.2	XM_006464769	476	0	PREDICTED: Citrus sinensis uncharacterized LOC102625196 (LOC102625196), mRNA	K10756	RFC3_5	replication factor C subunit 3/5	http://www.genome.jp/dbget-bin/www_bget?ko:K10756	Q8VXX4	491	7.1e-48	Replication factor C subunit 3 OS=Arabidopsis thaliana OX=3702 GN=RFC3 PE=2 SV=1	PF03193//PF01926//PF05496//PF00004//PF11857//PF06144	RsgA GTPase//50S ribosome-binding GTPase//Holliday junction DNA helicase RuvB P-loop domain//ATPase family associated with various cellular activities (AAA)//Domain of unknown function (DUF3377)//DNA polymerase III, delta subunit	GO:0006281//GO:0006310//GO:0006260	DNA repair//DNA recombination//DNA replication	GO:0003677//GO:0005524//GO:0003924//GO:0004222//GO:0005525//GO:0003887//GO:0009378	DNA binding//ATP binding//GTPase activity//metalloendopeptidase activity//GTP binding//DNA-directed DNA polymerase activity//four-way junction helicase activity	GO:0009360//GO:0005657//GO:0009379//GO:0042575	DNA polymerase III complex//replication fork//Holliday junction helicase complex//DNA polymerase complex	KOG2035	Replication factor C, subunit RFC3	UP	3.5085	1.9177e-14	blast,frame:-1 start:2184 end:202
Cluster-4594.27899	0.51	0.76	0.4	1.76	3.22	1.83	1800	641847702	KDO66581.1	2073	5.5e-230	hypothetical protein CISIN_1g001778mg [Citrus sinensis]	--	--	--	--	--	--	--	--	--	Q7FZR1	1204	1.2e-130	Receptor-like protein 52 OS=Arabidopsis thaliana OX=3702 GN=RLP52 PE=2 SV=1	PF00560//PF13516//PF13855	Leucine Rich Repeat//Leucine Rich repeat//Leucine rich repeat	--	--	GO:0005515	protein binding	--	--	--	--	UP	2.4642	4.1675e-07	blast,frame:1 start:1 end:1800
Cluster-4594.27898	0.3	0.47	0.59	0.68	1.48	1.69	1572	568843371	XP_006475586.1	1424	8.6e-155	receptor-like protein kinase 5 [Citrus sinensis]	XM_006475523.3	XM_006475523	366	0	PREDICTED: Citrus sinensis receptor-like protein kinase 5 (LOC102629286), mRNA	--	--	--	--	C0LGX3	715	5.4e-74	LRR receptor-like serine/threonine-protein kinase HSL2 OS=Arabidopsis thaliana OX=3702 GN=HSL2 PE=1 SV=1	PF07714//PF00560//PF00069	Protein tyrosine and serine/threonine kinase//Leucine Rich Repeat//Protein kinase domain	GO:0006468	protein phosphorylation	GO:0005515//GO:0004672//GO:0005524	protein binding//protein kinase activity//ATP binding	--	--	--	--	UP	1.931	0.011168	blast,frame:1 start:1 end:1395
Cluster-9920.0	1.2	1.82	1.65	0.17	0.31	0.08	931	1344024728	XP_023895312.1	688	1.1e-69	NAD(P)H-quinone oxidoreductase subunit N, chloroplastic-like [Quercus suber]	XM_006464904.3	XM_006464904	259	1.35911e-131	PREDICTED: Citrus sinensis NAD(P)H-quinone oxidoreductase subunit N, chloroplastic (LOC102626230), mRNA	--	--	--	--	Q9LVM2	640	1.6e-65	NAD(P)H-quinone oxidoreductase subunit N, chloroplastic OS=Arabidopsis thaliana OX=3702 GN=ndhN PE=2 SV=1	PF11909	NADH-quinone oxidoreductase cyanobacterial subunit N	GO:0006118//GO:0055114	obsolete electron transport//oxidation-reduction process	GO:0016655	oxidoreductase activity, acting on NAD(P)H, quinone or similar compound as acceptor	GO:0016020	membrane	--	--	DOWN	-2.6234	0.024817	blast,frame:2 start:665 end:796|blast,frame:3 start:3 end:644
Cluster-4594.7946	0.1	0.25	0.31	1.98	3.12	1.62	1355	1350337051	XP_024042617.1	211	3.4e-14	zinc finger BED domain-containing protein RICESLEEPER 2 [Citrus clementina]	--	--	--	--	--	--	--	--	--	--	--	--	--	--	--	--	--	--	--	--	--	--	--	UP	3.7596	3.3975e-08	estscan,start:801 end:1294
Cluster-4158.1	14.78	8.76	6.8	0	0	0	366	1315937335	GAY69368.1	307	6.6e-26	hypothetical protein CUMW_271360 [Citrus unshiu]	--	--	--	--	--	--	--	--	--	--	--	--	--	PF00560	Leucine Rich Repeat	--	--	GO:0005515	protein binding	--	--	--	--	DOWN	-6.3	0.00018773	blast,frame:2 start:2 end:364
Cluster-4594.18154	14.61	15.97	14.39	4.76	6.35	3.69	1519	1173831161	XP_012077473.2	302	1.1e-24	pentatricopeptide repeat-containing protein At3g22690 [Jatropha curcas]	--	--	--	--	--	--	--	--	--	Q9LN01	174	2.8e-11	Pentatricopeptide repeat-containing protein At1g08070, chloroplastic OS=Arabidopsis thaliana OX=3702 GN=PCMP-H12 PE=2 SV=1	PF12554	Mitotic-spindle organizing gamma-tubulin ring associated	GO:0033566	gamma-tubulin complex localization	--	--	GO:0008274	gamma-tubulin ring complex	--	--	DOWN	-1.1734	1.1101e-07	blast,frame:-3 start:785 end:516|blast,frame:-2 start:1017 end:715
Cluster-4594.18155	5.19	5.95	4.77	1.54	1.75	1.24	4482	557543988	ESR54966.1	2720	1.3e-304	hypothetical protein CICLE_v10023938mg [Citrus clementina]	XM_024185788.1	XM_024185788	191	4.25339e-93	PREDICTED: Citrus clementina TMV resistance protein N (LOC18032522), mRNA	--	--	--	--	Q40392	1620	1.7e-178	TMV resistance protein N OS=Nicotiana glutinosa OX=35889 GN=N PE=1 SV=1	PF01582//PF13855//PF05496//PF00004//PF00931//PF13676	TIR domain//Leucine rich repeat//Holliday junction DNA helicase RuvB P-loop domain//ATPase family associated with various cellular activities (AAA)//NB-ARC domain//TIR domain	GO:0006310//GO:0006281//GO:0007165	DNA recombination//DNA repair//signal transduction	GO:0005515//GO:0009378//GO:0043531//GO:0005524	protein binding//four-way junction helicase activity//ADP binding//ATP binding	GO:0005657//GO:0009379	replication fork//Holliday junction helicase complex	--	--	DOWN	-1.3725	2.2674e-14	blast,frame:-2 start:3758 end:150
Cluster-4594.15305	18081.6	8130.57	9324.7	29662.4	25007.6	31154.7	783	--	--	--	--	--	--	--	--	--	--	--	--	--	--	P54891	512	9.2e-51	RNA-directed RNA polymerase OS=Apple chlorotic leaf spot virus (isolate apple) OX=73472 PE=4 SV=1	PF01660//PF03931	Viral methyltransferase//Skp1 family, tetramerisation domain	GO:0006396//GO:0006511//GO:0009451//GO:0080009	RNA processing//ubiquitin-dependent protein catabolic process//RNA modification//mRNA methylation	GO:0008174//GO:0003723	mRNA methyltransferase activity//RNA binding	--	--	--	--	UP	1.7007	0.00052286	blast,frame:1 start:1 end:783
Cluster-4594.28310	0	0	0	0.99	2.52	2.8	438	1375851356	XP_024453926.1	208	2.4e-14	uncharacterized protein LOC112327019 [Populus trichocarpa]	--	--	--	--	--	--	--	--	--	--	--	--	--	--	--	--	--	--	--	--	--	--	--	UP	5.6408	0.0098273	blast,frame:-1 start:270 end:1
Cluster-4594.12738	20.57	25.83	19.55	4.48	3.74	3.9	1978	1315943997	GAY63545.1	491	1.7e-46	hypothetical protein CUMW_226460 [Citrus unshiu]	XM_002312534.3	XM_002312534	137	1.94066e-63	PREDICTED: Populus trichocarpa uncharacterized LOC7473449 (LOC7473449), mRNA	--	--	--	--	Q0WUY1	361	7.5e-33	Calmodulin calcium-dependent NAD kinase OS=Arabidopsis thaliana OX=3702 GN=NADKC PE=1 SV=1	PF02367//PF00005//PF00931//PF00503//PF06414	Threonylcarbamoyl adenosine biosynthesis protein TsaE//ABC transporter//NB-ARC domain//G-protein alpha subunit//Zeta toxin	GO:0007186//GO:0002949	G protein-coupled receptor signaling pathway//tRNA threonylcarbamoyladenosine modification	GO:0016887//GO:0003924//GO:0005524//GO:0043531//GO:0019001//GO:0031683//GO:0016301	ATPase activity//GTPase activity//ATP binding//ADP binding//guanyl nucleotide binding//G-protein beta/gamma-subunit complex binding//kinase activity	--	--	--	--	DOWN	-1.9986	2.1904e-36	blast,frame:-1 start:1762 end:1142|blast,frame:-2 start:297 end:1
Cluster-4594.3042	3.02	3.91	3.06	0.39	1.25	0.8	2410	641820782	KDO40637.1	2716	2e-304	hypothetical protein CISIN_1g004764mg [Citrus sinensis]	XM_022895131.1	XM_022895131	726	0	PREDICTED: Durio zibethinus uncharacterized LOC111299726 (LOC111299726), mRNA	--	--	--	--	--	--	--	--	--	--	--	--	--	--	--	--	--	--	DOWN	-1.6003	0.00034148	blast,frame:3 start:3 end:2189
Cluster-4594.2894	0.94	0.97	1.84	57.05	59.14	52.74	1413	743911911	XP_010999822.1	836	1.2e-86	PREDICTED: acyl-[acyl-carrier-protein] desaturase 6, chloroplastic [Populus euphratica]	EU878553.1	EU878553	344	1.17116e-178	Ricinus communis cultivar IN15 stearoyl-acyl-carrier protein desaturase (SAD3) gene, complete cds	K03921	FAB2, SSI2, desA1	acyl-	http://www.genome.jp/dbget-bin/www_bget?ko:K03921	Q84VY3	735	2.3e-76	Stearoyl-[acyl-carrier-protein] 9-desaturase 6, chloroplastic OS=Arabidopsis thaliana OX=3702 GN=S-ACP-DES6 PE=2 SV=2	PF03405//PF09807	Fatty acid desaturase//Elongation complex protein 6	GO:0002098//GO:0055114//GO:0006631	tRNA wobble uridine modification//oxidation-reduction process//fatty acid metabolic process	GO:0045300	acyl-[acyl-carrier-protein] desaturase activity	GO:0033588	Elongator holoenzyme complex	--	--	UP	5.9261	1.2863e-176	blast,frame:3 start:18 end:656
Cluster-8638.0	0.87	1.53	1.02	0	0	0	1246	1315949024	GAY58650.1	1160	2.8e-124	hypothetical protein CUMW_188610 [Citrus unshiu]	XM_007042301.2	XM_007042301	73	4.57793e-28	PREDICTED: Theobroma cacao alkane hydroxylase MAH1 (LOC18607891), transcript variant X2, mRNA	--	--	--	--	Q9FVS9	746	1.1e-77	Alkane hydroxylase MAH1 OS=Arabidopsis thaliana OX=3702 GN=CYP96A15 PE=2 SV=1	PF00067	Cytochrome P450	GO:0055114	oxidation-reduction process	GO:0020037//GO:0005506//GO:0016705	heme binding//iron ion binding//oxidoreductase activity, acting on paired donors, with incorporation or reduction of molecular oxygen	--	--	--	--	DOWN	-6.3511	0.00013075	estscan,start:1246 end:159; minus strand
Cluster-4594.8809	3.31	4.52	4.28	6.74	7.55	6.33	3353	557555293	ESR65307.1	1376	6.8e-149	hypothetical protein CICLE_v10007452mg [Citrus clementina]	XM_006475179.3	XM_006475179	273	8.28471e-139	PREDICTED: Citrus sinensis G-type lectin S-receptor-like serine/threonine-protein kinase At4g27290 (LOC102615409), mRNA	--	--	--	--	O81832	895	1.5e-94	G-type lectin S-receptor-like serine/threonine-protein kinase At4g27290 OS=Arabidopsis thaliana OX=3702 GN=At4g27290 PE=3 SV=4	PF00954//PF00069//PF07714//PF11883	S-locus glycoprotein domain//Protein kinase domain//Protein tyrosine and serine/threonine kinase//Domain of unknown function (DUF3403)	GO:0009069//GO:0016310//GO:0048544//GO:0006468	serine family amino acid metabolic process//phosphorylation//recognition of pollen//protein phosphorylation	GO:0005524//GO:0004672//GO:0004674	ATP binding//protein kinase activity//protein serine/threonine kinase activity	--	--	--	--	UP	1.2031	1.1824e-12	blast,frame:3 start:114 end:1448
Cluster-4594.8801	26.77	34.1	22.88	6.85	5.64	3.6	522	1350235763	XP_006440746.2	263	1.2e-20	disease resistance-like protein DSC1 [Citrus clementina]	--	--	--	--	--	--	--	--	--	--	--	--	--	--	--	--	--	--	--	--	--	--	--	DOWN	-1.9521	6.1022e-08	blast,frame:3 start:3 end:521
Cluster-4594.8802	6.2	9.25	6.95	2.26	3.12	2.62	2220	985474688	XP_015382126.1	1114	1.1e-118	BTB/POZ domain-containing protein At1g55760-like, partial [Citrus sinensis]	XM_006474735.3	XM_006474735	491	0	PREDICTED: Citrus sinensis BTB/POZ domain-containing protein At1g55760 (LOC102607532), mRNA	K10523	SPOP	speckle-type POZ protein	http://www.genome.jp/dbget-bin/www_bget?ko:K10523	Q680K8	988	1.7e-105	BTB/POZ domain-containing protein At1g55760 OS=Arabidopsis thaliana OX=3702 GN=At1g55760 PE=2 SV=1	PF00651//PF11107	BTB/POZ domain//Fanconi anemia group F protein (FANCF)	GO:0036297	interstrand cross-link repair	GO:0005515	protein binding	GO:0043240	Fanconi anaemia nuclear complex	KOG1987	Speckle-type POZ protein SPOP and related proteins with TRAF, MATH and BTB/POZ domains	DOWN	-1.0387	1.8813e-05	blast,frame:-3 start:1081 end:281|blast,frame:-1 start:1956 end:1648
Cluster-4594.8803	0.75	0.69	0.43	1.64	2	1.59	1548	743868587	XP_011033038.1	439	1.4e-40	PREDICTED: B-box zinc finger protein 32-like [Populus euphratica]	XM_006427700.2	XM_006427700	61	2.67907e-21	PREDICTED: Citrus clementina B-box zinc finger protein 32 (LOC18037435), mRNA	--	--	--	--	Q9LJB7	193	1.8e-13	B-box zinc finger protein 32 OS=Arabidopsis thaliana OX=3702 GN=BBX32 PE=1 SV=1	PF04013//PF02207//PF00643	Putative SAM-dependent RNA methyltransferase//Putative zinc finger in N-recognin (UBR box)//B-box zinc finger	GO:0008033//GO:0009451	tRNA processing//RNA modification	GO:0008270//GO:0008175	zinc ion binding//tRNA methyltransferase activity	--	--	--	--	UP	1.9202	0.00032509	blast,frame:-3 start:1024 end:182
Cluster-4594.29198	0.54	0.5	0.56	2.21	2.04	1.91	1940	568837042	XP_006472541.1	969	6.1e-102	RING-H2 finger protein ATL54-like [Citrus sinensis]	XM_021952449.1	XM_021952449	92	1.97124e-38	PREDICTED: Prunus avium RING-H2 finger protein ATL54-like (LOC110751907), mRNA	--	--	--	--	Q8LFY8	448	6e-43	RING-H2 finger protein ATL54 OS=Arabidopsis thaliana OX=3702 GN=ATL54 PE=2 SV=2	PF12678//PF00097//PF11789//PF12861//PF12906	RING-H2 zinc finger domain//Zinc finger, C3HC4 type (RING finger)//Zinc-finger of the MIZ type in Nse subunit//Anaphase-promoting complex subunit 11 RING-H2 finger//RING-variant domain	GO:0016567	protein ubiquitination	GO:0046872//GO:0004842//GO:0008270	metal ion binding//ubiquitin-protein transferase activity//zinc ion binding	GO:0005680	anaphase-promoting complex	--	--	UP	2.3748	2.6404e-08	blast,frame:1 start:136 end:1410
Cluster-379.0	0	0	0	1.45	2.18	1.25	615	557532070	ESR43253.1	156	3.6e-08	hypothetical protein CICLE_v10013353mg [Citrus clementina]	--	--	--	--	--	--	--	--	--	--	--	--	--	PF12861//PF00097//PF12678	Anaphase-promoting complex subunit 11 RING-H2 finger//Zinc finger, C3HC4 type (RING finger)//RING-H2 zinc finger domain	GO:0016567	protein ubiquitination	GO:0046872//GO:0004842//GO:0008270	metal ion binding//ubiquitin-protein transferase activity//zinc ion binding	GO:0005680	anaphase-promoting complex	--	--	UP	6.2294	0.00063223	blast,frame:-1 start:615 end:127
Cluster-4594.21068	1.61	2.03	1.55	0.53	0.77	0.36	4439	1045387897	GAU28864.1	377	6.2e-33	hypothetical protein TSUD_293160 [Trifolium subterraneum]	XM_025098347.1	XM_025098347	71	2.14856e-26	PREDICTED: Citrus sinensis axial regulator YABBY 1-like (LOC102622362), transcript variant X1, mRNA	--	--	--	--	P10978	149	6.5e-08	Retrovirus-related Pol polyprotein from transposon TNT 1-94 OS=Nicotiana tabacum OX=4097 PE=2 SV=1	PF02902//PF13683//PF01080	Ulp1 protease family, C-terminal catalytic domain//Integrase core domain//Presenilin	GO:0015074//GO:0016485//GO:0006508	DNA integration//protein processing//proteolysis	GO:0008234//GO:0004190	cysteine-type peptidase activity//aspartic-type endopeptidase activity	GO:0016021	integral component of membrane	--	--	DOWN	-1.2154	0.00098514	blast,frame:2 start:3245 end:3517
Cluster-4594.24643	0	0	0	0.42	2.25	0.61	532	--	--	--	--	--	--	--	--	--	--	--	--	--	--	--	--	--	--	--	--	--	--	--	--	--	--	--	--	UP	5.277	0.040088	--
Cluster-4594.11251	2.98	4.45	2.97	0.53	0.13	0.29	2362	--	--	--	--	--	XR_001869912.1	XR_001869912	87	1.44905e-35	PREDICTED: Gossypium arboreum uncharacterized LOC108474631 (LOC108474631), ncRNA	--	--	--	--	--	--	--	--	--	--	--	--	--	--	--	--	--	--	DOWN	-3.0114	5.0427e-10	estscan,start:2121 end:1844; minus strand
Cluster-4594.21685	34.83	32.2	27.71	46.7	51.93	49.89	672	1227894567	XP_021911419.1	176	1.9e-10	phytosulfokines 3 [Carica papaya]	XM_022918189.1	XM_022918189	69	4.04322e-26	PREDICTED: Durio zibethinus phytosulfokines 3-like (LOC111316175), mRNA	--	--	--	--	Q9FS10	148	1.3e-08	Phytosulfokines OS=Asparagus officinalis OX=4686 GN=PSK PE=1 SV=1	--	--	--	--	--	--	--	--	--	--	UP	1.0843	3.9646e-11	blast,frame:-2 start:671 end:432
Cluster-4594.12502	0.85	1.27	0.67	0.17	0.19	0.07	1932	--	--	--	--	--	--	--	--	--	--	--	--	--	--	--	--	--	--	--	--	--	--	--	--	--	--	--	--	DOWN	-2.2757	0.011551	estscan,start:1932 end:1877; minus strand
Cluster-8778.0	0.02	0.07	0.05	0.82	1.39	0.87	2612	1350291242	XP_024039144.1	1232	2.6e-132	uncharacterized protein LOC112097797 [Citrus clementina]	--	--	--	--	--	--	--	--	--	Q9UR07	564	2.9e-56	Transposon Tf2-11 polyprotein OS=Schizosaccharomyces pombe (strain 972 / ATCC 24843) OX=284812 GN=Tf2-11 PE=3 SV=1	PF00665	Integrase core domain	GO:0015074	DNA integration	--	--	--	--	--	--	UP	4.8663	3.1847e-09	blast,frame:-3 start:1353 end:1
Cluster-4594.22089	6.52	7.81	6.27	12.78	11.81	8.88	2296	1315968256	GAY39618.1	422	1.9e-38	hypothetical protein CUMW_045770 [Citrus unshiu]	XM_006434592.2	XM_006434592	262	7.35578e-133	PREDICTED: Citrus clementina uncharacterized LOC18041193 (LOC18041193), transcript variant X1, mRNA	K19476	IST1	vacuolar protein sorting-associated protein IST1	http://www.genome.jp/dbget-bin/www_bget?ko:K19476	--	--	--	--	PF08119//PF03398	Scorpion acidic alpha-KTx toxin family//Regulator of Vps4 activity in the MVB pathway	GO:0006810//GO:0015031//GO:0009405	transport//protein transport//pathogenesis	GO:0019870	potassium channel inhibitor activity	GO:0005576	extracellular region	--	--	UP	1.1384	4.767e-11	blast,frame:2 start:1478 end:2101|blast,frame:3 start:990 end:1697
Cluster-4594.18024	13.56	17.01	11.17	2.63	2.98	3.09	1693	--	--	--	--	--	KJ485850.1	KJ485850	70	2.91202e-26	Rhazya stricta mitochondrion, complete genome	--	--	--	--	--	--	--	--	--	--	--	--	--	--	--	--	--	--	DOWN	-1.8122	2.7432e-17	estscan,start:412 end:1; minus strand
Cluster-4594.23684	7.89	8.86	7.8	15.32	20.48	21.73	1661	567865295	XP_006425270.1	1687	2.9e-185	amino acid transporter AVT3B [Citrus clementina]	XM_006467030.3	XM_006467030	583	0	PREDICTED: Citrus sinensis amino acid transporter AVT3B (LOC102609803), mRNA	K14209	SLC36A, PAT	solute carrier family 36 (proton-coupled amino acid transporter)	http://www.genome.jp/dbget-bin/www_bget?ko:K14209	Q9SVG0	1382	2.6e-151	Amino acid transporter AVT3C OS=Arabidopsis thaliana OX=3702 GN=AVT3C PE=1 SV=1	PF03203//PF06423	MerC mercury resistance protein//GWT1	GO:0015694//GO:0006506	mercury ion transport//GPI anchor biosynthetic process	GO:0016746//GO:0015097	transferase activity, transferring acyl groups//mercury ion transmembrane transporter activity	GO:0016020//GO:0016021	membrane//integral component of membrane	KOG1304	Amino acid transporters	UP	1.6711	4.5525e-19	blast,frame:-3 start:1659 end:229
Cluster-4594.17805	1966.79	705.91	632.9	2481.89	2482.41	2390	566	--	--	--	--	--	--	--	--	--	--	--	--	--	--	P27738	336	1.7e-30	RNA-directed RNA polymerase OS=Apple chlorotic leaf spot virus (isolate plum P863) OX=73473 PE=4 SV=1	PF01660	Viral methyltransferase	GO:0006396//GO:0009451//GO:0080009	RNA processing//RNA modification//mRNA methylation	GO:0008174//GO:0003723	mRNA methyltransferase activity//RNA binding	--	--	--	--	UP	1.5899	0.030726	blast,frame:-2 start:547 end:2
Cluster-4594.28452	0	0	0	2.02	0.99	1.09	463	1315942949	GAY64558.1	257	5.3e-20	hypothetical protein CUMW_234460 [Citrus unshiu]	--	--	--	--	--	--	--	--	--	--	--	--	--	--	--	--	--	--	--	--	--	--	--	UP	5.165	0.036991	estscan,start:1 end:463
Cluster-4594.23358	0.89	0.71	0.31	0	0	0	969	--	--	--	--	--	--	--	--	--	--	--	--	--	--	--	--	--	--	--	--	--	--	--	--	--	--	--	--	DOWN	-5.038	0.03106	--
Cluster-4594.4837	0.23	0.41	0.55	0.11	8.15	6.03	2190	1344086147	XP_023927174.1	2440	1.8e-272	laccase-1 isoform X2 [Quercus suber]	XM_002317847.2	XM_002317847	543	0	PREDICTED: Populus trichocarpa laccase-1 (LOC7493499), mRNA	K05909	E1.10.3.2	laccase	http://www.genome.jp/dbget-bin/www_bget?ko:K05909	Q9LMS3	2167	3.2e-242	Laccase-1 OS=Arabidopsis thaliana OX=3702 GN=LAC1 PE=2 SV=1	PF00394//PF07731//PF07732//PF17357	Multicopper oxidase//Multicopper oxidase//Multicopper oxidase//Facilitor Of iron transport 1 and 2	GO:0015891//GO:0055114	siderophore transport//oxidation-reduction process	GO:0005507//GO:0016491	copper ion binding//oxidoreductase activity	GO:0009277	fungal-type cell wall	--	--	UP	4.0008	0.019103	blast,frame:2 start:20 end:1795
Cluster-4063.0	1.95	1.97	0.95	0.2	0.13	0.07	1080	1104507204	XP_019073552.1	349	2.7e-30	PREDICTED: protein FAR1-RELATED SEQUENCE 3 isoform X1 [Vitis vinifera]	XM_027236579.1	XM_027236579	66	3.07634e-24	PREDICTED: Coffea arabica protein FAR1-RELATED SEQUENCE 5-like (LOC113712936), partial mRNA	--	--	--	--	Q9SZL8	126	7.3e-06	Protein FAR1-RELATED SEQUENCE 5 OS=Arabidopsis thaliana OX=3702 GN=FRS5 PE=1 SV=1	--	--	--	--	--	--	--	--	--	--	DOWN	-3.1614	0.0039343	blast,frame:1 start:262 end:672|blast,frame:3 start:162 end:278
Cluster-4594.14618	710.87	779.93	3795.86	0.3	0.26	0	454	--	--	--	--	--	--	--	--	--	--	--	--	--	--	O71189	212	3.3e-16	Replicase polyprotein 1ab OS=Grapevine leafroll-associated virus 3 (isolate United States/NY1) OX=651354 GN=1a-1b PE=3 SV=3	PF03171//PF05413	2OG-Fe(II) oxygenase superfamily//Putative closterovirus papain-like endopeptidase	GO:0055114//GO:0019079//GO:0006144	oxidation-reduction process//viral genome replication//purine nucleobase metabolic process	GO:0016491//GO:0003968//GO:0005524//GO:0003723	oxidoreductase activity//RNA-directed 5'-3' RNA polymerase activity//ATP binding//RNA binding	GO:0031379	RNA-directed RNA polymerase complex	--	--	DOWN	-12.882	1.1168e-16	estscan,start:454 end:1; minus strand
Cluster-4594.14617	3.28	4.58	2.92	0.5	0.94	0.81	3592	325071289	ADY75749.1	3526	0	phospholipase D beta [Litchi chinensis]	XM_024187971.1	XM_024187971	1230	0	PREDICTED: Citrus clementina phospholipase D gamma 1 (LOC18048983), mRNA	K01115	PLD1_2	phospholipase D1/2	http://www.genome.jp/dbget-bin/www_bget?ko:K01115	P93733	3120	0	Phospholipase D beta 1 OS=Arabidopsis thaliana OX=3702 GN=PLDBETA1 PE=1 SV=4	PF05390//PF00614	Yeast cell wall synthesis protein KRE9/KNH1//Phospholipase D Active site motif	GO:0006078//GO:0042546	(1->6)-beta-D-glucan biosynthetic process//cell wall biogenesis	GO:0003824	catalytic activity	--	--	--	--	DOWN	-1.811	3.8858e-09	blast,frame:1 start:871 end:3435
Cluster-4594.28818	0	1.02	0.85	20.57	23.22	20.94	581	--	--	--	--	--	--	--	--	--	--	--	--	--	--	--	--	--	--	--	--	--	--	--	--	--	--	--	--	UP	5.513	8.7639e-24	estscan,start:219 end:462
Cluster-4436.0	2.91	2.77	2.33	0.18	0.41	0.31	1529	567874991	XP_006430085.1	1623	7e-178	probable aspartyl protease At4g16563 [Citrus clementina]	XM_021434258.1	XM_021434258	178	2.41303e-86	PREDICTED: Herrania umbratica probable aspartyl protease At4g16563 (LOC110420870), mRNA	--	--	--	--	Q940R4	487	1.4e-47	Probable aspartyl protease At4g16563 OS=Arabidopsis thaliana OX=3702 GN=At4g16563 PE=2 SV=1	--	--	--	--	--	--	--	--	--	--	DOWN	-2.7231	2.4838e-06	blast,frame:2 start:2 end:1426
Cluster-9362.0	2.1	1.92	1.54	0	0	0	837	--	--	--	--	--	--	--	--	--	--	--	--	--	--	--	--	--	--	--	--	--	--	--	--	--	--	--	--	DOWN	-6.2949	0.00015881	estscan,start:310 end:837
Cluster-5762.0	2.59	2.78	2.29	0.19	0.14	0.04	1747	1063466649	XP_017969933.1	913	1.7e-95	PREDICTED: protein SHI RELATED SEQUENCE 1 [Theobroma cacao]	XM_025159860.1	XM_025159860	135	2.2121e-62	PREDICTED: Ricinus communis protein SHI RELATED SEQUENCE 1 (LOC8277615), transcript variant X4, mRNA	--	--	--	--	Q9SD40	669	1.3e-68	Protein SHI RELATED SEQUENCE 1 OS=Arabidopsis thaliana OX=3702 GN=SRS1 PE=1 SV=2	PF12090	Spt20 family	--	--	GO:0003712	transcription coregulator activity	GO:0005667//GO:0000124	transcription regulator complex//SAGA complex	--	--	DOWN	-3.9556	3.1673e-09	blast,frame:-2 start:1329 end:214
Cluster-4594.18929	2.79	3.38	2.67	0.84	0.47	0.66	2355	75248718	Q8W3Z1.1	3445	0	RecName: Full=Beta-amyrin synthase	XM_024062272.1	XM_024062272	986	0	PREDICTED: Quercus suber beta-amyrin synthase-like (LOC112029585), mRNA	K15813	LUP4	beta-amyrin synthase	http://www.genome.jp/dbget-bin/www_bget?ko:K15813	Q8W3Z1	3445	0	Beta-amyrin synthase OS=Betula platyphylla OX=78630 GN=OSCBPY PE=1 SV=1	PF07678//PF00432	A-macroglobulin TED domain//Prenyltransferase and squalene oxidase repeat	--	--	GO:0003824	catalytic activity	GO:0005615	extracellular space	--	--	DOWN	-1.7267	1.1304e-05	blast,frame:1 start:1 end:2268
Cluster-4594.27138	1.3	1.17	1.12	3.78	3.03	2.53	2556	568868892	XP_006487681.1	2167	9.8e-241	L-type lectin-domain containing receptor kinase IX.1-like [Citrus sinensis]	XM_006487618.3	XM_006487618	659	0	PREDICTED: Citrus sinensis L-type lectin-domain containing receptor kinase IX.1-like (LOC102626532), mRNA	K04733	IRAK4	interleukin-1 receptor-associated kinase 4	http://www.genome.jp/dbget-bin/www_bget?ko:K04733	Q9LXA5	1010	5.4e-108	L-type lectin-domain containing receptor kinase IX.1 OS=Arabidopsis thaliana OX=3702 GN=LECRK91 PE=1 SV=1	PF03388//PF07714//PF00139//PF00069	Legume-like lectin family//Protein tyrosine and serine/threonine kinase//Legume lectin domain//Protein kinase domain	GO:0006468	protein phosphorylation	GO:0004672//GO:0005524//GO:0030246	protein kinase activity//ATP binding//carbohydrate binding	GO:0016020	membrane	--	--	UP	1.8117	1.951e-09	blast,frame:-1 start:2322 end:196
Cluster-4594.20485	3.49	3.15	3.2	1.42	0.69	0.68	1321	1344087351	XP_023927789.1	1165	7.8e-125	dynamin-related protein 3A-like [Quercus suber]	XM_024072021.1	XM_024072021	338	2.36612e-175	PREDICTED: Quercus suber dynamin-related protein 3A-like (LOC112039171), mRNA	K17065	DNM1L	dynamin 1-like protein	http://www.genome.jp/dbget-bin/www_bget?ko:K17065	Q8S944	847	2.2e-89	Dynamin-related protein 3A OS=Arabidopsis thaliana OX=3702 GN=DRP3A PE=1 SV=2	PF01031//PF02212	Dynamin central region//Dynamin GTPase effector domain	--	--	GO:0003924//GO:0005525	GTPase activity//GTP binding	--	--	KOG0446	Vacuolar sorting protein VPS1, dynamin, and related proteins	DOWN	-1.3917	0.014212	blast,frame:-1 start:1321 end:233
Cluster-4594.20480	20.08	39.1	36.77	0	0	0.56	357	--	--	--	--	--	XM_024055580.1	XM_024055580	53	1.60984e-17	PREDICTED: Quercus suber ferredoxin, root R-B2-like (LOC112022963), mRNA	--	--	--	--	--	--	--	--	--	--	--	--	--	--	--	--	--	--	DOWN	-6.9574	1.6322e-06	estscan,start:221 end:135; minus strand
Cluster-4594.2411	0.77	1.23	1.19	0.05	0.18	0.09	1440	1191650641	OTG02614.1	683	6.6e-69	putative zinc finger, CCHC-type, Ribonuclease H-like domain, GAG-pre-integrase domain protein [Helianthus annuus]	--	--	--	--	--	--	--	--	--	P10978	214	6.1e-16	Retrovirus-related Pol polyprotein from transposon TNT 1-94 OS=Nicotiana tabacum OX=4097 PE=2 SV=1	PF05313//PF07127//PF00098	Poxvirus P21 membrane protein//Late nodulin protein//Zinc knuckle	GO:0009878	nodule morphogenesis	GO:0003676//GO:0008270//GO:0046872	nucleic acid binding//zinc ion binding//metal ion binding	GO:0016021	integral component of membrane	--	--	DOWN	-2.8775	0.0077975	estscan,start:509 end:1440
Cluster-4594.1857	1.13	1.45	1	0.3	0.37	0.3	2265	1389637631	XP_024955255.1	378	2.4e-33	serine/threonine-protein kinase 19 isoform X1 [Citrus sinensis]	LT594788.1	LT594788	57	6.59945e-19	Theobroma cacao genome assembly, chromosome: I	--	--	--	--	--	--	--	--	PF00985	Merozoite Surface Antigen 2 (MSA-2) family	GO:0007155	cell adhesion	--	--	--	--	--	--	DOWN	-1.4305	0.020358	blast,frame:2 start:1925 end:2011
Cluster-4594.5191	1.59	3.62	3.31	0	0	0	592	1315948290	GAY59431.1	157	2.7e-08	hypothetical protein CUMW_194450 [Citrus unshiu]	--	--	--	--	--	K08472	MLO	mlo protein	http://www.genome.jp/dbget-bin/www_bget?ko:K08472	--	--	--	--	PF03094	Mlo family	GO:0006952	defense response	--	--	GO:0016021	integral component of membrane	--	--	DOWN	-6.1237	0.000528	blast,frame:1 start:1 end:141
Cluster-4594.5192	1.21	1.52	0.51	0.25	0.27	0.04	1806	1220101940	XP_021802950.1	349	4.5e-30	histone deacetylase 9-like isoform X2 [Prunus avium]	XM_028053108.1	XM_028053108	82	6.63818e-33	PREDICTED: Vigna unguiculata histone deacetylase 9 (LOC114168333), mRNA	K06067	HDAC1_2	histone deacetylase 1/2	http://www.genome.jp/dbget-bin/www_bget?ko:K06067	Q8H0W2	289	1.5e-24	Histone deacetylase 9 OS=Arabidopsis thaliana OX=3702 GN=HDA9 PE=1 SV=1	PF03468	XS domain	GO:0031047	gene silencing by RNA	--	--	--	--	KOG1342	Histone deacetylase complex, catalytic component RPD3	DOWN	-2.0824	0.045214	blast,frame:1 start:394 end:462
Cluster-4594.5195	3.73	4.61	4.47	1.69	1.26	0.89	1508	641839579	KDO58507.1	973	1.6e-102	hypothetical protein CISIN_1g023843mg [Citrus sinensis]	XM_016043671.2	XM_016043671	274	1.02404e-139	PREDICTED: Ziziphus jujuba RNA exonuclease 4 (LOC107432521), mRNA	K18327	REXO4, REX4	RNA exonuclease 4	http://www.genome.jp/dbget-bin/www_bget?ko:K18327	Q9GZR2	456	5.5e-44	RNA exonuclease 4 OS=Homo sapiens OX=9606 GN=REXO4 PE=1 SV=2	PF00218	Indole-3-glycerol phosphate synthase	GO:0000162//GO:0006571//GO:0009094	tryptophan biosynthetic process//tyrosine biosynthetic process//L-phenylalanine biosynthetic process	GO:0004425	indole-3-glycerol-phosphate synthase activity	--	--	KOG2249	3'-5' exonuclease	DOWN	-1.3058	0.0018878	blast,frame:1 start:184 end:1032
Cluster-4594.8485	16.23	14.58	15.8	49.61	47.7	37.99	1374	1130839072	GAV79482.1	571	6.1e-56	AP2 domain-containing protein [Cephalotus follicularis]	XM_002299372.3	XM_002299372	99	1.78204e-42	PREDICTED: Populus trichocarpa ethylene-responsive transcription factor ERF105 (LOC7491489), mRNA	K09286	EREBP	EREBP-like factor	http://www.genome.jp/dbget-bin/www_bget?ko:K09286	Q40478	426	1.5e-40	Ethylene-responsive transcription factor 5 OS=Nicotiana tabacum OX=4097 GN=ERF5 PE=2 SV=1	PF00847	AP2 domain	GO:0006355	regulation of transcription, DNA-templated	GO:0003700	DNA-binding transcription factor activity	GO:0005667	transcription regulator complex	--	--	UP	1.9631	4.5416e-41	blast,frame:1 start:178 end:1005
Cluster-4594.8486	4.03	6.44	5.18	1.79	0.9	1.36	1194	641842345	KDO61251.1	905	9.9e-95	hypothetical protein CISIN_1g027198mg [Citrus sinensis]	XM_006446060.2	XM_006446060	353	0	PREDICTED: Citrus clementina chaperonin-like RbcX protein 2, chloroplastic (LOC18052322), mRNA	--	--	--	--	Q8L9X2	636	5.9e-65	Chaperonin-like RbcX protein 2, chloroplastic OS=Arabidopsis thaliana OX=3702 GN=RBCX2 PE=1 SV=1	--	--	--	--	--	--	--	--	--	--	DOWN	-1.5025	0.0015343	blast,frame:1 start:283 end:987
Cluster-4594.8481	1.23	1.18	0.91	4.67	4.99	3.74	1919	1389669259	XP_024958349.1	867	4.1e-90	probable protein phosphatase 2C 75 isoform X1 [Citrus sinensis]	XM_025102583.1	XM_025102583	49	1.56133e-14	PREDICTED: Citrus sinensis probable protein phosphatase 2C 75 (LOC102629241), transcript variant X3, mRNA	K14497	PP2C	protein phosphatase 2C	http://www.genome.jp/dbget-bin/www_bget?ko:K14497	Q9FLI3	558	1e-55	Probable protein phosphatase 2C 75 OS=Arabidopsis thaliana OX=3702 GN=AHG1 PE=1 SV=1	PF00481	Protein phosphatase 2C	--	--	GO:0003824	catalytic activity	--	--	--	--	UP	2.4502	8.0133e-17	blast,frame:3 start:303 end:1643|blast,frame:1 start:154 end:342
Cluster-4594.22248	1.49	0.59	1.3	10.32	16.47	10.71	727	1552169713	RVW32912.1	416	3.1e-38	E3 ubiquitin-protein ligase RHA1B [Vitis vinifera]	--	--	--	--	--	--	--	--	--	Q9XF92	195	4.9e-14	Brassinosteroid-responsive RING protein 1 OS=Arabidopsis thaliana OX=3702 GN=BRH1 PE=2 SV=1	PF12678//PF00097//PF12861//PF12906	RING-H2 zinc finger domain//Zinc finger, C3HC4 type (RING finger)//Anaphase-promoting complex subunit 11 RING-H2 finger//RING-variant domain	GO:0016567	protein ubiquitination	GO:0008270//GO:0004842//GO:0046872	zinc ion binding//ubiquitin-protein transferase activity//metal ion binding	GO:0005680	anaphase-promoting complex	--	--	UP	3.8883	5.3992e-17	blast,frame:-1 start:727 end:245
Cluster-4594.25214	0.78	2.19	1.32	0	0	0	636	--	--	--	--	--	--	--	--	--	--	--	--	--	--	--	--	--	--	--	--	--	--	--	--	--	--	--	--	DOWN	-5.2897	0.014416	estscan,start:1 end:268
Cluster-4594.25216	6.2	7.13	6.33	16.04	13.69	12.23	1749	567870283	XP_006427763.1	497	3e-47	B-box zinc finger protein 32 [Citrus clementina]	XM_006427700.2	XM_006427700	45	2.37704e-12	PREDICTED: Citrus clementina B-box zinc finger protein 32 (LOC18037435), mRNA	--	--	--	--	Q9LJB7	313	2.5e-27	B-box zinc finger protein 32 OS=Arabidopsis thaliana OX=3702 GN=BBX32 PE=1 SV=1	PF00643	B-box zinc finger	--	--	GO:0008270	zinc ion binding	--	--	--	--	UP	1.5311	7.0522e-19	blast,frame:-1 start:966 end:160
Cluster-11657.0	1.56	1.37	1.48	2.77	3.64	2.58	2750	641845799	KDO64685.1	1741	2.6e-191	hypothetical protein CISIN_1g006459mg [Citrus sinensis]	XM_024191033.1	XM_024191033	294	1.43669e-150	PREDICTED: Citrus clementina protein WVD2-like 7 (LOC18053316), transcript variant X5, mRNA	--	--	--	--	Q67Y69	414	7.5e-39	Protein WVD2-like 7 OS=Arabidopsis thaliana OX=3702 GN=WDL7 PE=2 SV=1	PF04505	Interferon-induced transmembrane protein	--	--	--	--	GO:0016021	integral component of membrane	--	--	UP	1.452	2.3995e-07	blast,frame:3 start:291 end:2264
Cluster-4594.11868	9.82	13.06	11.87	3.37	4.93	2.7	1122	976911832	KVH98467.1	326	1.3e-27	Transcription factor, K-box [Cynara cardunculus var. scolymus]	XM_006484082.3	XM_006484082	167	2.28836e-80	PREDICTED: Citrus sinensis agamous-like MADS-box protein AGL9 homolog (LOC102618932), transcript variant X3, mRNA	K09264	K09264	MADS-box transcription factor, plant	http://www.genome.jp/dbget-bin/www_bget?ko:K09264	Q8LLR0	308	6e-27	Agamous-like MADS-box protein MADS4 OS=Vitis vinifera OX=29760 GN=MADS4 PE=2 SV=2	PF00319	SRF-type transcription factor (DNA-binding and dimerisation domain)	--	--	GO:0003677//GO:0046983	DNA binding//protein dimerization activity	--	--	--	--	DOWN	-1.2296	8.3251e-05	blast,frame:1 start:1 end:246
Cluster-4594.8103	2.65	3.16	2.34	0.38	1.09	1.02	1568	1315950928	GAY56825.1	2045	8.4e-227	hypothetical protein CUMW_174850 [Citrus unshiu]	XM_006492963.3	XM_006492963	665	0	PREDICTED: Citrus sinensis UDP-glycosyltransferase 86A1 (LOC102629546), mRNA	--	--	--	--	Q9SJL0	1629	5.5e-180	UDP-glycosyltransferase 86A1 OS=Arabidopsis thaliana OX=3702 GN=UGT86A1 PE=2 SV=1	PF00201//PF03033//PF13949//PF04101	UDP-glucoronosyl and UDP-glucosyl transferase//Glycosyltransferase family 28 N-terminal domain//ALIX V-shaped domain binding to HIV//Glycosyltransferase family 28 C-terminal domain	GO:0030259//GO:0005975	lipid glycosylation//carbohydrate metabolic process	GO:0005515//GO:0016758	protein binding//transferase activity, transferring hexosyl groups	--	--	--	--	DOWN	-1.2679	0.035561	blast,frame:3 start:69 end:1541
Cluster-4594.8105	3.74	4.72	3	0.63	0.89	0.69	3872	508781774	EOY29030.1	2017	3.7e-223	Root phototropism protein, putative isoform 2 [Theobroma cacao]	XM_021437991.1	XM_021437991	618	0	PREDICTED: Herrania umbratica BTB/POZ domain-containing protein At5g47800 (LOC110423692), transcript variant X8, mRNA	--	--	--	--	Q9FIK1	1556	4e-171	BTB/POZ domain-containing protein At5g47800 OS=Arabidopsis thaliana OX=3702 GN=At5g47800 PE=2 SV=1	--	--	--	--	--	--	--	--	--	--	DOWN	-1.9286	1.3067e-13	blast,frame:3 start:2130 end:3725
Cluster-4594.23806	1.53	2.64	1.72	4.55	5.49	4.33	2491	568837190	XP_006472612.1	904	2.7e-94	MDIS1-interacting receptor like kinase 2-like isoform X1 [Citrus sinensis]	--	--	--	--	--	--	--	--	--	Q9LP24	737	2.4e-76	Probable leucine-rich repeat receptor-like protein kinase At1g35710 OS=Arabidopsis thaliana OX=3702 GN=At1g35710 PE=1 SV=1	PF13855//PF13516//PF00560//PF01443	Leucine rich repeat//Leucine Rich repeat//Leucine Rich Repeat//Viral (Superfamily 1) RNA helicase	--	--	GO:0005524//GO:0005515	ATP binding//protein binding	--	--	--	--	UP	1.7322	1.5423e-12	blast,frame:3 start:3 end:575|blast,frame:1 start:499 end:1038
Cluster-4594.23804	1.39	2.4	1.93	4.69	5.76	2.12	755	1315957454	GAY50358.1	339	2.7e-29	hypothetical protein CUMW_125950 [Citrus unshiu]	--	--	--	--	--	--	--	--	--	Q9LVP0	285	1.9e-24	Probable leucine-rich repeat receptor-like protein kinase At5g63930 OS=Arabidopsis thaliana OX=3702 GN=At5g63930 PE=1 SV=1	--	--	--	--	--	--	--	--	--	--	UP	1.5506	0.021519	blast,frame:-3 start:345 end:1|blast,frame:-2 start:673 end:287
Cluster-4594.2513	0.56	0.71	0.41	1.33	1.01	1.51	1765	557554326	ESR64340.1	1165	1e-124	hypothetical protein CICLE_v10008536mg [Citrus clementina]	KC175433.1	KC175433	497	0	Dimocarpus longan maternal effect embryo arrest 55-1 protein mRNA, complete cds, alternatively spliced	--	--	--	--	Q54UF8	220	1.5e-16	Probable serine incorporator OS=Dictyostelium discoideum OX=44689 GN=serinc PE=3 SV=1	PF03348//PF00335//PF06387	Serine incorporator (Serinc)//Tetraspanin family//D1 dopamine receptor-interacting protein (calcyon)	GO:0007212//GO:0048268	dopamine receptor signaling pathway//clathrin coat assembly	GO:0032051	clathrin light chain binding	GO:0016021//GO:0016020	integral component of membrane//membrane	KOG2592	Tumor differentially expressed (TDE) protein	UP	1.6565	0.0060898	blast,frame:-1 start:1633 end:1181|blast,frame:-3 start:1172 end:342
Cluster-4594.17850	213.12	206.31	194.15	279.7	359.1	371.35	844	1063466709	XP_017969947.1	1010	4.7e-107	PREDICTED: glyceraldehyde-3-phosphate dehydrogenase, cytosolic [Theobroma cacao]	KU975060.1	KU975060	452	0	Mangifera indica Man i 1 allergen (Man i 1) mRNA, complete cds	K00134	GAPDH, gapA	glyceraldehyde 3-phosphate dehydrogenase	http://www.genome.jp/dbget-bin/www_bget?ko:K00134	P26518	972	4.5e-104	Glyceraldehyde-3-phosphate dehydrogenase, cytosolic OS=Magnolia liliiflora OX=3403 GN=GAPC PE=2 SV=1	PF02826//PF01113//PF00044//PF02800	D-isomer specific 2-hydroxyacid dehydrogenase, NAD binding domain//Dihydrodipicolinate reductase, N-terminus//Glyceraldehyde 3-phosphate dehydrogenase, NAD binding domain//Glyceraldehyde 3-phosphate dehydrogenase, C-terminal domain	GO:0055114//GO:0009085//GO:0009089	oxidation-reduction process//lysine biosynthetic process//lysine biosynthetic process via diaminopimelate	GO:0051287//GO:0016620//GO:0008839	NAD binding//oxidoreductase activity, acting on the aldehyde or oxo group of donors, NAD or NADP as acceptor//4-hydroxy-tetrahydrodipicolinate reductase	--	--	KOG0657	Glyceraldehyde 3-phosphate dehydrogenase	UP	1.1554	2.8294e-18	blast,frame:-2 start:789 end:1
Cluster-4594.10809	6.44	7.98	6.17	14.29	15.79	13.34	589	--	--	--	--	--	--	--	--	--	--	--	--	--	--	--	--	--	--	--	--	--	--	--	--	--	--	--	--	UP	1.5098	4.127e-06	estscan,start:243 end:589
Cluster-10098.0	30.6	45.48	34.96	73.38	77.9	74.71	357	1445400781	RDX89945.1	593	4.4e-59	Polyubiquitin, partial [Mucuna pruriens]	XM_017550408.1	XM_017550408	354	0	PREDICTED: Vigna angularis polyubiquitin (LOC108319309), mRNA	--	--	--	--	P69309	593	1.7e-60	Polyubiquitin OS=Avena fatua OX=4499 PE=2 SV=2	PF00240//PF14560//PF11069	Ubiquitin family//Ubiquitin-like domain//Cilia- and flagella-associated protein 298	GO:0003352	regulation of cilium movement	GO:0005515	protein binding	--	--	KOG0001	Ubiquitin and ubiquitin-like proteins	UP	1.4264	2.3599e-06	estscan,start:1 end:357
Cluster-4594.13575	20.64	24.31	17.23	101.87	80.83	87.99	1875	1347677668	PPR82404.1	779	6.4e-80	hypothetical protein GOBAR_AA38310 [Gossypium barbadense]	XM_006464645.3	XM_006464645	262	5.98674e-133	PREDICTED: Citrus sinensis NAC domain-containing protein 72 (LOC102612201), mRNA	--	--	--	--	Q9C932	734	4e-76	NAC domain-containing protein 19 OS=Arabidopsis thaliana OX=3702 GN=NAC019 PE=1 SV=1	PF02365	No apical meristem (NAM) protein	GO:0006355	regulation of transcription, DNA-templated	GO:0003677	DNA binding	--	--	--	--	UP	2.5721	3.9249e-91	blast,frame:-2 start:1262 end:678|blast,frame:-3 start:1873 end:1325
Cluster-4594.21186	5.57	7.01	6.14	0.33	0.84	0.67	2087	1269958555	XP_022729376.1	2543	2e-284	protein NRT1/ PTR FAMILY 8.1-like isoform X1 [Durio zibethinus]	XM_025102074.1	XM_025102074	660	0	PREDICTED: Citrus sinensis protein NRT1/ PTR FAMILY 8.1-like (LOC102609697), transcript variant X2, mRNA	K14638	SLC15A3_4, PHT	solute carrier family 15 (peptide/histidine transporter), member 3/4	http://www.genome.jp/dbget-bin/www_bget?ko:K14638	Q9M390	2113	5.5e-236	Protein NRT1/ PTR FAMILY 8.1 OS=Arabidopsis thaliana OX=3702 GN=NPF8.1 PE=1 SV=1	PF07690//PF00854	Major Facilitator Superfamily//POT family	GO:0055085	transmembrane transport	GO:0022857	transmembrane transporter activity	GO:0016020	membrane	--	--	DOWN	-2.9098	9.1413e-18	blast,frame:2 start:104 end:1831
Cluster-4594.16894	10.71	12.75	9.28	3.1	4.52	3.43	1213	1269975194	XP_022738206.1	303	6.5e-25	uncharacterized protein LOC111290952 [Durio zibethinus]	--	--	--	--	--	--	--	--	--	--	--	--	--	--	--	--	--	--	--	--	--	--	--	DOWN	-1.1259	3.6557e-05	blast,frame:-2 start:675 end:358
Cluster-7414.0	0.82	0.4	0.27	0	0	0	1099	1315953321	GAY54512.1	1061	7.4e-113	hypothetical protein CUMW_157250 [Citrus unshiu]	XM_024606974.1	XM_024606974	41	2.47325e-10	PREDICTED: Populus trichocarpa GDSL esterase/lipase At2g30220 (LOC7462114), mRNA	--	--	--	--	O22927	831	1.3e-87	GDSL esterase/lipase At2g30310 OS=Arabidopsis thaliana OX=3702 GN=At2g30310 PE=2 SV=1	PF00657	GDSL-like Lipase/Acylhydrolase	--	--	GO:0016788	hydrolase activity, acting on ester bonds	--	--	--	--	DOWN	-4.9322	0.044145	estscan,start:1099 end:214; minus strand
Cluster-4594.18492	11.27	9.53	8.11	1.4	1.24	0.95	1490	1315956663	GAY51156.1	1149	6.3e-123	hypothetical protein CUMW_132150 [Citrus unshiu]	XM_006426897.2	XM_006426897	479	0	PREDICTED: Citrus clementina uncharacterized LOC18036800 (LOC18036800), mRNA	--	--	--	--	--	--	--	--	PF13903//PF00404	PMP-22/EMP/MP20/Claudin tight junction//Dockerin type I domain	GO:0005975//GO:0000272	carbohydrate metabolic process//polysaccharide catabolic process	GO:0004553	hydrolase activity, hydrolyzing O-glycosyl compounds	GO:0016021	integral component of membrane	--	--	DOWN	-2.5791	3.3139e-17	blast,frame:3 start:237 end:1184
Cluster-4594.14138	39.91	41.56	34.11	15.75	13.19	10.83	3500	1000965525	XP_015575002.1	558	5e-54	transcription factor bHLH144 [Ricinus communis]	XM_006467442.3	XM_006467442	324	3.85793e-167	PREDICTED: Citrus sinensis transcription factor bHLH144 (LOC102624173), transcript variant X3, mRNA	--	--	--	--	Q9ASX9	281	2.5e-23	Transcription factor bHLH144 OS=Arabidopsis thaliana OX=3702 GN=BHLH144 PE=1 SV=1	PF01786//PF02724//PF00010	Alternative oxidase//CDC45-like protein//Helix-loop-helix DNA-binding domain	GO:0006118//GO:0055114//GO:0006270	obsolete electron transport//oxidation-reduction process//DNA replication initiation	GO:0009916//GO:0046983	alternative oxidase activity//protein dimerization activity	--	--	--	--	DOWN	-1.1012	3.1627e-16	estscan,start:1541 end:849; minus strand
Cluster-4594.14131	46.13	52.02	38.27	7.21	7.82	7.95	1964	641834972	KDO53956.1	1017	1.7e-107	hypothetical protein CISIN_1g016918mg [Citrus sinensis]	XM_006420003.2	XM_006420003	449	0	PREDICTED: Citrus clementina uncharacterized LOC18031947 (LOC18031947), mRNA	--	--	--	--	--	--	--	--	--	--	--	--	--	--	--	--	--	--	DOWN	-2.1233	2.7231e-64	blast,frame:2 start:434 end:1645
Cluster-4594.14134	6.58	6	5.19	2.17	1.69	2.15	4020	557537268	ESR48386.1	4081	0	hypothetical protein CICLE_v10000183mg [Citrus clementina]	XM_006473565.3	XM_006473565	1465	0	PREDICTED: Citrus sinensis auxin response factor 5 (LOC102620437), transcript variant X1, mRNA	K14486	K14486, ARF	auxin response factor	http://www.genome.jp/dbget-bin/www_bget?ko:K14486	P93024	2782	0	Auxin response factor 5 OS=Arabidopsis thaliana OX=3702 GN=ARF5 PE=1 SV=3	PF02362//PF08375//PF06507	B3 DNA binding domain//Proteasome regulatory subunit C-terminal//Auxin response factor	GO:0006355//GO:0042176//GO:0009725	regulation of transcription, DNA-templated//regulation of protein catabolic process//response to hormone	GO:0030234//GO:0003677	enzyme regulator activity//DNA binding	GO:0005634//GO:0000502	nucleus//proteasome complex	--	--	DOWN	-1.1234	4.0353e-07	blast,frame:1 start:808 end:3651
Cluster-190.1	0	0	0	0.11	1.54	0.88	766	1343974766	XP_023871566.1	783	8.9e-81	probable NADP-dependent mannitol dehydrogenase [Quercus suber]	XM_013473997.1	XM_013473997	183	1.96449e-89	Rasamsonia emersonii CBS 393.64 Gluconate 5-dehydrogenase mRNA	--	--	--	--	P43066	375	6.9e-35	D-arabinitol 2-dehydrogenase [ribulose-forming] OS=Candida albicans (strain WO-1) OX=294748 GN=ARD1 PE=3 SV=1	--	--	--	--	--	--	--	--	--	--	UP	5.7979	0.012342	blast,frame:-3 start:764 end:150
Cluster-4594.14797	6.45	4.39	3.65	10.49	5.47	7.42	1327	1315962418	GAY45215.1	342	2.1e-29	hypothetical protein CUMW_087850 [Citrus unshiu]	--	--	--	--	--	--	--	--	--	--	--	--	--	--	--	--	--	--	--	--	--	--	--	UP	1.129	0.0052091	blast,frame:-2 start:1326 end:190
Cluster-4594.14793	2168.91	2028.57	2313.32	0	0	0	311	--	--	--	--	--	--	--	--	--	--	--	--	--	--	B1PS76	150	3.5e-09	RNA-directed RNA polymerase OS=Lolium latent virus (isolate Lolium/USA/US1/-) OX=686945 GN=ORF1 PE=3 SV=1	PF03171	2OG-Fe(II) oxygenase superfamily	GO:0055114	oxidation-reduction process	GO:0016491	oxidoreductase activity	--	--	--	--	DOWN	-13.211	1.1848e-26	blast,frame:1 start:1 end:309
Cluster-7795.0	1.03	3.93	2.33	0	0	0	493	--	--	--	--	--	XM_011461255.1	XM_011461255	56	4.90805e-19	PREDICTED: Fragaria vesca subsp. vesca glucose-6-phosphate isomerase, cytosolic (LOC101301360), transcript variant X2, mRNA	--	--	--	--	--	--	--	--	PF00342	Phosphoglucose isomerase	GO:0006094//GO:0006098//GO:0005985//GO:0005982//GO:0006096	gluconeogenesis//pentose-phosphate shunt//sucrose metabolic process//starch metabolic process//glycolytic process	GO:0004347	glucose-6-phosphate isomerase activity	--	--	--	--	DOWN	-5.3803	0.012647	estscan,start:493 end:244; minus strand
Cluster-4594.14862	394.28	551.63	406.4	34.84	55.45	33.42	1537	1315963893	GAY44220.1	288	4.5e-23	hypothetical protein CUMW_080540 [Citrus unshiu]	XM_006484163.3	XM_006484163	214	2.35824e-106	PREDICTED: Citrus sinensis protein SPIRAL1-like 1 (LOC102615827), transcript variant X2, mRNA	K18635	SPR1	protein SPIRAL1 and related proteins	http://www.genome.jp/dbget-bin/www_bget?ko:K18635	B3H4F1	234	3.1e-18	Protein SPIRAL1-like 1 OS=Arabidopsis thaliana OX=3702 GN=SP1L1 PE=2 SV=1	--	--	--	--	--	--	--	--	--	--	DOWN	-3.0142	1.6954e-91	blast,frame:1 start:985 end:1317
Cluster-4594.5357	1.11	2.01	1.1	2.47	2.45	1.99	2653	1315971551	GAY37047.1	426	7.7e-39	hypothetical protein CUMW_026240 [Citrus unshiu]	XR_003066355.1	XR_003066355	193	1.93714e-94	PREDICTED: Citrus sinensis uroporphyrinogen-III C-methyltransferase (LOC102607259), transcript variant X2, misc_RNA	--	--	--	--	A9H259	211	2.5e-15	Siroheme synthase OS=Gluconacetobacter diazotrophicus (strain ATCC 49037 / DSM 5601 / PAl5) OX=272568 GN=cysG PE=3 SV=1	PF00590//PF01239	Tetrapyrrole (Corrin/Porphyrin) Methylases//Protein prenyltransferase alpha subunit repeat	GO:0018342	protein prenylation	GO:0008318//GO:0008168	protein prenyltransferase activity//methyltransferase activity	--	--	--	--	UP	1.1672	0.0008671	blast,frame:-2 start:873 end:520|blast,frame:-3 start:1829 end:1437
Cluster-4594.3218	0	0	0	6.77	0.83	6.14	376	1117297854	XP_019429593.1	153	4.9e-08	PREDICTED: myosin-6-like [Lupinus angustifolius]	XM_021774633.1	XM_021774633	42	2.21985e-11	PREDICTED: Manihot esculenta myosin-6-like (LOC110628127), transcript variant X2, mRNA	--	--	--	--	F4I460	150	4.2e-09	Myosin-8 OS=Arabidopsis thaliana OX=3702 GN=XI-B PE=3 SV=1	PF02736	Myosin N-terminal SH3-like domain	--	--	GO:0005524//GO:0003774	ATP binding//motor activity	GO:0016459	myosin complex	--	--	UP	6.1078	0.0033034	blast,frame:-2 start:120 end:1
Cluster-4594.16798	233.85	281.01	239.82	538.66	486.01	445.93	490	1371507955	PSS04183.1	343	6e-30	Aquaporin PIP1-3 like [Actinidia chinensis var. chinensis]	JN572691.1	JN572691	138	1.27211e-64	Dimocarpus longan aquaporin PIP1 (PIP1) mRNA, complete cds	K09872	PIP	aquaporin PIP	http://www.genome.jp/dbget-bin/www_bget?ko:K09872	Q08733	329	9.6e-30	Aquaporin PIP1-3 OS=Arabidopsis thaliana OX=3702 GN=PIP1-3 PE=1 SV=1	PF00230	Major intrinsic protein	GO:0055085//GO:0006810	transmembrane transport//transport	GO:0015267	channel activity	GO:0016020	membrane	--	--	UP	1.3859	1.5708e-47	estscan,start:490 end:287; minus strand
Cluster-4594.25629	1.76	1.13	1.88	2.18	2.94	3.75	1838	1350220240	XP_006449234.2	1526	1.5e-166	probable ADP-ribosylation factor GTPase-activating protein AGD5 isoform X1 [Citrus clementina]	XM_010648665.2	XM_010648665	358	0	PREDICTED: Vitis vinifera probable ADP-ribosylation factor GTPase-activating protein AGD5 (LOC100854573), mRNA	K12486	SMAP	stromal membrane-associated protein	http://www.genome.jp/dbget-bin/www_bget?ko:K12486	Q9FL69	993	3.6e-106	ADP-ribosylation factor GTPase-activating protein AGD5 OS=Arabidopsis thaliana OX=3702 GN=AGD5 PE=1 SV=1	PF01412	Putative GTPase activating protein for Arf	--	--	GO:0005096	GTPase activator activity	--	--	KOG0703	Predicted GTPase-activating protein	UP	1.321	0.004504	blast,frame:-3 start:1707 end:310
Cluster-4594.16420	94.61	101.34	94.21	27.47	31.6	25.28	5903	508711095	EOY02992.1	2017	5.6e-223	K+ uptake transporter 3 isoform 4 [Theobroma cacao]	XM_018979311.1	XM_018979311	673	0	PREDICTED: Juglans regia potassium transporter 4 (LOC109001846), mRNA	K03549	kup	KUP system potassium uptake protein	http://www.genome.jp/dbget-bin/www_bget?ko:K03549	Q9LD18	1769	1.2e-195	Potassium transporter 4 OS=Arabidopsis thaliana OX=3702 GN=POT4 PE=1 SV=2	PF02705//PF05969	K+ potassium transporter//Photosystem II complex subunit Ycf12	GO:0071805//GO:0015979//GO:0006813	potassium ion transmembrane transport//photosynthesis//potassium ion transport	GO:0015079	potassium ion transmembrane transporter activity	GO:0016021//GO:0016020//GO:0009523	integral component of membrane//membrane//photosystem II	--	--	DOWN	-1.3492	2.8996e-72	blast,frame:3 start:2334 end:2639|blast,frame:2 start:1013 end:1585
Cluster-4594.16424	11.94	10.85	10.9	3.22	2.94	2.92	2795	568834590	XP_006471408.1	2567	4.4e-287	nucleobase-ascorbate transporter 12 isoform X1 [Citrus sinensis]	XM_006471345.3	XM_006471345	1079	0	PREDICTED: Citrus sinensis nucleobase-ascorbate transporter 12 (LOC102617930), transcript variant X1, mRNA	K14611	SLC23A1_2, SVCT1_2	solute carrier family 23 (nucleobase transporter), member 1/2	http://www.genome.jp/dbget-bin/www_bget?ko:K14611	Q3E7D0	2308	1.8e-258	Nucleobase-ascorbate transporter 12 OS=Arabidopsis thaliana OX=3702 GN=NAT12 PE=1 SV=3	PF00860	Permease family	GO:0055085	transmembrane transport	GO:0022857	transmembrane transporter activity	GO:0016020	membrane	--	--	DOWN	-1.459	3.23e-16	blast,frame:3 start:243 end:2381
Cluster-4594.16425	74.13	89.28	57.45	0.49	0.45	0.96	840	1269945594	XP_022722382.1	380	5.3e-34	non-specific lipid-transfer protein 1-like [Durio zibethinus]	--	--	--	--	--	--	--	--	--	Q43129	343	3.9e-31	Non-specific lipid-transfer protein OS=Gossypium hirsutum OX=3635 PE=2 SV=1	--	--	--	--	--	--	--	--	--	--	DOWN	-6.4247	3.8951e-67	blast,frame:-3 start:802 end:416
Cluster-4594.6191	9.13	10.32	9.02	1.98	2.37	1.99	2680	1204921830	XP_021293845.1	1289	6.6e-139	nucleobase-ascorbate transporter 2 isoform X1 [Herrania umbratica]	XM_006449459.2	XM_006449459	527	0	PREDICTED: Citrus clementina nucleobase-ascorbate transporter 2 (LOC18051246), mRNA	K14611	SLC23A1_2, SVCT1_2	solute carrier family 23 (nucleobase transporter), member 1/2	http://www.genome.jp/dbget-bin/www_bget?ko:K14611	Q94C70	1135	1.8e-122	Nucleobase-ascorbate transporter 2 OS=Arabidopsis thaliana OX=3702 GN=NAT2 PE=2 SV=2	PF03997//PF00860	VPS28 protein//Permease family	GO:0055085//GO:0032509	transmembrane transport//endosome transport via multivesicular body sorting pathway	GO:0022857	transmembrane transporter activity	GO:0000813//GO:0016020	ESCRT I complex//membrane	--	--	DOWN	-1.7274	1.333e-22	blast,frame:1 start:277 end:1119
Cluster-4594.17284	12.31	15.93	12.39	4.56	5.14	3.84	4330	1315958216	GAY49546.1	969	1.4e-101	hypothetical protein CUMW_119940 [Citrus unshiu]	XM_016027419.2	XM_016027419	356	0	PREDICTED: Ziziphus jujuba cyclin-L1-1-like (LOC107418713), mRNA	--	--	--	--	Q8RWV3	816	2.9e-85	Cyclin-L1-1 OS=Arabidopsis thaliana OX=3702 GN=CYCL1-1 PE=1 SV=2	PF10143//PF01695//PF02562//PF00005//PF03193//PF02224//PF06414//PF01715//PF01637//PF02456//PF00910//PF13656	2,3-bisphosphoglycerate-independent phosphoglycerate mutase//IstB-like ATP binding protein//PhoH-like protein//ABC transporter//RsgA GTPase//Cytidylate kinase//Zeta toxin//IPP transferase//ATPase domain predominantly from Archaea//Adenovirus IVa2 protein//RNA helicase//RNA polymerase Rpb3/Rpb11 dimerisation domain	GO:0019073//GO:0006206//GO:0006139//GO:0006007//GO:0006351//GO:0008033	viral DNA genome packaging//pyrimidine nucleobase metabolic process//nucleobase-containing compound metabolic process//glucose catabolic process//transcription, DNA-templated//tRNA processing	GO:0016301//GO:0046537//GO:0046983//GO:0003824//GO:0004127//GO:0005524//GO:0005525//GO:0003723//GO:0003724//GO:0003924//GO:0016887	kinase activity//2,3-bisphosphoglycerate-independent phosphoglycerate mutase activity//protein dimerization activity//catalytic activity//cytidylate kinase activity//ATP binding//GTP binding//RNA binding//RNA helicase activity//GTPase activity//ATPase activity	--	--	KOG0835	Cyclin L	DOWN	-1.1432	1.1037e-19	blast,frame:-2 start:3063 end:2341|blast,frame:-3 start:3542 end:3243
Cluster-4594.7245	1.53	1.66	1.6	0.33	0.14	0.36	2112	1315967179	GAY41002.1	346	1.2e-29	hypothetical protein CUMW_056070 [Citrus unshiu]	--	--	--	--	--	--	--	--	--	Q54W06	128	8.4e-06	Uncharacterized protein DDB_G0279979 OS=Dictyostelium discoideum OX=44689 GN=DDB_G0279979 PE=4 SV=1	--	--	--	--	--	--	--	--	--	--	DOWN	-2.085	0.00065376	blast,frame:-2 start:2027 end:258
Cluster-11624.0	1.77	2.19	1.68	1.99	6.3	4.67	688	1315954048	GAY53825.1	436	1.4e-40	hypothetical protein CUMW_152000 [Citrus unshiu]	XM_006425297.2	XM_006425297	114	3.99278e-51	PREDICTED: Citrus clementina uncharacterized LOC18037289 (LOC18037289), transcript variant X3, mRNA	--	--	--	--	--	--	--	--	PF06644	ATP11 protein	GO:0065003	protein-containing complex assembly	--	--	GO:0005739	mitochondrion	--	--	UP	1.6432	0.026725	estscan,start:688 end:131; minus strand
Cluster-4594.2999	3	3.34	1.99	0.18	0.28	0	1212	1552169639	RVW32855.1	434	4.2e-40	Plasmodesmata callose-binding protein 3 [Vitis vinifera]	XM_022037551.1	XM_022037551	144	1.51231e-67	PREDICTED: Carica papaya PLASMODESMATA CALLOSE-BINDING PROTEIN 3-like (LOC110811145), mRNA	--	--	--	--	Q9FZ86	393	9e-37	PLASMODESMATA CALLOSE-BINDING PROTEIN 3 OS=Arabidopsis thaliana OX=3702 GN=PDCB3 PE=1 SV=1	PF01384	Phosphate transporter family	GO:0006817	phosphate ion transport	GO:0005315	inorganic phosphate transmembrane transporter activity	GO:0016020	membrane	--	--	DOWN	-3.7586	7.0579e-06	blast,frame:1 start:1 end:384
Cluster-4594.24349	7.28	7.99	5.2	1.28	2.47	1.53	876	1366005130	XP_024155759.1	847	3.9e-88	uncharacterized protein LOC112163712 [Rosa chinensis]	HG975448.1	HG975448	66	2.47694e-24	Solanum pennellii chromosome ch09, complete genome	--	--	--	--	P20825	264	5.9e-22	Retrovirus-related Pol polyprotein from transposon 297 OS=Drosophila melanogaster OX=7227 GN=pol PE=4 SV=1	--	--	--	--	--	--	--	--	--	--	DOWN	-1.5188	0.0016848	blast,frame:1 start:1 end:264
Cluster-4875.0	0	0	0	1.28	0.65	1.06	575	1350316206	XP_024036229.1	343	7e-30	putative disease resistance protein RGA3 [Citrus clementina]	--	--	--	--	--	--	--	--	--	Q7XA40	240	2.3e-19	Putative disease resistance protein RGA3 OS=Solanum bulbocastanum OX=147425 GN=RGA3 PE=2 SV=2	PF00158//PF00006//PF00931//PF00004//PF02367//PF00005	Sigma-54 interaction domain//ATP synthase alpha/beta family, nucleotide-binding domain//NB-ARC domain//ATPase family associated with various cellular activities (AAA)//Threonylcarbamoyl adenosine biosynthesis protein TsaE//ABC transporter	GO:0006355//GO:0002949	regulation of transcription, DNA-templated//tRNA threonylcarbamoyladenosine modification	GO:0008134//GO:0043531//GO:0005524//GO:0016887	transcription factor binding//ADP binding//ATP binding//ATPase activity	GO:0005667	transcription regulator complex	--	--	UP	5.3562	0.02085	blast,frame:2 start:2 end:574
Cluster-4594.25430	0.96	1.44	0.82	0	0	0	4785	1350286831	XP_024038643.1	1599	1.3e-174	putative disease resistance protein RGA3 isoform X2 [Citrus clementina]	XM_025095999.1	XM_025095999	355	0	PREDICTED: Citrus sinensis putative disease resistance protein RGA3 (LOC107178577), mRNA	--	--	--	--	Q7XA40	666	7.8e-68	Putative disease resistance protein RGA3 OS=Solanum bulbocastanum OX=147425 GN=RGA3 PE=2 SV=2	PF00931//PF00560//PF13516//PF13855	NB-ARC domain//Leucine Rich Repeat//Leucine Rich repeat//Leucine rich repeat	--	--	GO:0005515//GO:0043531	protein binding//ADP binding	--	--	--	--	DOWN	-8.4595	3.7676e-10	blast,frame:-2 start:3998 end:1857
Cluster-229.0	0	0	0	1.59	2.44	0.93	619	326506628	BAJ91355.1	184	2.1e-11	predicted protein [Hordeum vulgare subsp. vulgare]	XM_025523898.1	XM_025523898	348	0	Acaromyces ingoldii barwin-like endoglucanase (FA10DRAFT_284178), partial mRNA	--	--	--	--	P86242	154	2.4e-09	Papain inhibitor OS=Streptomyces mobaraensis OX=35621 GN=pi PE=1 SV=2	--	--	--	--	--	--	--	--	--	--	UP	6.262	0.00067601	blast,frame:3 start:3 end:410
Cluster-4594.20145	0	0.26	0	1.13	2.19	1.87	467	--	--	--	--	--	--	--	--	--	--	--	--	--	--	--	--	--	--	--	--	--	--	--	--	--	--	--	--	UP	4.5999	0.036724	estscan,start:396 end:467
Cluster-4594.20143	4.06	5.68	5.16	1.66	1.98	1.4	1133	568839193	XP_006473575.1	1085	1.3e-115	uncharacterized protein LOC102630738 [Citrus sinensis]	XM_006435015.2	XM_006435015	381	0	PREDICTED: Citrus clementina lon protease 2 (LOC18040368), mRNA	--	--	--	--	P36774	155	3.3e-09	Lon protease 2 OS=Myxococcus xanthus OX=34 GN=lon2 PE=1 SV=3	--	--	--	--	--	--	--	--	--	--	DOWN	-1.1288	0.011357	blast,frame:1 start:64 end:981
Cluster-4594.4124	5.43	6.71	4.45	0.52	2.37	1.86	1123	1389618754	XP_024953226.1	531	2.2e-51	uncharacterized protein LOC112497920 [Citrus sinensis]	XM_027476474.1	XM_027476474	51	6.98181e-16	PREDICTED: Abrus precatorius uncharacterized LOC113847389 (LOC113847389), mRNA	--	--	--	--	--	--	--	--	--	--	--	--	--	--	--	--	--	--	DOWN	-1.3562	0.032025	blast,frame:-1 start:1102 end:236
Cluster-4594.4128	0.08	0.59	0.3	2.32	2.24	2.3	1008	1389538523	XP_024949073.1	897	7.1e-94	agamous-like MADS-box protein AGL18 isoform X2 [Citrus sinensis]	XM_009336932.2	XM_009336932	117	1.27746e-52	PREDICTED: Pyrus x bretschneideri agamous-like MADS-box protein AGL18 (LOC103927947), transcript variant X1, mRNA	--	--	--	--	Q9M2K8	551	3.6e-55	Agamous-like MADS-box protein AGL18 OS=Arabidopsis thaliana OX=3702 GN=AGL18 PE=1 SV=1	PF01486//PF03427//PF00319	K-box region//Carbohydrate binding domain (family 19)//SRF-type transcription factor (DNA-binding and dimerisation domain)	GO:0006032//GO:0006355	chitin catabolic process//regulation of transcription, DNA-templated	GO:0046983//GO:0008061//GO:0003700//GO:0003677	protein dimerization activity//chitin binding//DNA-binding transcription factor activity//DNA binding	GO:0005634//GO:0005667	nucleus//transcription regulator complex	--	--	UP	3.2777	2.2549e-05	blast,frame:-2 start:1007 end:195
Cluster-4594.9523	18.28	22.06	16.19	4.59	6.42	4.06	1447	1137179904	OMO56520.1	1153	2.1e-123	hypothetical protein CCACVL1_26481 [Corchorus capsularis]	XM_006425982.2	XM_006425982	501	0	PREDICTED: Citrus clementina protein CONSERVED IN THE GREEN LINEAGE AND DIATOMS 27, chloroplastic (LOC18035726), transcript variant X2, mRNA	--	--	--	--	Q9FN15	995	1.7e-106	Protein CONSERVED IN THE GREEN LINEAGE AND DIATOMS 27, chloroplastic OS=Arabidopsis thaliana OX=3702 GN=CGLD27 PE=2 SV=1	--	--	--	--	--	--	--	--	--	--	DOWN	-1.4689	6.1219e-13	blast,frame:2 start:338 end:1279
Cluster-4594.9527	8.47	9.49	10.17	3.15	3.24	3.28	788	1204885893	XP_021274452.1	652	1.4e-65	PLAT domain-containing protein 3-like [Herrania umbratica]	XM_002307058.3	XM_002307058	102	2.15648e-44	PREDICTED: Populus trichocarpa PLAT domain-containing protein 3 (LOC7477092), mRNA	--	--	--	--	Q9SIE7	546	1.1e-54	PLAT domain-containing protein 2 OS=Arabidopsis thaliana OX=3702 GN=PLAT2 PE=2 SV=1	PF01477	PLAT/LH2 domain	--	--	GO:0005515	protein binding	--	--	--	--	DOWN	-1.1203	0.0056615	blast,frame:-1 start:707 end:117
Cluster-4594.2606	0.33	0.44	0.26	2.23	1.44	2.15	2830	557530829	ESR42012.1	2802	0	hypothetical protein CICLE_v10011188mg [Citrus clementina]	XM_006481435.3	XM_006481435	1015	0	PREDICTED: Citrus sinensis protein CNGC15b-like (LOC102622071), mRNA	K05391	CNGF	cyclic nucleotide gated channel, other eukaryote	http://www.genome.jp/dbget-bin/www_bget?ko:K05391	A0A072VMJ3	2246	2.8e-251	Protein CNGC15c OS=Medicago truncatula OX=3880 GN=CNGC15C PE=1 SV=1	PF00520//PF05392	Ion transport protein//Cytochrome C oxidase chain VIIB	GO:0055085//GO:0006123//GO:0006811	transmembrane transport//mitochondrial electron transport, cytochrome c to oxygen//ion transport	GO:0005216//GO:0004129	ion channel activity//cytochrome-c oxidase activity	GO:0005746//GO:0045277//GO:0016020	mitochondrial respirasome//respiratory chain complex IV//membrane	--	--	UP	2.9645	2.7759e-12	blast,frame:-3 start:2489 end:324
Cluster-4594.2607	1.19	1.72	2.05	0.17	0.12	0.1	2906	--	--	--	--	--	--	--	--	--	--	--	--	--	--	--	--	--	--	--	--	--	--	--	--	--	--	--	--	DOWN	-3.2345	1.342e-08	estscan,start:649 end:899
Cluster-4594.5655	7.21	7.07	3.75	0.43	0.13	0.56	657	--	--	--	--	--	XM_002531165.3	XM_002531165	51	4.00472e-16	PREDICTED: Ricinus communis cold and drought-regulated protein CORA (LOC8269010), mRNA	--	--	--	--	--	--	--	--	PF00645//PF01735	Poly(ADP-ribose) polymerase and DNA-Ligase Zn-finger region//Lysophospholipase catalytic domain	GO:0009395	phospholipid catabolic process	GO:0003677//GO:0008270//GO:0004620	DNA binding//zinc ion binding//phospholipase activity	--	--	--	--	DOWN	-3.5655	2.6168e-05	estscan,start:40 end:366
Cluster-4594.2608	0	3.36	1.19	0.06	0.05	0.06	1239	592962588	AHL46451.1	1832	3.3e-202	dihydroflavonol 4-reductase [Fragaria x ananassa]	KC894058.1	KC894058	1065	0	Fragaria vesca cultivar Yellow Wonder dihydroflavonol 4-reductase (DFR) mRNA, DFR_r_var1 allele, complete cds	K13082	DFR	bifunctional dihydroflavonol 4-reductase/flavanone 4-reductase	http://www.genome.jp/dbget-bin/www_bget?ko:K13082	Q9XES5	1593	6.5e-176	Bifunctional dihydroflavonol 4-reductase/flavanone 4-reductase OS=Malus domestica OX=3750 GN=DFR PE=1 SV=1	PF03435//PF01073//PF01370	Saccharopine dehydrogenase NADP binding domain//3-beta hydroxysteroid dehydrogenase/isomerase family//NAD dependent epimerase/dehydratase family	GO:0006694//GO:0008210//GO:0008209//GO:0008207//GO:0055114	steroid biosynthetic process//estrogen metabolic process//androgen metabolic process//C21-steroid hormone metabolic process//oxidation-reduction process	GO:0003854//GO:0016616//GO:0050662//GO:0003824//GO:0016491	3-beta-hydroxy-delta5-steroid dehydrogenase activity//oxidoreductase activity, acting on the CH-OH group of donors, NAD or NADP as acceptor//obsolete coenzyme binding//catalytic activity//oxidoreductase activity	--	--	--	--	DOWN	-4.2622	0.023294	blast,frame:-2 start:1235 end:159
Cluster-4594.849	0	0	0	7.32	7.35	6.64	770	--	--	--	--	--	--	--	--	--	--	--	--	--	--	--	--	--	--	--	--	--	--	--	--	--	--	--	--	UP	8.8849	2.6665e-11	estscan,start:652 end:258; minus strand
Cluster-4594.848	0	0	0	9.73	13.22	12.22	372	--	--	--	--	--	--	--	--	--	--	--	--	--	--	--	--	--	--	--	--	--	--	--	--	--	--	--	--	UP	7.4523	6.7241e-07	--
Cluster-4594.21435	3.8	5.05	2.98	1.46	1.52	0.98	3354	1012343460	KYP54652.1	407	1.6e-36	Retrovirus-related Pol polyprotein from transposon TNT 1-94 [Cajanus cajan]	LT594792.1	LT594792	188	1.47791e-91	Theobroma cacao genome assembly, chromosome: V	--	--	--	--	P10978	182	7.3e-12	Retrovirus-related Pol polyprotein from transposon TNT 1-94 OS=Nicotiana tabacum OX=4097 PE=2 SV=1	--	--	--	--	--	--	--	--	--	--	DOWN	-1.1308	7.6763e-05	estscan,start:2259 end:2469
Cluster-4594.21439	6.49	6	4.95	1.4	1.09	1.27	786	1217005919	XP_021642383.1	566	1.3e-55	photosynthetic NDH subunit of subcomplex B 4, chloroplastic [Hevea brasiliensis]	XM_006477409.3	XM_006477409	272	6.76259e-139	PREDICTED: Citrus sinensis photosynthetic NDH subunit of subcomplex B 4, chloroplastic (LOC102607245), mRNA	--	--	--	--	Q8RXS1	418	7.4e-40	Photosynthetic NDH subunit of subcomplex B 4, chloroplastic OS=Arabidopsis thaliana OX=3702 GN=PNSB4 PE=2 SV=1	--	--	--	--	--	--	--	--	--	--	DOWN	-1.7808	0.00095072	blast,frame:-1 start:786 end:208
Cluster-4594.3554	5.72	5.92	4.54	1.01	0.48	0.55	1363	1315972807	GAY34047.1	1086	1.2e-115	hypothetical protein CUMW_009430 [Citrus unshiu]	XM_007041045.2	XM_007041045	145	4.7433e-68	PREDICTED: Theobroma cacao myosin heavy chain, striated muscle (LOC18607068), mRNA	--	--	--	--	Q8N3L3	143	9.8e-08	Beta-taxilin OS=Homo sapiens OX=9606 GN=TXLNB PE=1 SV=3	PF06005//PF09728//PF06156//PF08172//PF05837	Cell division protein ZapB//Myosin-like coiled-coil protein//Initiation control protein YabA//CASP C terminal//Centromere protein H (CENP-H)	GO:0043093//GO:0051382//GO:0006891//GO:0006260//GO:0090529	FtsZ-dependent cytokinesis//kinetochore assembly//intra-Golgi vesicle-mediated transport//DNA replication//cell septum assembly	GO:0019905	syntaxin binding	GO:0005737//GO:0030173//GO:0000776	cytoplasm//integral component of Golgi membrane//kinetochore	--	--	DOWN	-2.5521	5.2048e-09	blast,frame:-3 start:1304 end:237
Cluster-4594.3551	0.69	1.26	0.87	5.07	5.54	4.59	2624	1350328982	XP_024035425.1	2045	1.4e-226	protein ROOT HAIR SPECIFIC 17 isoform X1 [Citrus clementina]	XM_024179657.1	XM_024179657	393	0	PREDICTED: Citrus clementina protein ROOT HAIR SPECIFIC 17 (LOC18034370), transcript variant X1, mRNA	--	--	--	--	Q949U4	1705	1.4e-188	O-fucosyltransferase 16 OS=Arabidopsis thaliana OX=3702 GN=OFUT16 PE=2 SV=1	--	--	--	--	--	--	--	--	--	--	UP	2.8744	4.2507e-30	estscan,start:2026 end:401; minus strand
Cluster-4594.8721	6.71	6.85	6.79	1.56	2.43	1.79	1713	568826232	XP_006467477.1	1577	1.7e-172	uncharacterized protein LOC102617237 isoform X1 [Citrus sinensis]	XM_006467414.3	XM_006467414	549	0	PREDICTED: Citrus sinensis uncharacterized LOC102617237 (LOC102617237), transcript variant X1, mRNA	--	--	--	--	--	--	--	--	PF10955//PF02018	Protein of unknown function (DUF2757)//Carbohydrate binding domain	GO:0010468	regulation of gene expression	GO:0016798	hydrolase activity, acting on glycosyl bonds	--	--	--	--	DOWN	-1.3847	1.4241e-06	blast,frame:3 start:3 end:1283
Cluster-4594.8725	5.88	4.65	2.38	15.25	18.1	13.45	772	1334304787	PNT19836.1	137	7.3e-06	hypothetical protein POPTR_009G058500 [Populus trichocarpa]	--	--	--	--	--	--	--	--	--	--	--	--	--	--	--	--	--	--	--	--	--	--	--	UP	2.3012	1.3088e-11	blast,frame:-3 start:653 end:369
Cluster-4594.8726	21.34	27.66	22.72	6.82	10.87	8.65	831	1315971294	GAY36764.1	483	5.9e-46	hypothetical protein CUMW_024370 [Citrus unshiu]	XM_006483004.3	XM_006483004	225	9.60455e-113	PREDICTED: Citrus sinensis uncharacterized LOC102618441 (LOC102618441), mRNA	--	--	--	--	--	--	--	--	PF04831	Popeye protein conserved region	--	--	--	--	GO:0016020	membrane	--	--	DOWN	-1.0067	0.0001187	blast,frame:2 start:2 end:562
Cluster-4594.15222	58.23	61.33	53.35	151.29	142.54	118.89	2017	567854237	XP_006420238.1	449	1.3e-41	probable glutathione S-transferase [Citrus clementina]	AP010528.1	AP010528	51	1.26973e-15	Lotus japonicus genomic DNA, chromosome 5, clone: LjT45M19, TM1126a, complete sequence	K00799	GST, gst	glutathione S-transferase	http://www.genome.jp/dbget-bin/www_bget?ko:K00799	P32110	367	1.5e-33	Probable glutathione S-transferase OS=Glycine max OX=3847 GN=HSP26-A PE=2 SV=1	PF02798//PF13409//PF13417	Glutathione S-transferase, N-terminal domain//Glutathione S-transferase, N-terminal domain//Glutathione S-transferase, N-terminal domain	--	--	GO:0005515	protein binding	--	--	--	--	UP	1.6908	2.3754e-77	blast,frame:-3 start:1835 end:1386
Cluster-4594.15225	62646.4	60780.4	48239.3	866.45	966.51	819.22	353	--	--	--	--	--	--	--	--	--	--	--	--	--	--	--	--	--	--	PF01623	Carlavirus putative nucleic acid binding protein	GO:0006355	regulation of transcription, DNA-templated	GO:0003676	nucleic acid binding	--	--	--	--	DOWN	-5.5935	0	estscan,start:1 end:321
Cluster-4594.13977	41.29	44	40.53	4.84	9.83	8.95	1873	1063519053	XP_007019613.2	1702	6e-187	PREDICTED: tryptophan aminotransferase-related protein 4 [Theobroma cacao]	XM_007019553.2	XM_007019553	312	9.59116e-161	PREDICTED: Theobroma cacao tryptophan aminotransferase-related protein 4 (LOC18592704), mRNA	--	--	--	--	Q93Z38	1314	2.2e-143	Tryptophan aminotransferase-related protein 4 OS=Arabidopsis thaliana OX=3702 GN=TAR4 PE=2 SV=2	PF04863//PF04864//PF00155	Alliinase EGF-like domain//Allinase//Aminotransferase class I and II	GO:0009058	biosynthetic process	GO:0030170//GO:0016846	pyridoxal phosphate binding//carbon-sulfur lyase activity	--	--	--	--	DOWN	-1.9772	2.1532e-19	blast,frame:1 start:40 end:1461
Cluster-4594.13972	39.46	45.26	37.93	81.37	74.1	49.06	960	1445374242	RDX69828.1	308	1.3e-25	Ethylene-responsive transcription factor 9, partial [Mucuna pruriens]	XM_022860105.1	XM_022860105	81	1.24943e-32	PREDICTED: Durio zibethinus ethylene-responsive transcription factor 4-like (LOC111275030), mRNA	K09286	EREBP	EREBP-like factor	http://www.genome.jp/dbget-bin/www_bget?ko:K09286	Q9FE67	242	2.3e-19	Ethylene-responsive transcription factor 9 OS=Arabidopsis thaliana OX=3702 GN=ERF9 PE=2 SV=1	PF00847	AP2 domain	GO:0006355	regulation of transcription, DNA-templated	GO:0003700	DNA-binding transcription factor activity	GO:0005667	transcription regulator complex	--	--	UP	1.167	9.0747e-12	blast,frame:1 start:10 end:696
Cluster-4594.28629	0	0	0	35.82	41.28	26.87	785	1269960466	XP_022730352.1	342	1.3e-29	uncharacterized protein LOC111285272 [Durio zibethinus]	--	--	--	--	--	--	--	--	--	--	--	--	--	--	--	--	--	--	--	--	--	--	--	UP	11.207	5.3131e-19	blast,frame:-3 start:750 end:430
Cluster-209.0	0	0	0	0.85	1.53	1.17	1632	743892982	XP_011039815.1	383	4.6e-34	PREDICTED: probable LRR receptor-like serine/threonine-protein kinase At4g26540 [Populus euphratica]	XM_010246469.2	XM_010246469	62	7.85417e-22	PREDICTED: Nelumbo nucifera probable bifunctional methylthioribulose-1-phosphate dehydratase/enolase-phosphatase E1 1 (LOC104588511), mRNA	--	--	--	--	C0LGR3	321	2.7e-28	LRR receptor-like serine/threonine-protein kinase OS=Arabidopsis thaliana OX=3702 GN=RGI3 PE=1 SV=1	PF00560//PF13855	Leucine Rich Repeat//Leucine rich repeat	--	--	GO:0005515	protein binding	--	--	--	--	UP	7.73	1.2464e-07	estscan,start:509 end:1016
Cluster-4594.28854	0.55	0.29	0.48	3.42	1.89	3.07	1415	1350238421	XP_024043078.1	1024	1.9e-108	disease resistance-like protein DSC1, partial [Citrus clementina]	XM_019216448.1	XM_019216448	39	4.14775e-09	PREDICTED: Vitis vinifera TMV resistance protein N (LOC100256299), transcript variant X6, mRNA	--	--	--	--	V9M398	697	5.9e-72	Disease resistance protein RUN1 OS=Vitis rotundifolia OX=103349 GN=RUN1 PE=1 SV=1	PF13855//PF00931//PF00560	Leucine rich repeat//NB-ARC domain//Leucine Rich Repeat	--	--	GO:0043531//GO:0005515	ADP binding//protein binding	--	--	--	--	UP	3.1033	3.6501e-08	blast,frame:2 start:2 end:1414
Cluster-4594.28088	0.25	0.36	0.48	3.32	0.23	3.98	721	1358957874	AVM81162.1	656	4.5e-66	cytochrome c oxidase subunit 3 (mitochondrion) [Storeatula sp. CCMP1868]	MH412632.1	MH412632	35	3.45526e-07	Fusarium graminearum culture CBS:123657 strain PH-1 mitochondrion, complete genome	K02262	COX3	cytochrome c oxidase subunit 3	http://www.genome.jp/dbget-bin/www_bget?ko:K02262	P05505	918	7.1e-98	Cytochrome c oxidase subunit 3 OS=Rattus norvegicus OX=10116 GN=Mtco3 PE=1 SV=5	--	--	--	--	--	--	--	--	KOG4664	Cytochrome oxidase subunit III and related proteins	UP	3.2344	0.013198	estscan,start:721 end:146; minus strand
Cluster-4594.29973	0	0	0	6.22	7.79	4.76	645	--	--	--	--	--	--	--	--	--	--	--	--	--	--	--	--	--	--	--	--	--	--	--	--	--	--	--	--	UP	8.289	2.4563e-09	estscan,start:204 end:290
Cluster-10910.0	0	0	0	2.27	1.84	1.67	392	1220090591	XP_021832134.1	277	2.2e-22	MADS-box transcription factor 23 isoform X2 [Prunus avium]	CP025644.1	CP025644	118	1.3119e-53	Ipomoea trifida cultivar NCNSP0306 chromosome 1	K09264	K09264	MADS-box transcription factor, plant	http://www.genome.jp/dbget-bin/www_bget?ko:K09264	Q9SI38	262	4.5e-22	MADS-box transcription factor ANR1 OS=Arabidopsis thaliana OX=3702 GN=ANR1 PE=1 SV=1	PF00319	SRF-type transcription factor (DNA-binding and dimerisation domain)	--	--	GO:0046983//GO:0003677	protein dimerization activity//DNA binding	--	--	--	--	UP	5.0547	0.046745	blast,frame:1 start:10 end:264
Cluster-4594.20672	0.22	0.21	0.07	0.21	1.6	1.62	1047	1130840456	GAV78282.1	859	1.9e-89	GRAS domain-containing protein, partial [Cephalotus follicularis]	XM_012219563.2	XM_012219563	90	1.35706e-37	PREDICTED: Jatropha curcas scarecrow-like protein 9 (LOC105636307), transcript variant X2, mRNA	--	--	--	--	Q9XE58	700	2e-72	Scarecrow-like protein 14 OS=Arabidopsis thaliana OX=3702 GN=SCL14 PE=2 SV=2	--	--	--	--	--	--	--	--	--	--	UP	3.2374	0.013865	blast,frame:3 start:3 end:644
Cluster-4594.787	1.61	0.9	1.41	5.96	4.36	5.4	1563	568879143	XP_006492536.1	1513	4.1e-165	UDP-glucuronate 4-epimerase 6 [Citrus sinensis]	XM_012996552.1	XM_012996552	40	1.27545e-09	PREDICTED: Erythranthe guttatus UDP-glucuronate 4-epimerase 3-like (LOC105971685), mRNA	K08679	E5.1.3.6	UDP-glucuronate 4-epimerase	http://www.genome.jp/dbget-bin/www_bget?ko:K08679	Q9LIS3	1370	6e-150	UDP-glucuronate 4-epimerase 6 OS=Arabidopsis thaliana OX=3702 GN=GAE6 PE=1 SV=1	PF01370	NAD dependent epimerase/dehydratase family	--	--	GO:0003824//GO:0050662	catalytic activity//obsolete coenzyme binding	--	--	--	--	UP	2.4297	4.538e-11	blast,frame:-1 start:1563 end:220
Cluster-4594.783	0.51	0.79	1.43	6.64	4.03	4.51	605	1315963947	GAY43633.1	175	2.2e-10	hypothetical protein CUMW_076010 [Citrus unshiu]	--	--	--	--	--	--	--	--	--	--	--	--	--	PF10541//PF15234	Nuclear envelope localisation domain//Linker for activation of T-cells	GO:0007165	signal transduction	--	--	GO:0016020//GO:0016021	membrane//integral component of membrane	--	--	UP	2.8737	9.5979e-05	blast,frame:-2 start:601 end:131
Cluster-4594.16222	21.23	24.86	21.75	38.95	38.98	33.11	3523	566243582	XP_006371566.1	814	1e-83	E3 ubiquitin-protein ligase RMA1H1 [Populus trichocarpa]	XM_007043520.2	XM_007043520	193	2.58063e-94	PREDICTED: Theobroma cacao E3 ubiquitin-protein ligase RMA1H1 (LOC18608699), mRNA	K10666	RNF5	E3 ubiquitin-protein ligase RNF5	http://www.genome.jp/dbget-bin/www_bget?ko:K10666	Q6R567	621	9.5e-63	E3 ubiquitin-protein ligase RMA1H1 OS=Capsicum annuum OX=4072 GN=RMA1H1 PE=1 SV=1	PF01363//PF12861//PF00097//PF12678	FYVE zinc finger//Anaphase-promoting complex subunit 11 RING-H2 finger//Zinc finger, C3HC4 type (RING finger)//RING-H2 zinc finger domain	GO:0016567	protein ubiquitination	GO:0046872//GO:0004842//GO:0008270	metal ion binding//ubiquitin-protein transferase activity//zinc ion binding	GO:0005680	anaphase-promoting complex	--	--	UP	1.1493	3.031e-43	blast,frame:3 start:2547 end:3341
Cluster-4594.16223	1506.67	1452.01	3449.66	90.84	85.85	77.52	1073	--	--	--	--	--	--	--	--	--	--	--	--	--	--	P27738	702	1.2e-72	RNA-directed RNA polymerase OS=Apple chlorotic leaf spot virus (isolate plum P863) OX=73473 PE=4 SV=1	PF00978//PF00039	RNA dependent RNA polymerase//Fibronectin type I domain	GO:0006351//GO:0006144	transcription, DNA-templated//purine nucleobase metabolic process	GO:0003968//GO:0003723	RNA-directed 5'-3' RNA polymerase activity//RNA binding	GO:0005576//GO:0031379	extracellular region//RNA-directed RNA polymerase complex	--	--	DOWN	-4.261	2.6414e-15	estscan,start:1 end:1073
Cluster-4594.16220	10.32	19.03	13.32	0.54	0.41	0.6	3506	568820113	XP_006464574.1	2627	6.1e-294	putative receptor-like protein kinase At3g47110 [Citrus sinensis]	XM_006486924.2	XM_006486924	475	0	PREDICTED: Citrus sinensis probable LRR receptor-like serine/threonine-protein kinase At3g47570 (LOC102627300), mRNA	--	--	--	--	Q9SD62	1857	4.5e-206	Putative receptor-like protein kinase At3g47110 OS=Arabidopsis thaliana OX=3702 GN=At3g47110 PE=3 SV=1	PF00560//PF07714//PF04769//PF13516//PF11857//PF13855//PF00069	Leucine Rich Repeat//Protein tyrosine and serine/threonine kinase//Mating-type protein MAT alpha 1 HMG-box//Leucine Rich repeat//Domain of unknown function (DUF3377)//Leucine rich repeat//Protein kinase domain	GO:0045895//GO:0007531//GO:0006468	positive regulation of mating-type specific transcription, DNA-templated//mating type determination//protein phosphorylation	GO:0004222//GO:0005524//GO:0004672//GO:0008301//GO:0005515	metalloendopeptidase activity//ATP binding//protein kinase activity//DNA binding, bending//protein binding	GO:0005634	nucleus	--	--	DOWN	-4.328	1.4238e-63	blast,frame:-3 start:3504 end:799|blast,frame:-2 start:712 end:314
Cluster-4594.7007	2.05	1.76	1.37	4	4.17	2.74	988	1315966138	GAY41528.1	880	6.5e-92	hypothetical protein CUMW_060180 [Citrus unshiu]	XM_028232861.1	XM_028232861	136	3.43009e-63	PREDICTED: Camellia sinensis esterase AAEL000016-like (LOC114289194), transcript variant X1, mRNA	--	--	--	--	O13897	180	3.7e-12	Uncharacterized hydrolase C22A12.06c OS=Schizosaccharomyces pombe (strain 972 / ATCC 24843) OX=284812 GN=SPAC22A12.06c PE=3 SV=1	PF02230	Phospholipase/Carboxylesterase	--	--	GO:0016787	hydrolase activity	--	--	KOG2551	Phospholipase/carboxyhydrolase	UP	1.5075	0.0021625	blast,frame:-2 start:948 end:208
Cluster-4594.7009	1.41	2.17	0.99	0.31	0.43	0.11	2737	641839881	KDO58806.1	1260	1.6e-135	hypothetical protein CISIN_1g040696mg [Citrus sinensis]	XM_006471393.3	XM_006471393	471	0	PREDICTED: Citrus sinensis CSC1-like protein At1g32090 (LOC102613628), transcript variant X1, mRNA	--	--	--	--	Q9FVQ5	1067	1.4e-114	CSC1-like protein At1g32090 OS=Arabidopsis thaliana OX=3702 GN=At1g32090 PE=1 SV=1	PF02714	Calcium-dependent channel, 7TM region, putative phosphate	--	--	--	--	GO:0016020	membrane	--	--	DOWN	-1.9799	0.0013867	blast,frame:-1 start:2737 end:1799|blast,frame:-2 start:1896 end:1192
Cluster-4594.16916	26.75	31.61	22.38	9.24	9.98	8.54	2297	802789564	XP_012092178.1	583	4.2e-57	BI1-like protein [Jatropha curcas]	XM_006418205.2	XM_006418205	139	1.7464e-64	PREDICTED: Eutrema salsugineum protein LIFEGUARD 4 (LOC18994548), mRNA	K06890	K06890	uncharacterized protein	http://www.genome.jp/dbget-bin/www_bget?ko:K06890	Q9SA63	568	8.7e-57	Protein LIFEGUARD 4 OS=Arabidopsis thaliana OX=3702 GN=LFG4 PE=2 SV=1	PF00862//PF03742	Sucrose synthase//PetN	GO:0005985//GO:0005982//GO:0017004//GO:0006118	sucrose metabolic process//starch metabolic process//cytochrome complex assembly//obsolete electron transport	GO:0045158//GO:0016157	electron transporter, transferring electrons within cytochrome b6/f complex of photosystem II activity//sucrose synthase activity	GO:0009512	cytochrome b6f complex	KOG2322	N-methyl-D-aspartate receptor glutamate-binding subunit	DOWN	-1.0951	2.1112e-18	blast,frame:-3 start:711 end:322
Cluster-4594.21373	1.48	5.17	1.82	13.23	4.5	16.42	345	--	--	--	--	--	--	--	--	--	--	--	--	--	--	--	--	--	--	--	--	--	--	--	--	--	--	--	--	UP	2.37	0.039783	--
Cluster-4594.18514	68.05	113.82	79.82	33873	50917.4	59501.2	351	--	--	--	--	--	--	--	--	--	--	--	--	--	--	P54891	230	2.1e-18	RNA-directed RNA polymerase OS=Apple chlorotic leaf spot virus (isolate apple) OX=73472 PE=4 SV=1	PF01660	Viral methyltransferase	GO:0080009//GO:0009451//GO:0006396	mRNA methylation//RNA modification//RNA processing	GO:0003723//GO:0008174	RNA binding//mRNA methyltransferase activity	--	--	--	--	UP	9.5304	6.0547e-140	blast,frame:1 start:1 end:351
Cluster-64.0	0	0	0	0.35	1.23	0.75	1372	--	--	--	--	--	--	--	--	--	--	--	--	--	--	--	--	--	--	--	--	--	--	--	--	--	--	--	--	UP	6.8086	6.3803e-05	estscan,start:566 end:1372
Cluster-4594.4720	1.05	1.74	0.25	0	0	0	703	--	--	--	--	--	--	--	--	--	--	--	--	--	--	--	--	--	--	--	--	--	--	--	--	--	--	--	--	DOWN	-4.9944	0.046327	estscan,start:658 end:349; minus strand
Cluster-4594.4722	4.64	5.2	6.7	1.03	0.68	0.78	1182	1334320019	PNT35064.1	453	2.5e-42	hypothetical protein POPTR_005G053800 [Populus trichocarpa]	XM_021426340.1	XM_021426340	115	1.94741e-51	PREDICTED: Herrania umbratica auxin-responsive protein IAA4-like (LOC110414934), mRNA	K14484	IAA	auxin-responsive protein IAA	http://www.genome.jp/dbget-bin/www_bget?ko:K14484	P33077	345	3.2e-31	Auxin-responsive protein IAA4 OS=Arabidopsis thaliana OX=3702 GN=IAA4 PE=1 SV=2	--	--	--	--	--	--	--	--	--	--	DOWN	-2.3072	6.8639e-07	blast,frame:2 start:728 end:928|blast,frame:3 start:204 end:719
Cluster-4594.4729	1.09	0.96	0.89	1.71	1.97	3.23	2075	641832372	KDO51408.1	1315	5e-142	hypothetical protein CISIN_1g015232mg [Citrus sinensis]	XM_006479290.3	XM_006479290	485	0	PREDICTED: Citrus sinensis RING-H2 finger protein ATL65 (LOC102614935), mRNA	--	--	--	--	Q67YI6	668	2e-68	RING-H2 finger protein ATL65 OS=Arabidopsis thaliana OX=3702 GN=ATL65 PE=2 SV=2	PF12678//PF00097//PF04505//PF12861	RING-H2 zinc finger domain//Zinc finger, C3HC4 type (RING finger)//Interferon-induced transmembrane protein//Anaphase-promoting complex subunit 11 RING-H2 finger	GO:0016567	protein ubiquitination	GO:0046872//GO:0008270//GO:0004842	metal ion binding//zinc ion binding//ubiquitin-protein transferase activity	GO:0005680//GO:0016021	anaphase-promoting complex//integral component of membrane	--	--	UP	1.6843	0.00023501	blast,frame:-1 start:1775 end:453
Cluster-4594.1511	2.05	1.44	1.76	3.84	7.21	6.15	603	629124966	KCW89391.1	378	6.5e-34	hypothetical protein EUGRSUZ_A01684 [Eucalyptus grandis]	LT669790.1	LT669790	44	2.84844e-12	Arabis alpina genome assembly, chromosome: 3	--	--	--	--	--	--	--	--	--	--	--	--	--	--	--	--	--	--	UP	2.1437	0.00069543	blast,frame:1 start:106 end:327|blast,frame:3 start:18 end:188
Cluster-4594.21070	2.76	1.61	1.65	0.51	0.19	0.23	1679	1350208684	XP_024034112.1	1606	7.2e-176	aspartyl protease family protein At5g10770-like [Citrus clementina]	XM_002285557.3	XM_002285557	52	2.92859e-16	PREDICTED: Vitis vinifera aspartyl protease family protein At5g10770 (LOC100266429), mRNA	--	--	--	--	Q8S9J6	1390	3.1e-152	Aspartyl protease family protein At5g10770 OS=Arabidopsis thaliana OX=3702 GN=At5g10770 PE=2 SV=1	--	--	--	--	--	--	--	--	--	--	DOWN	-2.274	0.0011754	blast,frame:-1 start:1679 end:210
Cluster-4594.2375	0.12	0.79	0.36	2.44	2.28	2.28	1669	1269988549	XP_022745390.1	1817	2.5e-200	protein ZINC INDUCED FACILITATOR-LIKE 1-like [Durio zibethinus]	XM_006471206.3	XM_006471206	553	0	PREDICTED: Citrus sinensis protein ZINC INDUCED FACILITATOR-LIKE 1 (LOC102621538), transcript variant X3, mRNA	--	--	--	--	Q94BZ1	1557	1.3e-171	Protein ZINC INDUCED FACILITATOR-LIKE 1 OS=Arabidopsis thaliana OX=3702 GN=ZIFL1 PE=2 SV=1	PF07690//PF03137//PF00083	Major Facilitator Superfamily//Organic Anion Transporter Polypeptide (OATP) family//Sugar (and other) transporter	GO:0055085	transmembrane transport	GO:0022857	transmembrane transporter activity	GO:0016020//GO:0016021	membrane//integral component of membrane	KOG2615	Permease of the major facilitator superfamily	UP	2.9325	5.7051e-07	blast,frame:3 start:87 end:1547
Cluster-4594.2371	11	7.37	9.34	19.77	20.64	15.72	571	1334326254	PNT41298.1	179	7.2e-11	hypothetical protein POPTR_004G148100 [Populus trichocarpa]	--	--	--	--	--	--	--	--	--	--	--	--	--	PF04850	Baculovirus E66 occlusion-derived virus envelope protein	--	--	--	--	GO:0019031	viral envelope	--	--	UP	1.4383	1.5623e-05	blast,frame:-3 start:494 end:150
Cluster-4594.17638	6.42	7.26	5.28	1.75	3.1	1.99	2405	557551816	ESR62445.1	2257	3.4e-251	hypothetical protein CICLE_v10014752mg [Citrus clementina]	XM_006449142.2	XM_006449142	826	0	PREDICTED: Citrus clementina uncharacterized LOC18052161 (LOC18052161), mRNA	--	--	--	--	Q8GWV5	152	1.6e-08	U-box domain-containing protein 3 OS=Arabidopsis thaliana OX=3702 GN=PUB3 PE=2 SV=2	PF03224//PF08919//PF02985//PF00514//PF04108	V-ATPase subunit H//F-actin binding//HEAT repeat//Armadillo/beta-catenin-like repeat//Autophagy protein Apg17	GO:0006119//GO:0006914//GO:1902600//GO:0006468	oxidative phosphorylation//autophagy//proton transmembrane transport//protein phosphorylation	GO:0004715//GO:0005515//GO:0005524//GO:0046961	non-membrane spanning protein tyrosine kinase activity//protein binding//ATP binding//proton-transporting ATPase activity, rotational mechanism	GO:0000221	vacuolar proton-transporting V-type ATPase, V1 domain	--	--	DOWN	-1.0348	0.00020213	blast,frame:2 start:254 end:2059
Cluster-4594.17632	1.81	2.79	2.22	3.73	4.58	4.49	2748	1350222071	XP_006449173.2	3383	0	receptor-like serine/threonine-protein kinase SD1-8 [Citrus clementina]	XR_003063940.1	XR_003063940	1043	0	PREDICTED: Citrus sinensis receptor-like serine/threonine-protein kinase SD1-8 (LOC102614004), transcript variant X1, misc_RNA	--	--	--	--	O81905	2690	9.1e-303	Receptor-like serine/threonine-protein kinase SD1-8 OS=Arabidopsis thaliana OX=3702 GN=SD18 PE=1 SV=1	PF00069//PF00954//PF11883//PF07714//PF12398	Protein kinase domain//S-locus glycoprotein domain//Domain of unknown function (DUF3403)//Protein tyrosine and serine/threonine kinase//Receptor serine/threonine kinase	GO:0048544//GO:0006468//GO:0009069//GO:0016310	recognition of pollen//protein phosphorylation//serine family amino acid metabolic process//phosphorylation	GO:0005524//GO:0004672//GO:0004674	ATP binding//protein kinase activity//protein serine/threonine kinase activity	--	--	--	--	UP	1.3538	1.6693e-08	blast,frame:1 start:1 end:2631
Cluster-4594.6014	5.93	4.56	5.49	1.89	2.02	2	1090	567904664	XP_006444820.1	657	5.2e-66	uncharacterized protein At4g00950 [Citrus clementina]	XM_006491235.3	XM_006491235	113	2.31743e-50	PREDICTED: Citrus sinensis hypothetical protein (LOC102627811), mRNA	--	--	--	--	Q9M160	336	3.3e-30	Uncharacterized protein At4g00950 OS=Arabidopsis thaliana OX=3702 GN=At4g00950 PE=2 SV=1	--	--	--	--	--	--	--	--	--	--	DOWN	-1.0093	0.028132	blast,frame:2 start:2 end:751
Cluster-467.0	0	0	0.17	6.24	6.22	3.19	591	--	--	--	--	--	--	--	--	--	--	--	--	--	--	--	--	--	--	--	--	--	--	--	--	--	--	--	--	UP	6.8401	3.8485e-06	estscan,start:591 end:235; minus strand
Cluster-4594.13852	6.64	8.86	7.11	2.78	2.28	2.17	5119	1552184983	RVW45083.1	416	2.2e-37	hypothetical protein CK203_067627 [Vitis vinifera]	--	--	--	--	--	--	--	--	--	--	--	--	--	--	--	--	--	--	--	--	--	--	--	DOWN	-1.1968	1.3508e-13	blast,frame:3 start:72 end:383|blast,frame:2 start:2930 end:3322|blast,frame:1 start:4060 end:4374
Cluster-10752.0	1.31	1.61	0.87	0	0	0	1860	--	--	--	--	--	--	--	--	--	--	--	--	--	--	--	--	--	--	--	--	--	--	--	--	--	--	--	--	DOWN	-7.2009	1.2288e-06	estscan,start:262 end:1; minus strand
Cluster-8768.0	0.91	2.09	0.25	4.55	3.12	2.85	709	1269932741	XP_022715525.1	384	1.5e-34	protein TIFY 5A-like [Durio zibethinus]	XM_024029732.1	XM_024029732	84	1.95834e-34	PREDICTED: Quercus suber protein TIFY 5A (LOC111997619), mRNA	--	--	--	--	Q8LBM2	211	6.7e-16	Protein TIFY 5A OS=Arabidopsis thaliana OX=3702 GN=TIFY5A PE=1 SV=1	--	--	--	--	--	--	--	--	--	--	UP	2.1725	0.012381	blast,frame:-1 start:595 end:164
Cluster-11414.0	0.26	0.87	0.12	4.2	1.63	3.24	706	1009161045	XP_015898684.1	564	2e-55	uncharacterized protein LOC107432130 [Ziziphus jujuba]	XM_010114222.2	XM_010114222	131	1.45479e-60	PREDICTED: Morus notabilis uncharacterized LOC21395996 (LOC21395996), mRNA	--	--	--	--	--	--	--	--	--	--	--	--	--	--	--	--	--	--	UP	3.33	0.00067311	blast,frame:-3 start:611 end:126
Cluster-4594.2812	3.79	4.33	4.55	1.43	1.19	0.84	1769	1322400771	PLY87129.1	259	1.2e-19	hypothetical protein LSAT_5X132160 [Lactuca sativa]	XM_006427172.2	XM_006427172	175	1.30158e-84	PREDICTED: Citrus clementina peptide deformylase 1A, chloroplastic/mitochondrial (LOC18036766), transcript variant X1, mRNA	K01462	PDF, def	peptide deformylase	http://www.genome.jp/dbget-bin/www_bget?ko:K01462	Q9FUZ0	232	6.1e-18	Peptide deformylase 1A, chloroplastic OS=Solanum lycopersicum OX=4081 GN=PDF1A PE=2 SV=1	--	--	--	--	--	--	--	--	--	--	DOWN	-1.4433	0.00010171	blast,frame:2 start:1151 end:1360|blast,frame:3 start:12 end:230
Cluster-4594.26646	0.85	0.73	0.55	0	0	0	867	1204897996	XP_021281000.1	1026	6.7e-109	aluminum-activated malate transporter 8-like [Herrania umbratica]	XM_021425325.1	XM_021425325	232	1.28932e-116	PREDICTED: Herrania umbratica aluminum-activated malate transporter 8-like (LOC110414242), mRNA	--	--	--	--	Q9LS22	482	3.1e-47	Aluminum-activated malate transporter 14 OS=Arabidopsis thaliana OX=3702 GN=ALMT14 PE=2 SV=1	PF16358//PF01694//PF11744//PF04632	RcsF lipoprotein//Rhomboid family//Aluminium activated malate transporter//Fusaric acid resistance protein family	GO:0015743//GO:0035556//GO:0055085	malate transport//intracellular signal transduction//transmembrane transport	GO:0022857//GO:0004252	transmembrane transporter activity//serine-type endopeptidase activity	GO:0009279//GO:0005886//GO:0016021	cell outer membrane//plasma membrane//integral component of membrane	--	--	DOWN	-4.9853	0.031316	estscan,start:867 end:1; minus strand
Cluster-4594.26643	4.65	4.2	4.56	1.57	1.55	1.28	868	1063508495	XP_017978168.1	393	1.7e-35	PREDICTED: uncharacterized protein LOC18596304 [Theobroma cacao]	--	--	--	--	--	--	--	--	--	P0DO11	276	2.4e-23	FCS-Like Zinc finger 17 OS=Arabidopsis thaliana OX=3702 GN=FLZ17 PE=1 SV=1	--	--	--	--	--	--	--	--	--	--	DOWN	-1.1821	0.0416	blast,frame:2 start:2 end:613
Cluster-4594.8885	13.74	11.55	14.38	1.6	2.48	1.15	549	568822290	XP_006465567.1	245	1.6e-18	thionin-like protein 2 [Citrus sinensis]	--	--	--	--	--	--	--	--	--	A8MRP4	168	5e-11	Thionin-like protein 2 OS=Arabidopsis thaliana OX=3702 GN=At1g12663 PE=3 SV=1	--	--	--	--	--	--	--	--	--	--	DOWN	-2.5001	3.9856e-06	blast,frame:-1 start:549 end:193
Cluster-4594.1569	0	0.15	0	2.47	0.84	0.3	630	1552256520	RVX01673.1	259	4.2e-20	Protein EXPORTIN 1A [Vitis vinifera]	XM_006478844.3	XM_006478844	120	1.68463e-54	PREDICTED: Citrus sinensis protein EXPORTIN 1A (LOC102609571), mRNA	K14290	XPO1, CRM1	exportin-1	http://www.genome.jp/dbget-bin/www_bget?ko:K14290	F4IZR5	256	3.6e-21	Protein EXPORTIN 1B OS=Arabidopsis thaliana OX=3702 GN=XPO1B PE=2 SV=1	PF08619	Alkali metal cation/H+ antiporter Nha1 C terminus	GO:0006885//GO:0006814	regulation of pH//sodium ion transport	GO:0015385	sodium:proton antiporter activity	GO:0016020	membrane	KOG2020	Nuclear transport receptor CRM1/MSN5 (importin beta superfamily)	UP	4.8697	0.029995	blast,frame:1 start:1 end:261
Cluster-4594.25608	1.66	1.81	1.48	0.26	0	0	1122	1389676246	XP_015389531.2	369	1.3e-32	uncharacterized protein LOC102611735 [Citrus sinensis]	--	--	--	--	--	K11647	SMARCA2_4	SWI/SNF-related matrix-associated actin-dependent regulator of chromatin subfamily A member 2/4	http://www.genome.jp/dbget-bin/www_bget?ko:K11647	Q6EVK6	162	5.1e-10	ATP-dependent helicase BRM OS=Arabidopsis thaliana OX=3702 GN=BRM PE=1 SV=1	PF02060	Slow voltage-gated potassium channel	GO:0006813//GO:0006811	potassium ion transport//ion transport	GO:0005249	voltage-gated potassium channel activity	GO:0008076//GO:0016020	voltage-gated potassium channel complex//membrane	--	--	DOWN	-3.8416	0.0025946	blast,frame:-2 start:1121 end:225
Cluster-4594.30329	0	0	0.13	1.39	1.01	0.81	670	1315969755	GAY38010.1	387	6.5e-35	hypothetical protein CUMW_033390 [Citrus unshiu]	--	--	--	--	--	K14497	PP2C	protein phosphatase 2C	http://www.genome.jp/dbget-bin/www_bget?ko:K14497	Q9FIF5	297	6.7e-26	Probable protein phosphatase 2C 78 OS=Arabidopsis thaliana OX=3702 GN=SAG113 PE=1 SV=1	PF00481	Protein phosphatase 2C	--	--	GO:0003824	catalytic activity	--	--	--	--	UP	4.8711	0.015991	estscan,start:359 end:670
Cluster-4594.9755	4.15	5.72	4.06	1.26	1.09	0.49	2162	641820151	KDO40202.1	371	1.5e-32	hypothetical protein CISIN_1g045458mg [Citrus sinensis]	XM_021748291.1	XM_021748291	65	2.24804e-23	PREDICTED: Manihot esculenta TMV resistance protein N-like (LOC110608994), transcript variant X2, mRNA	--	--	--	--	Q9SZ66	161	1.3e-09	Disease resistance-like protein DSC1 OS=Arabidopsis thaliana OX=3702 GN=DSC1 PE=1 SV=1	PF13676//PF13855//PF01582	TIR domain//Leucine rich repeat//TIR domain	GO:0007165	signal transduction	GO:0005515	protein binding	--	--	--	--	DOWN	-1.8491	7.3251e-07	estscan,start:634 end:1370
Cluster-4594.30322	0	0	0	0	2.53	1.28	564	1562658681	RXH99058.1	982	5.5e-104	hypothetical protein DVH24_011383 [Malus domestica]	XM_018994443.1	XM_018994443	309	1.2918e-159	PREDICTED: Juglans regia uncharacterized LOC109012682 (LOC109012682), mRNA	--	--	--	--	--	--	--	--	--	--	--	--	--	--	--	--	--	--	UP	5.6618	0.043702	blast,frame:2 start:2 end:559
Cluster-4594.14206	36.93	41.77	36.25	9.02	20.16	12.99	1024	1540486371	XP_027330736.1	579	5.4e-57	photosystem I reaction center subunit N, chloroplastic isoform X1 [Abrus precatorius]	CU226116.1	CU226116	255	2.5098e-129	Populus EST from leave	K02701	psaN	photosystem I subunit PsaN	http://www.genome.jp/dbget-bin/www_bget?ko:K02701	P49107	341	8.1e-31	Photosystem I reaction center subunit N, chloroplastic OS=Arabidopsis thaliana OX=3702 GN=PSAN PE=1 SV=2	PF05757//PF05479	Oxygen evolving enhancer protein 3 (PsbQ)//Photosystem I reaction centre subunit N (PSAN or PSI-N)	GO:0015979	photosynthesis	GO:0005509	calcium ion binding	GO:0019898//GO:0009654//GO:0009522//GO:0009523	extrinsic component of membrane//photosystem II oxygen evolving complex//photosystem I//photosystem II	--	--	DOWN	-1.0163	0.00022698	estscan,start:885 end:466; minus strand
Cluster-4594.19009	8.88	12.88	12.47	0	0	1.83	315	1315942334	GAY65110.1	245	8.8e-19	hypothetical protein CUMW_238710 [Citrus unshiu]	--	--	--	--	--	--	--	--	--	V9M398	184	4e-13	Disease resistance protein RUN1 OS=Vitis rotundifolia OX=103349 GN=RUN1 PE=1 SV=1	PF13855	Leucine rich repeat	--	--	GO:0005515	protein binding	--	--	--	--	DOWN	-3.8509	0.041367	estscan,start:244 end:1; minus strand
Cluster-4594.19008	11.26	15.17	11.66	3.85	3.05	2.34	1384	641818013	KDO39045.1	902	2.6e-94	hypothetical protein CISIN_1g001348mg [Citrus sinensis]	XR_002906777.1	XR_002906777	84	3.91379e-34	PREDICTED: Citrus clementina disease resistance-like protein DSC1 (LOC18047125), transcript variant X2, misc_RNA	--	--	--	--	V9M398	618	8.3e-63	Disease resistance protein RUN1 OS=Vitis rotundifolia OX=103349 GN=RUN1 PE=1 SV=1	PF00005//PF00931//PF00004//PF01637	ABC transporter//NB-ARC domain//ATPase family associated with various cellular activities (AAA)//ATPase domain predominantly from Archaea	--	--	GO:0016887//GO:0005524//GO:0043531	ATPase activity//ATP binding//ADP binding	--	--	--	--	DOWN	-1.6083	3.3433e-10	blast,frame:-1 start:91 end:2
Cluster-4594.19003	9.43	9.12	12.96	0.05	0.05	0	1287	1315946551	GAY61076.1	323	3.3e-27	hypothetical protein CUMW_206960 [Citrus unshiu]	XM_004489551.3	XM_004489551	81	1.69017e-32	PREDICTED: Cicer arietinum SWI/SNF complex component SNF12 homolog (LOC101504002), transcript variant X2, mRNA	--	--	--	--	Q9FMT4	214	5.4e-16	SWI/SNF complex component SNF12 homolog OS=Arabidopsis thaliana OX=3702 GN=At5g14170 PE=1 SV=1	--	--	--	--	--	--	--	--	--	--	DOWN	-7.799	1.0866e-11	estscan,start:410 end:808
Cluster-4594.18759	28.81	30	25.34	250.77	299.05	205.98	569	1375828121	XP_024449192.1	226	2.6e-16	uncharacterized protein LOC112326112 [Populus trichocarpa]	XM_028261592.1	XM_028261592	82	2.01308e-33	PREDICTED: Camellia sinensis uncharacterized LOC114315018 (LOC114315018), mRNA	--	--	--	--	--	--	--	--	--	--	--	--	--	--	--	--	--	--	UP	3.593	4.7383e-138	estscan,start:388 end:527
Cluster-4594.15585	42.02	42.05	42.76	65.38	61.04	68.5	4878	641845473	KDO64361.1	3957	0	hypothetical protein CISIN_1g0006432mg [Citrus sinensis]	XM_024063604.1	XM_024063604	1162	0	PREDICTED: Quercus suber centromere-associated protein E (LOC112030937), mRNA	K20283	GOLGA4	golgin subfamily A member 4	http://www.genome.jp/dbget-bin/www_bget?ko:K20283	P25386	466	1.2e-44	Intracellular protein transport protein USO1 OS=Saccharomyces cerevisiae (strain ATCC 204508 / S288c) OX=559292 GN=USO1 PE=1 SV=2	PF14991	Protein melan-A	--	--	--	--	GO:0042470	melanosome	--	--	UP	1.0585	6.69e-21	estscan,start:95 end:4590
Cluster-4594.21608	1.83	1.46	1.41	2.88	3.41	3.73	2752	1315969849	GAY38104.1	3013	0	hypothetical protein CUMW_034170 [Citrus unshiu]	XM_006488252.2	XM_006488252	1130	0	PREDICTED: Citrus sinensis U-box domain-containing protein 33-like (LOC102614975), mRNA	--	--	--	--	Q8GUH1	1064	3.2e-114	U-box domain-containing protein 33 OS=Arabidopsis thaliana OX=3702 GN=PUB33 PE=2 SV=2	PF01701//PF07714//PF04564//PF00069	Photosystem I reaction centre subunit IX / PsaJ//Protein tyrosine and serine/threonine kinase//U-box domain//Protein kinase domain	GO:0006468//GO:0016567//GO:0015979	protein phosphorylation//protein ubiquitination//photosynthesis	GO:0005524//GO:0004672//GO:0004842	ATP binding//protein kinase activity//ubiquitin-protein transferase activity	GO:0009522	photosystem I	--	--	UP	1.527	7.4927e-08	blast,frame:1 start:43 end:2637
Cluster-4594.21606	24.51	32.87	18.62	7.25	5.31	7.46	408	1315962151	GAY45914.1	251	2.3e-19	hypothetical protein CUMW_092990 [Citrus unshiu]	XM_006483368.2	XM_006483368	165	1.02242e-79	PREDICTED: Citrus sinensis homeobox protein knotted-1-like 3 (LOC102614949), transcript variant X3, mRNA	--	--	--	--	O04136	181	1.1e-12	Homeobox protein knotted-1-like 3 OS=Malus domestica OX=3750 PE=2 SV=1	PF03790	KNOX1 domain	--	--	GO:0003677	DNA binding	GO:0005634	nucleus	--	--	DOWN	-1.4958	0.0030265	estscan,start:1 end:408
Cluster-4594.12581	18.71	19.7	17.5	39.25	36.73	29	1265	568826785	XP_006467749.1	663	1.2e-66	ethylene-responsive transcription factor 4 [Citrus sinensis]	XM_006467686.3	XM_006467686	278	5.11149e-142	PREDICTED: Citrus sinensis ethylene-responsive transcription factor 4 (LOC102614391), mRNA	K09286	EREBP	EREBP-like factor	http://www.genome.jp/dbget-bin/www_bget?ko:K09286	Q9LW49	267	3.8e-22	Ethylene-responsive transcription factor 4 OS=Nicotiana sylvestris OX=4096 GN=ERF4 PE=2 SV=1	PF00847	AP2 domain	GO:0006355	regulation of transcription, DNA-templated	GO:0003700	DNA-binding transcription factor activity	GO:0005667	transcription regulator complex	--	--	UP	1.3418	2.7453e-21	blast,frame:-2 start:1234 end:419
Cluster-4594.21692	0.8	0.62	0.3	4.04	4.93	4.03	3857	1375864440	XP_024458464.1	880	2.5e-91	uncharacterized protein LOC112327843 [Populus trichocarpa]	--	--	--	--	--	--	--	--	--	--	--	--	--	PF11722	CCCH zinc finger in TRM13 protein	--	--	GO:0008168	methyltransferase activity	--	--	--	--	UP	3.3635	5.4568e-31	blast,frame:2 start:1355 end:2536
Cluster-4594.10690	5.4	5.81	4.54	9.53	9.35	8.78	2497	568823313	XP_006466062.1	1134	5.8e-121	F-box protein At5g03100-like isoform X1 [Citrus sinensis]	--	--	--	--	--	--	--	--	--	Q9FX89	202	2.6e-14	Putative F-box protein At1g49610 OS=Arabidopsis thaliana OX=3702 GN=At1g49610 PE=4 SV=2	PF00646//PF12937	F-box domain//F-box-like	--	--	GO:0005515	protein binding	--	--	--	--	UP	1.2539	4.306e-16	blast,frame:-2 start:1743 end:121
Cluster-4594.10693	11.15	12.83	10.89	3.48	3.01	2.11	3805	567894286	XP_006439631.1	1520	1.5e-165	protein IQ-DOMAIN 31 isoform X2 [Citrus clementina]	XM_006439568.2	XM_006439568	614	0	PREDICTED: Citrus clementina protein IQ-DOMAIN 31 (LOC18046593), transcript variant X2, mRNA	--	--	--	--	Q8L4D8	949	9.5e-101	Protein IQ-DOMAIN 31 OS=Arabidopsis thaliana OX=3702 GN=IQD31 PE=1 SV=1	PF00612//PF09363	IQ calmodulin-binding motif//XFP C-terminal domain	GO:0005975	carbohydrate metabolic process	GO:0016832//GO:0005515	aldehyde-lyase activity//protein binding	--	--	--	--	DOWN	-1.5844	2.0094e-19	blast,frame:3 start:1356 end:1916|blast,frame:1 start:1945 end:3393
Cluster-9756.0	1.55	1.6	1.74	0	0.13	0.13	673	1216978451	XP_021686054.1	715	6e-73	probable glycosyltransferase At5g03795 isoform X5 [Hevea brasiliensis]	XM_018120780.1	XM_018120780	161	2.91667e-77	PREDICTED: Theobroma cacao probable glycosyltransferase At5g03795 (LOC18599850), mRNA	--	--	--	--	Q9FFN2	335	2.7e-30	Probable glycosyltransferase At5g03795 OS=Arabidopsis thaliana OX=3702 GN=At5g03795 PE=3 SV=2	--	--	--	--	--	--	--	--	--	--	DOWN	-3.7854	0.037266	blast,frame:2 start:2 end:631
Cluster-5599.0	1.39	1.94	0.82	0.12	0.06	0.18	1206	557541064	ESR52108.1	1243	6.4e-134	hypothetical protein CICLE_v10032154mg [Citrus clementina]	XM_006482933.3	XM_006482933	449	0	PREDICTED: Citrus sinensis annexin-like protein RJ4 (LOC102625184), mRNA	--	--	--	--	P51074	1107	1.4e-119	Annexin-like protein RJ4 OS=Fragaria ananassa OX=3747 PE=2 SV=2	PF00191	Annexin	--	--	GO:0005544//GO:0005509	calcium-dependent phospholipid binding//calcium ion binding	--	--	--	--	DOWN	-3.1086	0.0051602	blast,frame:1 start:1 end:933
Cluster-4594.17342	166.39	121.9	101.36	379.09	244.51	262.43	1159	1269885324	XP_022753379.1	1201	4.6e-129	probable xyloglucan endotransglucosylase/hydrolase protein 23 [Durio zibethinus]	XM_022897644.1	XM_022897644	356	0	PREDICTED: Durio zibethinus probable xyloglucan endotransglucosylase/hydrolase protein 23 (LOC111301733), mRNA	K08235	E2.4.1.207	xyloglucan:xyloglucosyl transferase	http://www.genome.jp/dbget-bin/www_bget?ko:K08235	Q38910	1061	3e-114	Probable xyloglucan endotransglucosylase/hydrolase protein 23 OS=Arabidopsis thaliana OX=3702 GN=XTH23 PE=2 SV=1	PF00722//PF06955	Glycosyl hydrolases family 16//Xyloglucan endo-transglycosylase (XET) C-terminus	GO:0005975//GO:0006073	carbohydrate metabolic process//cellular glucan metabolic process	GO:0016762//GO:0004553	xyloglucan:xyloglucosyl transferase activity//hydrolase activity, hydrolyzing O-glycosyl compounds	GO:0048046//GO:0005618	apoplast//cell wall	--	--	UP	1.6211	2.1049e-06	blast,frame:2 start:2 end:961
Cluster-4594.6257	2.9	6.85	2.68	0.81	0.72	0.39	546	--	--	--	--	--	--	--	--	--	--	--	--	--	--	--	--	--	--	--	--	--	--	--	--	--	--	--	--	DOWN	-2.2524	0.044188	estscan,start:1 end:546
Cluster-4594.6256	4.43	6.06	4.33	1.27	1.28	1	706	1350293461	XP_024039558.1	180	6.8e-11	uncharacterized protein LOC112098159 [Citrus clementina]	--	--	--	--	--	--	--	--	--	--	--	--	--	--	--	--	--	--	--	--	--	--	--	DOWN	-1.6245	0.012815	blast,frame:-3 start:665 end:3
Cluster-4594.6255	7	13.22	6.02	1.37	1.61	1.71	877	--	--	--	--	--	--	--	--	--	--	--	--	--	--	--	--	--	--	PF17223	Cuticle protein CPCFC	--	--	GO:0042302	structural constituent of cuticle	--	--	--	--	DOWN	-2.0202	1.9098e-05	estscan,start:1 end:648
Cluster-4594.6252	3.51	3.97	1.64	0.9	0.8	0.74	1315	1371534253	PSS30298.1	208	7.3e-14	4-alpha-glucanotransferase/amyloplastic like [Actinidia chinensis var. chinensis]	--	--	--	--	--	K00705	malQ	4-alpha-glucanotransferase	http://www.genome.jp/dbget-bin/www_bget?ko:K00705	Q9LV91	180	4.9e-12	4-alpha-glucanotransferase DPE1, chloroplastic/amyloplastic OS=Arabidopsis thaliana OX=3702 GN=DPE1 PE=1 SV=1	PF02297	Cytochrome oxidase c subunit VIb	--	--	--	--	GO:0005739	mitochondrion	--	--	DOWN	-1.4494	0.018164	blast,frame:3 start:1023 end:1154|blast,frame:2 start:152 end:352
Cluster-4594.623	0.53	0	0.49	2.07	1.85	1.83	593	764552625	XP_011460293.1	388	4.4e-35	PREDICTED: anaphase-promoting complex subunit 4 [Fragaria vesca subsp. vesca]	XM_025094739.1	XM_025094739	187	8.98818e-92	PREDICTED: Citrus sinensis anaphase-promoting complex subunit 4 (LOC102627214), transcript variant X2, mRNA	K03351	APC4	anaphase-promoting complex subunit 4	http://www.genome.jp/dbget-bin/www_bget?ko:K03351	O65418	366	5.9e-34	Anaphase-promoting complex subunit 4 OS=Arabidopsis thaliana OX=3702 GN=APC4 PE=2 SV=2	PF00400	WD domain, G-beta repeat	--	--	GO:0005515	protein binding	--	--	--	--	UP	2.8997	0.035107	blast,frame:-3 start:417 end:58
Cluster-4594.622	6.58	10.79	7.85	2.24	3.78	3.2	1231	641868817	KDO87501.1	572	4.2e-56	hypothetical protein CISIN_1g027319mg [Citrus sinensis]	XM_002273301.4	XM_002273301	139	9.24842e-65	PREDICTED: Vitis vinifera uncharacterized LOC100240873 (LOC100240873), mRNA	--	--	--	--	M1C5M7	388	3.5e-36	Protein RESISTANCE TO PHYTOPHTHORA 1, chloroplastic OS=Solanum tuberosum OX=4113 GN=RPH1 PE=2 SV=1	--	--	--	--	--	--	--	--	--	--	DOWN	-1.0046	0.0061886	blast,frame:-1 start:649 end:431|blast,frame:-3 start:1160 end:588
Cluster-4594.17960	2873	2500.7	4549.7	0	0	0	313	--	--	--	--	--	--	--	--	--	--	--	--	--	--	--	--	--	--	PF03171	2OG-Fe(II) oxygenase superfamily	GO:0055114	oxidation-reduction process	GO:0016491	oxidoreductase activity	--	--	--	--	DOWN	-13.893	1.3108e-24	estscan,start:313 end:1; minus strand
Cluster-4594.17961	10.36	9.54	9.15	2.89	2.31	2.91	4065	1350214943	XP_024046338.1	3476	0	RNA-dependent RNA polymerase 1 [Citrus clementina]	XM_006469202.3	XM_006469202	1372	0	PREDICTED: Citrus sinensis RNA-dependent RNA polymerase 1 (LOC102608479), transcript variant X2, mRNA	K11699	RDR, RDRP	RNA-dependent RNA polymerase	http://www.genome.jp/dbget-bin/www_bget?ko:K11699	Q9LQV2	3059	0	RNA-dependent RNA polymerase 1 OS=Arabidopsis thaliana OX=3702 GN=RDR1 PE=2 SV=1	PF05183	RNA dependent RNA polymerase	GO:0006144	purine nucleobase metabolic process	GO:0003968	RNA-directed 5'-3' RNA polymerase activity	GO:0031379	RNA-directed RNA polymerase complex	KOG0988	RNA-directed RNA polymerase QDE-1 required for posttranscriptional gene silencing and RNA interference	DOWN	-1.402	3.5489e-14	blast,frame:-3 start:1021 end:263|blast,frame:-2 start:3695 end:975
Cluster-4594.17964	1.58	1.95	1.9	3.32	3.68	3.92	3112	1350325154	XP_024034851.1	2915	0	serine/threonine-protein kinase D6PKL1-like [Citrus clementina]	XM_024179083.1	XM_024179083	1309	0	PREDICTED: Citrus clementina serine/threonine-protein kinase D6PKL1-like (LOC112095415), mRNA	--	--	--	--	Q9LFA2	1538	3.9e-169	Serine/threonine-protein kinase KIPK1 OS=Arabidopsis thaliana OX=3702 GN=KIPK1 PE=1 SV=1	PF07714//PF01208//PF00069	Protein tyrosine and serine/threonine kinase//Uroporphyrinogen decarboxylase (URO-D)//Protein kinase domain	GO:0006468//GO:0015994//GO:0006779	protein phosphorylation//chlorophyll metabolic process//porphyrin-containing compound biosynthetic process	GO:0004853//GO:0004672//GO:0005524	uroporphyrinogen decarboxylase activity//protein kinase activity//ATP binding	--	--	--	--	UP	1.451	5.497e-10	blast,frame:-2 start:2517 end:1
Cluster-4594.13045	105.11	118.84	92.49	178.95	181.76	145.35	1250	1344072178	XP_023919900.1	1193	4.2e-128	uncharacterized protein LOC112031441 [Quercus suber]	XM_006481534.3	XM_006481534	440	0	PREDICTED: Citrus sinensis uncharacterized LOC102625635 (LOC102625635), mRNA	--	--	--	--	--	--	--	--	--	--	--	--	--	--	--	--	--	--	UP	1.1151	2.4066e-37	blast,frame:2 start:92 end:892
Cluster-4594.10624	1.95	1.37	1.15	4.65	3.17	3.02	1855	567889456	XP_006437250.1	1991	1.8e-220	probable glucan endo-1,3-beta-glucosidase A6 [Citrus clementina]	XM_006484739.3	XM_006484739	549	0	PREDICTED: Citrus sinensis probable glucan endo-1,3-beta-glucosidase A6 (LOC102613393), mRNA	--	--	--	--	Q06915	1390	3.4e-152	Probable glucan endo-1,3-beta-glucosidase A6 OS=Arabidopsis thaliana OX=3702 GN=A6 PE=2 SV=1	PF00332	Glycosyl hydrolases family 17	GO:0005975	carbohydrate metabolic process	GO:0004553	hydrolase activity, hydrolyzing O-glycosyl compounds	--	--	--	--	UP	1.712	7.0579e-06	blast,frame:-1 start:1855 end:293
Cluster-4594.5581	4.97	5.92	4.31	20.09	23.33	16.69	1021	568877049	XP_006491566.1	412	1.2e-37	probable calcium-binding protein CML36 [Citrus sinensis]	XM_021974345.1	XM_021974345	44	4.92693e-12	PREDICTED: Prunus avium probable calcium-binding protein CML36 (LOC110770248), mRNA	K13448	CML	calcium-binding protein CML	http://www.genome.jp/dbget-bin/www_bget?ko:K13448	Q9SS31	289	8.7e-25	Probable calcium-binding protein CML36 OS=Arabidopsis thaliana OX=3702 GN=CML36 PE=2 SV=1	PF13405//PF13499//PF00036//PF00404//PF13202	EF-hand domain//EF-hand domain pair//EF hand//Dockerin type I domain//EF hand	GO:0000272//GO:0005975	polysaccharide catabolic process//carbohydrate metabolic process	GO:0005509//GO:0004553	calcium ion binding//hydrolase activity, hydrolyzing O-glycosyl compounds	--	--	--	--	UP	2.4198	1.7744e-30	blast,frame:1 start:43 end:771
Cluster-4594.1768	0.15	0.2	0	2.64	2.41	2.38	2517	--	--	--	--	--	--	--	--	--	--	--	--	--	--	--	--	--	--	--	--	--	--	--	--	--	--	--	--	UP	4.8736	2.4741e-19	estscan,start:1 end:821
Cluster-5986.0	0.3	0.19	0.29	1.07	1.99	0.67	837	--	--	--	--	--	--	--	--	--	--	--	--	--	--	--	--	--	--	--	--	--	--	--	--	--	--	--	--	UP	2.6682	0.027925	estscan,start:1 end:643
Cluster-4594.14086	1.12	0.41	0.55	5.06	7.49	10.41	1478	1375889149	XP_002316182.3	1700	8e-187	amino acid transporter AVT6C [Populus trichocarpa]	XM_002316146.3	XM_002316146	424	0	PREDICTED: Populus trichocarpa amino acid transporter AVT6C (LOC7464604), mRNA	--	--	--	--	Q9LYM2	1343	7.6e-147	Amino acid transporter AVT6C OS=Arabidopsis thaliana OX=3702 GN=AVT6C PE=2 SV=1	PF13520//PF03222	Amino acid permease//Tryptophan/tyrosine permease family	GO:0055085//GO:0003333	transmembrane transport//amino acid transmembrane transport	GO:0022857	transmembrane transporter activity	GO:0016020	membrane	KOG1305	Amino acid transporter protein	UP	3.9006	8.7188e-18	blast,frame:1 start:1 end:1329
Cluster-4594.14083	5.59	6.13	5.59	1.5	2.27	1.57	3846	1350255824	XP_024044604.1	891	1.3e-92	uncharacterized protein LOC18049585 isoform X1 [Citrus clementina]	XR_003065323.1	XR_003065323	326	3.27808e-168	PREDICTED: Citrus sinensis uncharacterized LOC102607348 (LOC102607348), transcript variant X2, misc_RNA	--	--	--	--	--	--	--	--	PF09204	Bacterial self-protective colicin-like immunity	GO:0006955//GO:0030153	immune response//bacteriocin immunity	GO:0015643	toxic substance binding	GO:0019814	immunoglobulin complex	--	--	DOWN	-1.2625	5.4463e-10	blast,frame:-2 start:2705 end:2169|blast,frame:-1 start:3705 end:2824|blast,frame:-3 start:919 end:494
Cluster-4594.5441	3.73	6.11	4.48	0.23	0.99	1.08	517	985475016	XP_006495327.2	330	2e-28	disease resistance-like protein DSC1 [Citrus sinensis]	XM_025098130.1	XM_025098130	39	1.45612e-09	PREDICTED: Citrus sinensis disease resistance-like protein DSC1 (LOC112498162), partial mRNA	--	--	--	--	Q9SZ67	194	4.5e-14	Probable WRKY transcription factor 19 OS=Arabidopsis thaliana OX=3702 GN=WRKY19 PE=3 SV=1	--	--	--	--	--	--	--	--	--	--	DOWN	-2.1792	0.043367	estscan,start:517 end:351; minus strand
Cluster-4594.34	0	0	0.14	0.57	1.69	0.56	658	147834616	CAN76400.1	579	3.5e-57	hypothetical protein VITISV_001550 [Vitis vinifera]	AM449837.1	AM449837	115	1.06136e-51	Vitis vinifera, whole genome shotgun sequence, contig VV78X045710.8, clone ENTAV 115	--	--	--	--	Q94HW2	194	5.8e-14	Retrovirus-related Pol polyprotein from transposon RE1 OS=Arabidopsis thaliana OX=3702 GN=RE1 PE=2 SV=1	--	--	--	--	--	--	--	--	--	--	UP	4.6349	0.039426	estscan,start:658 end:1; minus strand
Cluster-4594.32	0.2	0.19	0.1	1.27	1.21	0.41	1999	1315967179	GAY41002.1	284	1.7e-22	hypothetical protein CUMW_056070 [Citrus unshiu]	--	--	--	--	--	--	--	--	--	--	--	--	--	PF04931//PF07168//PF00957	DNA polymerase phi//Ureide permease//Synaptobrevin	GO:0016192//GO:0071705//GO:0006355	vesicle-mediated transport//nitrogen compound transport//regulation of transcription, DNA-templated	GO:0008134//GO:0003677	transcription factor binding//DNA binding	GO:0005667//GO:0005730//GO:0016021	transcription regulator complex//nucleolus//integral component of membrane	--	--	UP	3.011	0.00020637	blast,frame:-2 start:1914 end:772
Cluster-4594.30121	0	0	0	1.17	1.35	0.49	603	--	--	--	--	--	--	--	--	--	--	--	--	--	--	--	--	--	--	--	--	--	--	--	--	--	--	--	--	UP	5.4695	0.015951	estscan,start:603 end:425; minus strand
Cluster-4594.14553	16.66	15.11	12.89	0.31	0.34	0.71	1353	985434745	XP_015382738.1	1391	5e-151	probable O-methyltransferase 3 [Citrus sinensis]	XM_015527252.2	XM_015527252	368	0	PREDICTED: Citrus sinensis probable O-methyltransferase 3 (LOC102619265), mRNA	K16040	ROMT	trans-resveratrol di-O-methyltransferase	http://www.genome.jp/dbget-bin/www_bget?ko:K16040	B0ZB57	1281	1.1e-139	Probable O-methyltransferase 3 OS=Humulus lupulus OX=3486 GN=OMT3 PE=2 SV=1	PF08100//PF09339//PF09382//PF05175//PF00891	Dimerisation domain//IclR helix-turn-helix domain//RQC domain//Methyltransferase small domain//O-methyltransferase domain	GO:0006355//GO:0006260//GO:0006281	regulation of transcription, DNA-templated//DNA replication//DNA repair	GO:0043138//GO:0008171//GO:0003677//GO:0008168//GO:0046983	3'-5' DNA helicase activity//O-methyltransferase activity//DNA binding//methyltransferase activity//protein dimerization activity	GO:0005657	replication fork	--	--	DOWN	-4.6096	2.3554e-34	blast,frame:-1 start:1353 end:166
Cluster-4594.27996	0	0.15	0	0.91	0.69	1.04	635	1347693781	PPR94242.1	162	7.5e-09	hypothetical protein GOBAR_AA26432 [Gossypium barbadense]	XM_006470226.3	XM_006470226	99	8.01598e-43	PREDICTED: Citrus sinensis tRNA (adenine(58)-N(1))-methyltransferase catalytic subunit TRMT61A (LOC102630311), transcript variant X5, mRNA	K07442	TRM61, GCD14	tRNA (adenine57-N1/adenine58-N1)-methyltransferase catalytic subunit	http://www.genome.jp/dbget-bin/www_bget?ko:K07442	--	--	--	--	PF01209//PF08241//PF08704	ubiE/COQ5 methyltransferase family//Methyltransferase domain//tRNA methyltransferase complex GCD14 subunit	GO:0008033//GO:0030488//GO:0009451	tRNA processing//tRNA methylation//RNA modification	GO:0008168//GO:0016429	methyltransferase activity//tRNA (adenine-N1-)-methyltransferase activity	GO:0031515	tRNA (m1A) methyltransferase complex	--	--	UP	4.4734	0.048125	blast,frame:1 start:1 end:162
Cluster-4594.24872	12.36	22.15	14.99	0	0	0	302	1035921756	OAY51346.1	159	8e-09	hypothetical protein MANES_05G207400 [Manihot esculenta]	KM061234.1	KM061234	91	1.0091e-38	Phaseolus vulgaris cultivar Sprite Bng088 marker genomic sequence	--	--	--	--	--	--	--	--	--	--	--	--	--	--	--	--	--	--	DOWN	-5.992	0.00089754	blast,frame:2 start:2 end:151
Cluster-4594.24871	2.05	1.58	1.51	0.33	0.69	0.51	1777	--	--	--	--	--	--	--	--	--	--	--	--	--	--	--	--	--	--	--	--	--	--	--	--	--	--	--	--	DOWN	-1.3174	0.043813	estscan,start:1321 end:1455
Cluster-7432.0	1.31	0.69	0.41	2.7	2.71	3.46	661	557533108	ESR44291.1	512	2e-49	hypothetical protein CICLE_v10011449mg [Citrus clementina]	XM_006482454.3	XM_006482454	246	1.60487e-124	PREDICTED: Citrus sinensis AAA-ATPase ASD, mitochondrial-like (LOC102614176), transcript variant X2, mRNA	K08900	BCS1	mitochondrial chaperone BCS1	http://www.genome.jp/dbget-bin/www_bget?ko:K08900	Q9LH82	470	5.8e-46	AAA-ATPase At3g28540 OS=Arabidopsis thaliana OX=3702 GN=At3g28540 PE=3 SV=1	PF01956//PF00004	Integral membrane protein EMC3/TMCO1-like//ATPase family associated with various cellular activities (AAA)	--	--	GO:0005524	ATP binding	GO:0016020	membrane	--	--	UP	2.3344	0.0064758	blast,frame:1 start:1 end:579
Cluster-4594.3187	0.25	0.57	0.25	1.08	1.77	1.31	939	--	--	--	--	--	--	--	--	--	--	--	--	--	--	--	--	--	--	--	--	--	--	--	--	--	--	--	--	UP	2.4056	0.01261	estscan,start:649 end:939
Cluster-4594.25835	0.54	0.68	0.37	1.4	2	1.34	2239	1023976329	KZV19421.1	2243	1.3e-249	hypothetical protein F511_08762 [Dorcoceras hygrometricum]	--	--	--	--	--	--	--	--	--	P04323	906	5.4e-96	Retrovirus-related Pol polyprotein from transposon 17.6 OS=Drosophila melanogaster OX=7227 GN=pol PE=4 SV=1	PF02160//PF09668	Cauliflower mosaic virus peptidase (A3)//Aspartyl protease	GO:0006508	proteolysis	GO:0004190	aspartic-type endopeptidase activity	--	--	--	--	UP	2.0203	1.1825e-05	estscan,start:2239 end:1; minus strand
Cluster-4594.25836	0.27	0.68	0.35	1.71	1.78	1.73	2333	1335233378	PNX92330.1	1800	3.2e-198	retrotransposon-related protein [Trifolium pratense]	--	--	--	--	--	--	--	--	--	P0CT36	541	1.2e-53	Transposon Tf2-3 polyprotein OS=Schizosaccharomyces pombe (strain 972 / ATCC 24843) OX=284812 GN=Tf2-3 PE=1 SV=1	PF00665//PF16326//PF05531//PF06825//PF03285//PF08702//PF00435	Integrase core domain//ABC transporter C-terminal domain//Nucleopolyhedrovirus P10 protein//Heat shock factor binding protein 1//Paralemmin//Fibrinogen alpha/beta chain family//Spectrin repeat	GO:0007165//GO:0015074//GO:0051258//GO:0008360//GO:0030168	signal transduction//DNA integration//protein polymerization//regulation of cell shape//platelet activation	GO:0003714//GO:0003677//GO:0005515//GO:0005102	transcription corepressor activity//DNA binding//protein binding//signaling receptor binding	GO:0005577//GO:0016020//GO:0005667//GO:0019028	fibrinogen complex//membrane//transcription regulator complex//viral capsid	--	--	UP	2.4685	6.253e-08	estscan,start:2333 end:614; minus strand
Cluster-4594.22821	2.25	2.97	3.19	0.68	0.72	0.73	2620	568867457	XP_006487054.1	2678	5.6e-300	probable receptor-like protein kinase At1g49730 isoform X1 [Citrus sinensis]	XM_025102169.1	XM_025102169	657	0	PREDICTED: Citrus sinensis probable receptor-like protein kinase At1g49730 (LOC102621714), transcript variant X2, mRNA	--	--	--	--	Q9FX99	1934	4e-215	Probable receptor-like protein kinase At1g49730 OS=Arabidopsis thaliana OX=3702 GN=At1g49730 PE=2 SV=1	PF07714//PF00069	Protein tyrosine and serine/threonine kinase//Protein kinase domain	GO:0006468	protein phosphorylation	GO:0005524//GO:0004672	ATP binding//protein kinase activity	--	--	--	--	DOWN	-1.5519	1.8909e-05	estscan,start:245 end:2523
Cluster-4594.24467	1.87	1.67	2.5	10.69	17.23	10.75	788	557554531	ESR64545.1	491	6.6e-47	hypothetical protein CICLE_v10008786mg [Citrus clementina]	--	--	--	--	--	--	--	--	--	Q9SZE1	452	8.4e-44	Probable 3-hydroxyisobutyrate dehydrogenase-like 1, mitochondrial OS=Arabidopsis thaliana OX=3702 GN=At4g29120 PE=1 SV=1	PF02826//PF03446	D-isomer specific 2-hydroxyacid dehydrogenase, NAD binding domain//NAD binding domain of 6-phosphogluconate dehydrogenase	GO:0055114	oxidation-reduction process	GO:0051287//GO:0050661	NAD binding//NADP binding	--	--	--	--	UP	3.0906	7.479e-16	blast,frame:-2 start:466 end:2
Cluster-4594.23882	0.81	0.86	0.39	3.09	3.4	3.68	968	641845172	KDO64061.1	790	1.7e-81	hypothetical protein CISIN_1g003203mg [Citrus sinensis]	--	--	--	--	--	--	--	--	--	O81825	292	3.7e-25	Probable disease resistance protein At4g27220 OS=Arabidopsis thaliana OX=3702 GN=At4g27220 PE=2 SV=1	PF00560//PF13855	Leucine Rich Repeat//Leucine rich repeat	--	--	GO:0005515	protein binding	--	--	--	--	UP	2.7521	1.084e-06	estscan,start:1 end:968
Cluster-4594.23883	0.34	0.26	0.21	4.19	4.89	3.97	2894	1350211601	XP_024047945.1	864	1.4e-89	disease resistance protein At4g27190 [Citrus clementina]	XM_006471882.2	XM_006471882	64	1.08667e-22	PREDICTED: Citrus sinensis probable disease resistance protein At4g27220 (LOC102621544), transcript variant X2, mRNA	--	--	--	--	O64973	330	4.3e-29	Disease resistance protein RPS5 OS=Arabidopsis thaliana OX=3702 GN=RPS5 PE=1 SV=2	PF01637//PF01498//PF03193//PF00931//PF06008//PF00004//PF00005	ATPase domain predominantly from Archaea//Transposase//RsgA GTPase//NB-ARC domain//Laminin Domain I//ATPase family associated with various cellular activities (AAA)//ABC transporter	GO:0030334//GO:0007165//GO:0045995//GO:0006313//GO:0015074//GO:0030155	regulation of cell migration//signal transduction//regulation of embryonic development//transposition, DNA-mediated//DNA integration//regulation of cell adhesion	GO:0016887//GO:0003677//GO:0005524//GO:0003924//GO:0043531//GO:0005102//GO:0005525	ATPase activity//DNA binding//ATP binding//GTPase activity//ADP binding//signaling receptor binding//GTP binding	--	--	--	--	UP	4.4465	1.242e-42	blast,frame:-1 start:1370 end:3
Cluster-4594.23881	7.69	8.33	6.16	0.76	1.23	1.41	1362	1389629222	XP_024954391.1	709	6.1e-72	disease resistance protein At4g27190-like isoform X1 [Citrus sinensis]	XM_025094216.1	XM_025094216	45	1.84267e-12	PREDICTED: Citrus sinensis probable disease resistance protein At4g27220 (LOC112496770), mRNA	--	--	--	--	P60838	293	4e-25	Disease resistance protein SUMM2 OS=Arabidopsis thaliana OX=3702 GN=SUMM2 PE=1 SV=1	PF07926//PF17078//PF01637//PF03193//PF00005//PF00931//PF00004	TPR/MLP1/MLP2-like protein//SWI5-dependent HO expression protein 3//ATPase domain predominantly from Archaea//RsgA GTPase//ABC transporter//NB-ARC domain//ATPase family associated with various cellular activities (AAA)	GO:0048309//GO:0006606//GO:0051028	endoplasmic reticulum inheritance//protein import into nucleus//mRNA transport	GO:0005525//GO:0003924//GO:0005524//GO:0043531//GO:0016887	GTP binding//GTPase activity//ATP binding//ADP binding//ATPase activity	--	--	--	--	DOWN	-2.2559	2.3203e-10	blast,frame:-1 start:1143 end:1
Cluster-4594.23885	2.18	2	1.03	9.03	8.54	7.72	1715	1040856918	XP_017239428.1	213	2.5e-14	PREDICTED: uncharacterized protein LOC108212213 [Daucus carota subsp. sativus]	--	--	--	--	--	--	--	--	--	--	--	--	--	PF13456	Reverse transcriptase-like	GO:0051252	regulation of RNA metabolic process	GO:0003676//GO:0004523	nucleic acid binding//RNA-DNA hybrid ribonuclease activity	--	--	--	--	UP	2.725	2.8076e-23	blast,frame:3 start:789 end:1532|blast,frame:1 start:358 end:888|blast,frame:2 start:137 end:403
Cluster-4594.21570	0.52	0.68	0.83	1.86	1.39	1.02	1665	1315939775	GAY67431.1	191	8.6e-12	hypothetical protein CUMW_256430 [Citrus unshiu]	--	--	--	--	--	--	--	--	--	Q6AVI0	134	1.3e-06	Zinc finger BED domain-containing protein RICESLEEPER 2 OS=Oryza sativa subsp. japonica OX=39947 GN=Os03g0733400 PE=2 SV=1	--	--	--	--	--	--	--	--	--	--	UP	1.494	0.016202	blast,frame:-3 start:1393 end:1157
Cluster-4594.6662	3.27	8	5.89	0	0.33	0.36	567	--	--	--	--	--	--	--	--	--	--	--	--	--	--	--	--	--	--	--	--	--	--	--	--	--	--	--	--	DOWN	-4.159	0.00028467	estscan,start:218 end:537
Cluster-4594.1241	0.42	0.4	0.5	3.89	2.56	2.12	811	--	--	--	--	--	AC216452.1	AC216452	63	1.06355e-22	Populus trichocarpa clone POP018-D02, complete sequence	--	--	--	--	--	--	--	--	--	--	--	--	--	--	--	--	--	--	UP	3.1152	4.2495e-05	estscan,start:544 end:128; minus strand
Cluster-4594.21109	0	0	0	2.77	2.29	2.93	411	--	--	--	--	--	--	--	--	--	--	--	--	--	--	--	--	--	--	--	--	--	--	--	--	--	--	--	--	UP	5.7178	0.0053406	estscan,start:1 end:411
Cluster-4594.13285	5.39	5.8	5.74	1.15	2.68	2.39	4630	1315954160	GAY53716.1	6723	0	hypothetical protein CUMW_151210 [Citrus unshiu]	XM_006421328.2	XM_006421328	2774	0	PREDICTED: Citrus clementina magnesium-chelatase subunit ChlH, chloroplastic (LOC18031746), mRNA	K03403	chlH, bchH	magnesium chelatase subunit H	http://www.genome.jp/dbget-bin/www_bget?ko:K03403	Q9FNB0	6288	0	Magnesium-chelatase subunit ChlH, chloroplastic OS=Arabidopsis thaliana OX=3702 GN=CHLH PE=1 SV=1	PF11965//PF02514	Domain of unknown function (DUF3479)//CobN/Magnesium Chelatase	GO:0015994//GO:0009058	chlorophyll metabolic process//biosynthetic process	GO:0016851	magnesium chelatase activity	GO:0010007	magnesium chelatase complex	--	--	DOWN	-1.0122	0.0014186	blast,frame:2 start:71 end:4336
Cluster-4594.13288	68.3	63.34	69.27	146.8	149.52	175.2	913	1269995569	XP_022746584.1	518	5.7e-50	polyubiquitin-like [Durio zibethinus]	XM_016041375.2	XM_016041375	200	8.36335e-99	PREDICTED: Ziziphus jujuba polyubiquitin-like (LOC107430529), mRNA	K08770	UBC	ubiquitin C	http://www.genome.jp/dbget-bin/www_bget?ko:K08770	P0CH32	504	9.1e-50	Polyubiquitin 4 OS=Arabidopsis thaliana OX=3702 GN=UBQ4 PE=3 SV=1	PF14560//PF06427//PF00240	Ubiquitin-like domain//UDP-glucose:Glycoprotein Glucosyltransferase//Ubiquitin family	GO:0006486	protein glycosylation	GO:0003980//GO:0005515	UDP-glucose:glycoprotein glucosyltransferase activity//protein binding	--	--	KOG0001	Ubiquitin and ubiquitin-like proteins	UP	1.664	1.9283e-31	blast,frame:1 start:367 end:729
Cluster-4594.29478	3.95	3.76	2.2	3.05	9.33	10.46	1552	662488982	AIE48274.1	1803	9.6e-199	omega-6 fatty acid desaturase [Rhus chinensis]	KJ720699.1	KJ720699	565	0	Rhus chinensis omega-6 fatty acid desaturase (FAD2-2) mRNA, complete cds	K10256	FAD2	omega-6 fatty acid desaturase / acyl-lipid omega-6 desaturase (Delta-12 desaturase)	http://www.genome.jp/dbget-bin/www_bget?ko:K10256	Q8GZC3	1760	3.5e-195	Delta(12)-fatty-acid desaturase FAD2 OS=Vernicia fordii OX=73154 GN=FAD2 PE=1 SV=1	PF01079//PF11960//PF00487	Hint module//Domain of unknown function (DUF3474)//Fatty acid desaturase	GO:0055114//GO:0006629//GO:0016540	oxidation-reduction process//lipid metabolic process//protein autoprocessing	GO:0016717	oxidoreductase activity, acting on paired donors, with oxidation of a pair of donors resulting in the reduction of molecular oxygen to two molecules of water	--	--	--	--	UP	1.658	0.00071814	blast,frame:3 start:57 end:1229
Cluster-9460.0	0.67	1.56	0.42	0.06	0.11	0	1190	1562627331	RXH67760.1	784	1.1e-80	hypothetical protein DVH24_027907 [Malus domestica]	--	--	--	--	--	--	--	--	--	Q8RY17	473	4.7e-46	Wall-associated receptor kinase-like 22 OS=Arabidopsis thaliana OX=3702 GN=WAKL22 PE=2 SV=1	PF08488//PF07645//PF13947//PF15141	Wall-associated kinase//Calcium-binding EGF domain//Wall-associated receptor kinase galacturonan-binding//Ubiquinol-cytochrome-c reductase complex assembly factor 3	GO:0009069//GO:0016310//GO:0034551	serine family amino acid metabolic process//phosphorylation//mitochondrial respiratory chain complex III assembly	GO:0030247//GO:0005509//GO:0004674	polysaccharide binding//calcium ion binding//protein serine/threonine kinase activity	GO:0016021	integral component of membrane	--	--	DOWN	-3.4598	0.038899	estscan,start:1 end:1190
Cluster-156.0	0	0	0	4.08	2.73	2.1	364	--	--	--	--	--	--	--	--	--	--	--	--	--	--	--	--	--	--	--	--	--	--	--	--	--	--	--	--	UP	5.3316	0.021666	estscan,start:310 end:62; minus strand
Cluster-4594.972	0.68	0.99	0.74	19.69	25.92	15.35	936	--	--	--	--	--	AM435305.1	AM435305	48	2.69104e-14	Vitis vinifera, whole genome shotgun sequence, contig VV78X112220.5, clone ENTAV 115	--	--	--	--	--	--	--	--	--	--	--	--	--	--	--	--	--	--	UP	5.0915	6.8128e-44	estscan,start:743 end:432; minus strand
Cluster-4594.976	1	0.86	1.59	8.25	5.36	4.83	1625	567876505	XP_006430842.1	1825	2.8e-201	protein trichome birefringence-like 19 [Citrus clementina]	XM_006430779.2	XM_006430779	465	0	PREDICTED: Citrus clementina protein trichome birefringence-like 19 (LOC18039423), mRNA	--	--	--	--	Q9LFT0	1385	1.1e-151	Protein trichome birefringence-like 19 OS=Arabidopsis thaliana OX=3702 GN=TBL19 PE=3 SV=1	PF11883	Domain of unknown function (DUF3403)	GO:0016310//GO:0009069	phosphorylation//serine family amino acid metabolic process	GO:0004674	protein serine/threonine kinase activity	--	--	--	--	UP	2.8348	1.7091e-13	blast,frame:2 start:59 end:1453
Cluster-4594.978	0.1	0	0	3.77	2.32	2.39	1395	1350319193	XP_024036655.1	1079	7.7e-115	uncharacterized protein LOC18036299 [Citrus clementina]	XM_010035432.2	XM_010035432	47	1.45984e-13	PREDICTED: Eucalyptus grandis lipase 3 (LOC104422983), mRNA	--	--	--	--	P0A573	160	1.1e-09	Uncharacterized protein Mb2734 OS=Mycobacterium bovis (strain ATCC BAA-935 / AF2122/97) OX=233413 GN=BQ2027_MB2734 PE=3 SV=1	PF10503//PF02230//PF08290//PF00326	Esterase PHB depolymerase//Phospholipase/Carboxylesterase//Hepatitis core protein, putative zinc finger//Prolyl oligopeptidase family	GO:0006508//GO:0009405	proteolysis//pathogenesis	GO:0005198//GO:0016787//GO:0008236	structural molecule activity//hydrolase activity//serine-type peptidase activity	GO:0005576	extracellular region	--	--	UP	6.857	1.9707e-08	blast,frame:-2 start:1385 end:306
Cluster-4594.17946	5.02	4.54	1.73	0.87	0.84	0.43	651	--	--	--	--	--	--	--	--	--	--	--	--	--	--	--	--	--	--	PF04130	Gamma tubulin complex component C-terminal	--	--	GO:0043015	gamma-tubulin binding	GO:0045298	tubulin complex	--	--	DOWN	-1.9791	0.047564	--
Cluster-4594.22459	3.14	3.48	2.48	0	0.03	0.02	3905	1045395513	GAU22599.1	2529	1.6e-282	hypothetical protein TSUD_134990 [Trifolium subterraneum]	XM_010453400.1	XM_010453400	43	6.93626e-11	PREDICTED: Camelina sativa uncharacterized LOC104733865 (LOC104733865), mRNA	--	--	--	--	P04323	892	4e-94	Retrovirus-related Pol polyprotein from transposon 17.6 OS=Drosophila melanogaster OX=7227 GN=pol PE=4 SV=1	PF09668	Aspartyl protease	GO:0006508	proteolysis	GO:0004190	aspartic-type endopeptidase activity	--	--	--	--	DOWN	-7.2284	6.6254e-15	blast,frame:-2 start:421 end:137|blast,frame:-1 start:254 end:3
Cluster-4594.21811	35.86	36.94	30.72	2.54	2.67	1.17	401	1050630789	XP_017638333.1	138	2.9e-06	PREDICTED: uncharacterized protein LOC108479965 [Gossypium arboreum]	--	--	--	--	--	--	--	--	--	--	--	--	--	--	--	--	--	--	--	--	--	--	--	DOWN	-3.5694	1.7586e-11	estscan,start:179 end:401
Cluster-11586.0	0.38	1.94	1.02	0	0	0.09	861	1315951370	GAY56428.1	1052	6.4e-112	hypothetical protein CUMW_171850 [Citrus unshiu]	XM_025092892.1	XM_025092892	285	4.41254e-146	PREDICTED: Citrus sinensis putative leucine-rich repeat receptor-like protein kinase At2g19210 (LOC102617801), transcript variant X3, mRNA	--	--	--	--	C0LGD6	594	3.1e-60	Probable LRR receptor-like serine/threonine-protein kinase At1g05700 OS=Arabidopsis thaliana OX=3702 GN=At1g05700 PE=1 SV=1	PF00917//PF09300	MATH domain//Tectiviridae, minor capsid	--	--	GO:0005515	protein binding	GO:0019028	viral capsid	--	--	DOWN	-4.6271	0.028324	estscan,start:861 end:1; minus strand
Cluster-4594.18277	19.21	19.34	16.33	5.61	3.58	4.54	1420	1098724205	XP_018855447.1	693	4.5e-70	PREDICTED: probable esterase KAI2 [Juglans regia]	XM_006425975.2	XM_006425975	228	3.58806e-114	PREDICTED: Citrus clementina probable esterase KAI2 (LOC18036001), mRNA	--	--	--	--	Q9SZU7	659	1.5e-67	Probable esterase KAI2 OS=Arabidopsis thaliana OX=3702 GN=KAI2 PE=1 SV=1	--	--	--	--	--	--	--	--	--	--	DOWN	-1.5587	9.0792e-12	blast,frame:1 start:640 end:1101
Cluster-4594.18273	16.45	16.8	16.1	57.62	56.35	49.48	1336	1389644457	XP_015386834.2	925	5.3e-97	receptor-like protein EIX2 [Citrus sinensis]	--	--	--	--	--	--	--	--	--	Q6JN46	663	4.9e-68	Receptor-like protein EIX2 OS=Solanum lycopersicum OX=4081 GN=EIX2 PE=1 SV=2	PF13516//PF13855//PF00560	Leucine Rich repeat//Leucine rich repeat//Leucine Rich Repeat	--	--	GO:0005515	protein binding	--	--	--	--	UP	2.1615	2.3999e-81	blast,frame:-3 start:1274 end:321
Cluster-4594.28791	1.91	2.47	2.69	4.18	3.57	3.26	1482	568821771	XP_006465322.1	1597	7.1e-175	palmitoyl-monogalactosyldiacylglycerol delta-7 desaturase, chloroplastic [Citrus sinensis]	XM_006465259.3	XM_006465259	285	7.72194e-146	PREDICTED: Citrus sinensis palmitoyl-monogalactosyldiacylglycerol delta-7 desaturase, chloroplastic (LOC102621512), mRNA	K20416	FAD5	palmitoyl-	http://www.genome.jp/dbget-bin/www_bget?ko:K20416	Q949X0	1334	8.4e-146	Palmitoyl-monogalactosyldiacylglycerol delta-7 desaturase, chloroplastic OS=Arabidopsis thaliana OX=3702 GN=ADS3 PE=1 SV=2	PF00487	Fatty acid desaturase	GO:0006629	lipid metabolic process	--	--	--	--	--	--	UP	1.0735	0.0040574	estscan,start:1482 end:158; minus strand
Cluster-4594.4171	6.96	7.36	6.62	0.81	0.71	0.59	2031	747097562	XP_011096752.1	2692	1e-301	delta(24)-sterol reductase [Sesamum indicum]	XM_024186547.1	XM_024186547	1004	0	PREDICTED: Citrus clementina delta(24)-sterol reductase (LOC18044079), transcript variant X2, mRNA	K09828	DHCR24, DWF1	Delta24-sterol reductase	http://www.genome.jp/dbget-bin/www_bget?ko:K09828	P93472	2527	5.3e-284	Delta(24)-sterol reductase OS=Pisum sativum OX=3888 GN=DIM PE=1 SV=1	PF01565	FAD binding domain	GO:0055114	oxidation-reduction process	GO:0016491//GO:0050660	oxidoreductase activity//flavin adenine dinucleotide binding	--	--	KOG1262	FAD-binding protein DIMINUTO	DOWN	-2.8688	1.3845e-23	blast,frame:-3 start:1951 end:239
Cluster-4594.14714	46.02	49.65	41.92	0.1	0	0.26	1337	557551960	ESR62589.1	598	4.4e-59	hypothetical protein CICLE_v10015955mg [Citrus clementina]	XM_006449286.2	XM_006449286	199	4.4573e-98	PREDICTED: Citrus clementina uncharacterized LOC18053532 (LOC18053532), mRNA	--	--	--	--	--	--	--	--	PF01799	[2Fe-2S] binding domain	GO:0055114	oxidation-reduction process	GO:0016491//GO:0046872	oxidoreductase activity//metal ion binding	--	--	--	--	DOWN	-8.163	1.2623e-45	blast,frame:1 start:709 end:1224|blast,frame:2 start:5 end:502
Cluster-4594.5937	4.59	5.96	4.4	1.2	0.74	1.28	826	1389556837	XP_006464205.2	503	2.8e-48	putative disease resistance protein RGA3 [Citrus sinensis]	--	--	--	--	--	--	--	--	--	Q7XA40	278	1.3e-23	Putative disease resistance protein RGA3 OS=Solanum bulbocastanum OX=147425 GN=RGA3 PE=2 SV=2	PF13855	Leucine rich repeat	--	--	GO:0005515	protein binding	--	--	--	--	DOWN	-1.7782	0.0024595	blast,frame:1 start:1 end:825
Cluster-4594.16663	46.28	49.91	34.36	10.15	7.71	6.72	566	743767223	XP_010913868.1	250	4.2e-19	pyrophosphate--fructose 6-phosphate 1-phosphotransferase subunit alpha [Elaeis guineensis]	--	--	--	--	--	K00895	pfp, PFP	diphosphate-dependent phosphofructokinase	http://www.genome.jp/dbget-bin/www_bget?ko:K00895	Q9SYP2	237	5.1e-19	Pyrophosphate--fructose 6-phosphate 1-phosphotransferase subunit alpha 1 OS=Arabidopsis thaliana OX=3702 GN=PFP-ALPHA1 PE=2 SV=1	PF07361	Cytochrome b562	GO:0006118//GO:0022900	obsolete electron transport//electron transport chain	GO:0020037//GO:0005506//GO:0009055	heme binding//iron ion binding//electron transfer activity	GO:0042597	periplasmic space	--	--	DOWN	-1.9765	5.646e-14	blast,frame:1 start:52 end:396
Cluster-6972.0	1.16	0.49	0.37	2.52	2.88	1.97	711	1216938804	XP_021665473.1	149	2.7e-07	uncharacterized protein LOC110653966 [Hevea brasiliensis]	--	--	--	--	--	--	--	--	--	--	--	--	--	--	--	--	--	--	--	--	--	--	--	UP	2.3046	0.010695	blast,frame:-3 start:613 end:146
Cluster-7550.0	1.53	0.78	0.78	0.1	0	0	827	1279842575	XP_022931810.1	368	1.3e-32	uncharacterized protein LOC111438099 [Cucurbita moschata]	--	--	--	--	--	--	--	--	--	--	--	--	--	--	--	--	--	--	--	--	--	--	--	DOWN	-4.4704	0.033077	estscan,start:608 end:178; minus strand
Cluster-4594.25336	1.35	0.9	1.02	0	0	0	691	1344129936	PPE02272.1	160	1.4e-08	hypothetical protein GOBAR_DD00695 [Gossypium barbadense]	--	--	--	--	--	--	--	--	--	--	--	--	--	--	--	--	--	--	--	--	--	--	--	DOWN	-5.1204	0.021258	blast,frame:-1 start:235 end:98|blast,frame:-3 start:509 end:273
Cluster-4594.4219	2.48	1.82	2.78	0.55	0.86	0.18	1180	296083477	CBI23435.3	1358	2.9e-147	unnamed protein product, partial [Vitis vinifera]	XM_012234980.2	XM_012234980	258	6.24365e-131	PREDICTED: Jatropha curcas protein DMR6-LIKE OXYGENASE 2 (LOC105648554), mRNA	--	--	--	--	Q9ZSA8	682	2.7e-70	Protein DMR6-LIKE OXYGENASE 1 OS=Arabidopsis thaliana OX=3702 GN=DLO1 PE=1 SV=1	PF03171	2OG-Fe(II) oxygenase superfamily	GO:0055114	oxidation-reduction process	GO:0016491	oxidoreductase activity	--	--	--	--	DOWN	-1.7625	0.031202	estscan,start:1 end:1180
Cluster-4594.20234	1.62	3.13	1.35	4.63	4.44	2.84	2208	1216961550	XP_021677298.1	388	1.6e-34	peptidyl-prolyl cis-trans isomerase FKBP16-1, chloroplastic isoform X1 [Hevea brasiliensis]	XR_003064982.1	XR_003064982	117	2.84742e-52	PREDICTED: Citrus sinensis peptidyl-prolyl cis-trans isomerase FKBP16-1, chloroplastic (LOC102613069), transcript variant X4, misc_RNA	--	--	--	--	Q944B0	242	5.3e-19	Peptidyl-prolyl cis-trans isomerase FKBP16-1, chloroplastic OS=Arabidopsis thaliana OX=3702 GN=FKBP16-1 PE=2 SV=1	PF00254	FKBP-type peptidyl-prolyl cis-trans isomerase	--	--	GO:0003755	peptidyl-prolyl cis-trans isomerase activity	--	--	--	--	UP	1.424	0.00011314	estscan,start:1493 end:888; minus strand
Cluster-4594.26965	3.3	5.61	4.23	35.94	28.21	27.99	1684	567873443	XP_006429311.1	1936	3.9e-214	uncharacterized acetyltransferase At3g50280 [Citrus clementina]	XM_006429248.2	XM_006429248	489	0	PREDICTED: Citrus clementina uncharacterized acetyltransferase At3g50280 (LOC18037995), mRNA	--	--	--	--	Q9SND9	480	1e-46	Uncharacterized acetyltransferase At3g50280 OS=Arabidopsis thaliana OX=3702 GN=At3g50280 PE=3 SV=1	PF05314//PF02458	Baculovirus occlusion-derived virus envelope protein EC27//Transferase family	--	--	GO:0016747	transferase activity, transferring acyl groups other than amino-acyl groups	GO:0019031	viral envelope	--	--	UP	3.2573	1.4807e-68	blast,frame:-1 start:1642 end:227
Cluster-4594.1682	11.53	7.1	7.43	16.9	13.7	15.96	1294	1009136005	XP_015885299.1	1246	3.1e-134	14-3-3-like protein [Ziziphus jujuba]	XM_024184951.1	XM_024184951	523	0	PREDICTED: Citrus clementina 14-3-3-like protein (LOC18040288), transcript variant X2, mRNA	K06630	YWHAE	14-3-3 protein epsilon	http://www.genome.jp/dbget-bin/www_bget?ko:K06630	P46266	1203	1.1e-130	14-3-3-like protein OS=Pisum sativum OX=3888 PE=2 SV=1	--	--	--	--	--	--	--	--	KOG0841	Multifunctional chaperone (14-3-3 family)	UP	1.2701	3.0971e-06	blast,frame:-1 start:1060 end:239
Cluster-4594.2689	1.66	1.92	1.51	2.18	2.14	3.45	2745	1269974522	XP_022737839.1	1452	8.5e-158	uncharacterized protein LOC111290686 [Durio zibethinus]	XM_021432304.1	XM_021432304	203	5.53586e-100	PREDICTED: Herrania umbratica uncharacterized LOC110419294 (LOC110419294), transcript variant X3, mRNA	--	--	--	--	--	--	--	--	--	--	--	--	--	--	--	--	--	--	UP	1.0703	0.0037087	blast,frame:-1 start:2439 end:253
Cluster-4594.2687	1.36	2.5	1.65	5.9	5.5	4.26	2052	1389641552	XP_006481850.2	746	4.7e-76	aluminum-activated malate transporter 2-like [Citrus sinensis]	XM_006481787.2	XM_006481787	394	0	PREDICTED: Citrus sinensis aluminum-activated malate transporter 2-like (LOC102623262), mRNA	--	--	--	--	Q9SJE8	589	2.8e-59	Aluminum-activated malate transporter 2 OS=Arabidopsis thaliana OX=3702 GN=ALMT2 PE=2 SV=2	PF11744//PF01311	Aluminium activated malate transporter//Bacterial export proteins, family 1	GO:0015743//GO:0006605	malate transport//protein targeting	--	--	GO:0016020	membrane	--	--	UP	1.9562	3.063e-12	blast,frame:-2 start:2051 end:1464|blast,frame:-1 start:573 end:265|blast,frame:-3 start:1606 end:1037
Cluster-4594.2682	1.83	2.69	2.27	0.05	0.25	0	1316	--	--	--	--	--	--	--	--	--	--	--	--	--	--	--	--	--	--	--	--	--	--	--	--	--	--	--	--	DOWN	-4.047	1.597e-05	estscan,start:310 end:1; minus strand
Cluster-4594.18813	1.74	3.83	2.61	0.14	0	0.41	662	802674538	XP_012081752.1	680	6.8e-69	actin-depolymerizing factor 5 [Jatropha curcas]	XM_006486695.3	XM_006486695	313	9.14188e-162	PREDICTED: Citrus sinensis actin-depolymerizing factor 5 (LOC102609419), mRNA	K05765	CFL	cofilin	http://www.genome.jp/dbget-bin/www_bget?ko:K05765	O49606	597	1.1e-60	Actin-depolymerizing factor 9 OS=Arabidopsis thaliana OX=3702 GN=ADF9 PE=2 SV=2	PF08094//PF00241	Conotoxin TVIIA/GS family//Cofilin/tropomyosin-type actin-binding protein	GO:0006810//GO:0009405	transport//pathogenesis	GO:0019871//GO:0003779	sodium channel inhibitor activity//actin binding	GO:0005576	extracellular region	--	--	DOWN	-3.4336	0.011918	blast,frame:2 start:2 end:454
Cluster-4594.20894	5.34	6.74	4.96	9.86	10.93	9.13	4720	1350216263	XP_024046575.1	1843	6.7e-203	LOW QUALITY PROTEIN: protein STRUBBELIG-RECEPTOR FAMILY 3 [Citrus clementina]	XM_015534360.2	XM_015534360	774	0	PREDICTED: Citrus sinensis protein STRUBBELIG-RECEPTOR FAMILY 3 (LOC102612239), transcript variant X2, mRNA	--	--	--	--	Q6R2K3	1377	2.8e-150	Protein STRUBBELIG-RECEPTOR FAMILY 3 OS=Arabidopsis thaliana OX=3702 GN=SRF3 PE=1 SV=1	PF00560//PF07714//PF00069//PF13855//PF13516	Leucine Rich Repeat//Protein tyrosine and serine/threonine kinase//Protein kinase domain//Leucine rich repeat//Leucine Rich repeat	GO:0006468	protein phosphorylation	GO:0005524//GO:0004672//GO:0005515	ATP binding//protein kinase activity//protein binding	--	--	--	--	UP	1.2553	8.3713e-29	blast,frame:-2 start:3795 end:3481|blast,frame:-3 start:2351 end:531|blast,frame:-1 start:4480 end:3785
Cluster-4594.23253	3.07	3.85	2.86	0.44	0.7	0.88	1390	1204927811	XP_021297042.1	693	4.4e-70	protein SHI RELATED SEQUENCE 6 [Herrania umbratica]	XM_016020739.2	XM_016020739	61	2.39967e-21	PREDICTED: Ziziphus jujuba protein LATERAL ROOT PRIMORDIUM 1-like (LOC107412909), transcript variant X1, mRNA	--	--	--	--	Q94CK9	398	2.7e-37	Protein LATERAL ROOT PRIMORDIUM 1 OS=Arabidopsis thaliana OX=3702 GN=LRP1 PE=1 SV=1	PF01420	Type I restriction modification DNA specificity domain	GO:0006304	DNA modification	GO:0003677	DNA binding	--	--	--	--	DOWN	-1.8235	0.0003823	blast,frame:2 start:2 end:976
Cluster-4594.4037	1.86	2.46	3.16	0.06	0	0.39	1122	1343991475	XP_023877746.1	404	1.2e-36	uncharacterized protein LOC111990191 [Quercus suber]	--	--	--	--	--	--	--	--	--	P93295	271	1.2e-22	Uncharacterized mitochondrial protein AtMg00310 OS=Arabidopsis thaliana OX=3702 GN=AtMg00310 PE=4 SV=1	--	--	--	--	--	--	--	--	--	--	DOWN	-3.6105	0.0004555	blast,frame:-1 start:867 end:409
Cluster-4594.28004	0.5	0.67	0.86	0	0	0	842	568857143	XP_006482126.1	1034	7.7e-110	geranylgeranyl pyrophosphate synthase 7, chloroplastic-like [Citrus sinensis]	XM_006482063.3	XM_006482063	355	0	PREDICTED: Citrus sinensis geranylgeranyl pyrophosphate synthase 7, chloroplastic-like (LOC102628253), mRNA	K13789	GGPS	geranylgeranyl diphosphate synthase, type II	http://www.genome.jp/dbget-bin/www_bget?ko:K13789	Q94ID7	885	5.5e-94	Geranylgeranyl pyrophosphate synthase, chloroplastic OS=Hevea brasiliensis OX=3981 GN=GGPS PE=1 SV=1	PF00348//PF01040	Polyprenyl synthetase//UbiA prenyltransferase family	GO:0008299	isoprenoid biosynthetic process	GO:0016765	transferase activity, transferring alkyl or aryl (other than methyl) groups	GO:0016021	integral component of membrane	--	--	DOWN	-4.8632	0.04596	blast,frame:3 start:3 end:722
Cluster-4594.28009	0.59	0.11	0	0.69	1.69	2.26	752	568868977	XP_006487722.1	613	4.5e-61	transcription factor MYB4-like [Citrus sinensis]	XM_021765530.1	XM_021765530	169	1.16797e-81	PREDICTED: Manihot esculenta transcription factor MYB15-like (LOC110621299), mRNA	K09422	MYBP	myb proto-oncogene protein, plant	http://www.genome.jp/dbget-bin/www_bget?ko:K09422	Q7XBH4	511	1.2e-50	Transcription factor MYB4 OS=Oryza sativa subsp. japonica OX=39947 GN=MYB4 PE=2 SV=2	PF09111	SLIDE	GO:0006338	chromatin remodeling	GO:0003676//GO:0016818//GO:0005524	nucleic acid binding//hydrolase activity, acting on acid anhydrides, in phosphorus-containing anhydrides//ATP binding	GO:0005634	nucleus	--	--	UP	3.196	0.030014	blast,frame:2 start:2 end:619
Cluster-4594.8026	6.26	9.46	7.28	1.86	2.54	2.34	1753	1279046761	XP_022885211.1	882	6.8e-92	microtubule-associated protein RP/EB family member 1A isoform X1 [Olea europaea var. sylvestris]	XM_025098715.1	XM_025098715	355	0	PREDICTED: Citrus sinensis microtubule-associated protein RP/EB family member 1A (LOC102624219), transcript variant X1, mRNA	K10436	MAPRE	microtubule-associated protein, RP/EB family	http://www.genome.jp/dbget-bin/www_bget?ko:K10436	Q9FJJ5	791	9.2e-83	Microtubule-associated protein RP/EB family member 1B OS=Arabidopsis thaliana OX=3702 GN=EB1B PE=1 SV=1	PF03271//PF00307	EB1-like C-terminal motif//Calponin homology (CH) domain	--	--	GO:0005515//GO:0008017	protein binding//microtubule binding	GO:0045298	tubulin complex	KOG3000	Microtubule-binding protein involved in cell cycle control	DOWN	-1.3271	1.3644e-06	estscan,start:135 end:941
Cluster-4594.12741	3.34	4.44	3.28	0.66	1.47	1.14	3747	568884705	XP_006494991.1	1427	9.2e-155	protein IMPAIRED IN BABA-INDUCED STERILITY 1-like [Citrus sinensis]	XM_006494928.3	XM_006494928	608	0	PREDICTED: Citrus sinensis protein IMPAIRED IN BABA-INDUCED STERILITY 1-like (LOC102627065), mRNA	--	--	--	--	F4ICB6	1198	1.3e-129	Protein IMPAIRED IN BABA-INDUCED STERILITY 1 OS=Arabidopsis thaliana OX=3702 GN=IBS1 PE=3 SV=1	PF07714//PF00069	Protein tyrosine and serine/threonine kinase//Protein kinase domain	GO:0006468	protein phosphorylation	GO:0004672//GO:0005524	protein kinase activity//ATP binding	--	--	--	--	DOWN	-1.3134	3.5912e-05	blast,frame:2 start:2033 end:3166|blast,frame:3 start:3 end:998
Cluster-12091.0	0.6	1.41	0.5	0	0	0	929	1350215268	XP_024046373.1	325	1.4e-27	nuclear pore complex protein GP210 isoform X1 [Citrus clementina]	--	--	--	--	--	K14314	NUP210, GP210	nuclear pore complex protein Nup210	http://www.genome.jp/dbget-bin/www_bget?ko:K14314	F4KHD8	222	4.6e-17	Nuclear pore complex protein GP210 OS=Arabidopsis thaliana OX=3702 GN=GB210 PE=1 SV=1	PF02705	K+ potassium transporter	GO:0006813//GO:0071805	potassium ion transport//potassium ion transmembrane transport	GO:0015079	potassium ion transmembrane transporter activity	GO:0016020	membrane	--	--	DOWN	-5.3248	0.01312	blast,frame:-2 start:607 end:416
Cluster-4594.28918	1.04	1.11	0.42	4.33	4.32	1.13	655	--	--	--	--	--	--	--	--	--	--	--	--	--	--	--	--	--	--	--	--	--	--	--	--	--	--	--	--	UP	2.3598	0.013703	estscan,start:655 end:199; minus strand
Cluster-4594.9049	1.4	1.69	0.92	30.06	28.61	28.03	4632	643733276	KDP40223.1	1100	9.4e-117	hypothetical protein JCGZ_02221 [Jatropha curcas]	XM_006489387.3	XM_006489387	383	0	PREDICTED: Citrus sinensis sulfate transporter 3.1-like (LOC102622416), mRNA	K17471	SULTR3	sulfate transporter 3	http://www.genome.jp/dbget-bin/www_bget?ko:K17471	Q9SV13	969	5.6e-103	Sulfate transporter 3.1 OS=Arabidopsis thaliana OX=3702 GN=SULTR3;1 PE=2 SV=1	PF00916	Sulfate permease family	GO:0008272	sulfate transport	GO:0015116	sulfate transmembrane transporter activity	GO:0016021	integral component of membrane	--	--	UP	4.8836	9.8752e-264	blast,frame:1 start:172 end:1110
Cluster-4594.9048	44.84	65.01	43.83	19.76	20.39	11.69	588	1137241170	OMP01673.1	333	1e-28	hypothetical protein COLO4_11686 [Corchorus olitorius]	--	--	--	--	--	--	--	--	--	--	--	--	--	--	--	--	--	--	--	--	--	--	--	DOWN	-1.1365	2.4775e-05	blast,frame:2 start:32 end:379
Cluster-4594.12295	16.58	17.71	15.69	27.16	22.36	24.46	1810	242199346	ACS87994.1	1272	4.2e-137	UDP-glucosyltransferase family 1 protein [Citrus sinensis]	XM_021819871.1	XM_021819871	193	1.31361e-94	PREDICTED: Hevea brasiliensis 7-deoxyloganetic acid glucosyltransferase-like (LOC110661276), mRNA	K21373	-	-	http://www.genome.jp/dbget-bin/www_bget?ko:K21373	U3U992	1022	1.6e-109	7-deoxyloganetic acid glucosyltransferase OS=Catharanthus roseus OX=4058 GN=UGT709C2 PE=1 SV=1	PF00201	UDP-glucoronosyl and UDP-glucosyl transferase	--	--	GO:0016758	transferase activity, transferring hexosyl groups	--	--	--	--	UP	1.0071	1.5166e-12	estscan,start:1810 end:70; minus strand
Cluster-4594.10974	5.25	5.64	4.76	15.48	16.32	16.63	1877	1269878968	XP_022750096.1	534	1.6e-51	protein REVERSION-TO-ETHYLENE SENSITIVITY1-like [Durio zibethinus]	XM_022873954.1	XM_022873954	185	3.81703e-90	PREDICTED: Durio zibethinus protein REVERSION-TO-ETHYLENE SENSITIVITY1-like (LOC111284879), transcript variant X7, mRNA	K20726	TMEM222	transmembrane protein 222	http://www.genome.jp/dbget-bin/www_bget?ko:K20726	F4ITL6	458	4e-44	Protein REVERSION-TO-ETHYLENE SENSITIVITY1 OS=Arabidopsis thaliana OX=3702 GN=RTE1 PE=1 SV=1	--	--	--	--	--	--	--	--	KOG3150	Uncharacterized conserved protein	UP	2.0718	1.0782e-41	blast,frame:-2 start:1474 end:1097|blast,frame:-3 start:780 end:346
Cluster-4594.10976	17.28	18.1	17.48	3.74	3.74	2.2	789	1338481751	POO03662.1	264	1.4e-20	glycine-rich protein [Trema orientale]	XM_010698286.2	XM_010698286	107	3.58785e-47	PREDICTED: Beta vulgaris subsp. vulgaris glycine-rich protein 2 (LOC104909092), mRNA	--	--	--	--	--	--	--	--	--	--	--	--	--	--	--	--	--	--	DOWN	-2.0233	7.4912e-11	blast,frame:-3 start:787 end:272
Cluster-5877.0	4.82	6.76	6.43	1.29	1.29	0.58	742	--	--	--	--	--	--	--	--	--	--	--	--	--	--	--	--	--	--	--	--	--	--	--	--	--	--	--	--	DOWN	-2.0854	0.00058883	estscan,start:303 end:241; minus strand
Cluster-4594.19462	2.51	3.17	3.01	0.52	0.31	0.17	588	--	--	--	--	--	--	--	--	--	--	--	--	--	--	--	--	--	--	--	--	--	--	--	--	--	--	--	--	DOWN	-2.6967	0.027576	--
Cluster-4594.15746	14852	12270.5	14634.8	33611.5	20714.3	23982.3	672	--	--	--	--	--	--	--	--	--	--	--	--	--	--	Q6PLS1	129	2e-06	Genome polyprotein OS=Apple stem grooving virus (strain Korea) OX=273525 PE=3 SV=1	PF05892//PF06514	Trichovirus coat protein//Photosystem II 12 kDa extrinsic protein (PsbU)	GO:0042549//GO:0015979	photosystem II stabilization//photosynthesis	--	--	GO:0009523//GO:0019028//GO:0009654//GO:0019898	photosystem II//viral capsid//photosystem II oxygen evolving complex//extrinsic component of membrane	--	--	UP	1.3274	3.1892e-06	blast,frame:1 start:1 end:357
Cluster-8982.0	1.13	0.73	0.44	0	0	0	1019	641838140	KDO57087.1	922	9.1e-97	hypothetical protein CISIN_1g017451mg [Citrus sinensis]	XM_021783410.1	XM_021783410	108	1.30105e-47	PREDICTED: Hevea brasiliensis uncharacterized LOC110634425 (LOC110634425), mRNA	--	--	--	--	Q9LIS1	157	1.8e-09	Protein ECERIFERUM 26-like OS=Arabidopsis thaliana OX=3702 GN=CER26L PE=2 SV=1	PF02458	Transferase family	--	--	GO:0016747	transferase activity, transferring acyl groups other than amino-acyl groups	--	--	--	--	DOWN	-5.4181	0.0092171	blast,frame:-3 start:1017 end:40
Cluster-453.0	0	0	0	0.2	1.62	1.37	544	--	--	--	--	--	XM_021754686.1	XM_021754686	41	1.18832e-10	PREDICTED: Manihot esculenta prolyl 4-hydroxylase 1 (LOC110613517), transcript variant X2, mRNA	--	--	--	--	--	--	--	--	PF08022	FAD-binding domain	GO:0055114	oxidation-reduction process	GO:0016491	oxidoreductase activity	--	--	--	--	UP	5.3205	0.038961	estscan,start:544 end:485; minus strand
Cluster-4594.18334	2.7	3.08	3.14	0	0	0	4715	1344124451	PPD97051.1	1416	2.2e-153	hypothetical protein GOBAR_DD05911 [Gossypium barbadense]	XM_007216228.2	XM_007216228	80	2.26711e-31	PREDICTED: Prunus persica uncharacterized LOC18782883 (LOC18782883), mRNA	--	--	--	--	--	--	--	--	PF07243//PF09416	Phlebovirus glycoprotein G1//RNA helicase (UPF2 interacting domain)	GO:0000184	nuclear-transcribed mRNA catabolic process, nonsense-mediated decay	GO:0008270//GO:0004386//GO:0003677//GO:0005524	zinc ion binding//helicase activity//DNA binding//ATP binding	GO:0016021//GO:0019012//GO:0005737	integral component of membrane//virion//cytoplasm	--	--	DOWN	-9.9354	7.4661e-15	blast,frame:-2 start:4102 end:2084|blast,frame:-3 start:2109 end:52
Cluster-4594.18338	1.86	1.73	1.7	3.7	4.14	3.38	2170	1389664950	XP_024957915.1	476	1e-44	probable disease resistance protein At1g61180 isoform X2 [Citrus sinensis]	XM_006487216.3	XM_006487216	63	2.91896e-22	PREDICTED: Citrus sinensis disease resistance protein SUMM2-like (LOC102624159), transcript variant X2, mRNA	--	--	--	--	--	--	--	--	--	--	--	--	--	--	--	--	--	--	UP	1.5197	1.1829e-08	blast,frame:-3 start:569 end:3
Cluster-4594.6539	5.88	7.13	5.17	1.71	2.05	1.67	3067	1227925720	XP_021898593.1	156	1.8e-07	probable protein phosphatase 2C 12 isoform X2 [Carica papaya]	XM_018125740.1	XM_018125740	74	3.18151e-28	PREDICTED: Theobroma cacao probable protein phosphatase 2C 12 (LOC18591227), mRNA	--	--	--	--	Q7XTC7	134	2.5e-06	Probable protein phosphatase 2C 40 OS=Oryza sativa subsp. japonica OX=39947 GN=Os04g0449400 PE=3 SV=3	--	--	--	--	--	--	--	--	--	--	DOWN	-1.2985	1.3768e-10	estscan,start:418 end:235; minus strand
Cluster-366.0	0	0	0	1.92	3.01	2.05	531	1375911923	XP_024444010.1	245	1.5e-18	uncharacterized protein LOC18107337 isoform X1 [Populus trichocarpa]	--	--	--	--	--	--	--	--	--	--	--	--	--	--	--	--	--	--	--	--	--	--	--	UP	6.363	0.00032736	blast,frame:3 start:159 end:335
Cluster-4594.10103	5.88	8.12	3.91	0.73	1.46	1.23	577	1315951925	GAY55850.1	312	2.8e-26	hypothetical protein CUMW_167260 [Citrus unshiu]	--	--	--	--	--	--	--	--	--	Q7XA39	233	1.5e-18	Putative disease resistance protein RGA4 OS=Solanum bulbocastanum OX=147425 GN=RGA4 PE=2 SV=1	PF13855	Leucine rich repeat	--	--	GO:0005515	protein binding	--	--	--	--	DOWN	-1.942	0.013594	estscan,start:541 end:382; minus strand
Cluster-4594.265	0	0	0	2.97	4.45	1.96	342	508712036	EOY03933.1	462	6.7e-44	Cytochrome P450, family 81, subfamily D, polypeptide 8 [Theobroma cacao]	XM_028059454.1	XM_028059454	73	1.17037e-28	PREDICTED: Vigna unguiculata cytochrome P450 81E8-like (LOC114174626), mRNA	--	--	--	--	W8JMU7	416	5.5e-40	Cytochrome P450 81Q32 OS=Catharanthus roseus OX=4058 GN=CYP81Q32 PE=2 SV=1	PF00067	Cytochrome P450	GO:0055114	oxidation-reduction process	GO:0020037//GO:0005506//GO:0016705	heme binding//iron ion binding//oxidoreductase activity, acting on paired donors, with incorporation or reduction of molecular oxygen	--	--	--	--	UP	5.1235	0.043325	estscan,start:1 end:324
Cluster-4594.4944	1.4	1.16	0.62	2.4	1.39	1.99	2237	568855315	XP_006481252.1	929	3.1e-97	uncharacterized protein LOC102618252 [Citrus sinensis]	XM_006429583.2	XM_006429583	616	0	PREDICTED: Citrus clementina uncharacterized LOC18039686 (LOC18039686), mRNA	--	--	--	--	--	--	--	--	PF06305//PF10191	Lipopolysaccharide assembly protein A domain//Golgi complex component 7 (COG7)	GO:0006886	intracellular protein transport	--	--	GO:0005887//GO:0017119	integral component of plasma membrane//Golgi transport complex	--	--	UP	1.3157	0.010539	blast,frame:-2 start:1261 end:281
Cluster-4594.5018	5.6	5.77	5.46	7.96	10.47	9.05	1557	1315943859	GAY63670.1	1356	6.6e-147	hypothetical protein CUMW_227500 [Citrus unshiu]	XM_006424196.2	XM_006424196	433	0	PREDICTED: Citrus clementina zinc finger protein WIP3 (LOC18034809), mRNA	--	--	--	--	Q9SGD1	912	7.6e-97	Zinc finger protein WIP3 OS=Arabidopsis thaliana OX=3702 GN=WIP3 PE=2 SV=1	PF00096	Zinc finger, C2H2 type	--	--	GO:0003676	nucleic acid binding	--	--	--	--	UP	1.1416	7.4052e-08	blast,frame:-1 start:1548 end:469
Cluster-4594.5015	3.03	3.08	3.08	0.58	1.22	0.43	1036	--	--	--	--	--	XM_006470729.3	XM_006470729	51	6.42454e-16	PREDICTED: Citrus sinensis probable leucine-rich repeat receptor-like protein kinase At5g49770 (LOC102607213), mRNA	--	--	--	--	--	--	--	--	--	--	--	--	--	--	--	--	--	--	DOWN	-1.6261	0.019437	estscan,start:683 end:969
Cluster-4594.5012	0.1	0.61	0.46	1.71	2.23	1.42	2558	1350265686	XP_006440230.2	2492	2e-278	G-type lectin S-receptor-like serine/threonine-protein kinase LECRK3 [Citrus clementina]	XM_011049290.1	XM_011049290	291	6.21176e-149	PREDICTED: Populus euphratica G-type lectin S-receptor-like serine/threonine-protein kinase RLK1 (LOC105141905), mRNA	--	--	--	--	Q7FAZ0	1661	1.8e-183	G-type lectin S-receptor-like serine/threonine-protein kinase LECRK4 OS=Oryza sativa subsp. japonica OX=39947 GN=LECRK4 PE=3 SV=1	PF07714//PF00069	Protein tyrosine and serine/threonine kinase//Protein kinase domain	GO:0006468	protein phosphorylation	GO:0004672//GO:0005524	protein kinase activity//ATP binding	--	--	--	--	UP	2.6429	2.3701e-06	blast,frame:-2 start:2557 end:131
Cluster-4594.16503	6.02	6.12	6	1.17	0.8	1.64	1309	508710282	EOY02179.1	1100	2.7e-117	Uncharacterized protein TCM_011889 [Theobroma cacao]	XM_025100415.1	XM_025100415	346	8.37135e-180	PREDICTED: Citrus sinensis protein MIZU-KUSSEI 1 (LOC102616909), mRNA	--	--	--	--	O22227	499	5e-49	Protein MIZU-KUSSEI 1 OS=Arabidopsis thaliana OX=3702 GN=MIZ1 PE=1 SV=1	PF04759	Protein of unknown function, DUF617	GO:0010274	hydrotropism	--	--	--	--	--	--	DOWN	-1.8883	4.3945e-06	blast,frame:2 start:245 end:1075
Cluster-4594.19851	4.76	4.68	3.65	0.84	1.51	1.02	1513	568849789	XP_006478622.1	997	2.7e-105	uncharacterized protein LOC102616298 isoform X1 [Citrus sinensis]	XM_006478559.3	XM_006478559	341	5.84375e-177	PREDICTED: Citrus sinensis uncharacterized LOC102616298 (LOC102616298), transcript variant X1, mRNA	--	--	--	--	F4JKK0	127	7.8e-06	Probable E3 ubiquitin ligase SUD1 OS=Arabidopsis thaliana OX=3702 GN=SUD1 PE=1 SV=1	PF12906//PF02166//PF01384	RING-variant domain//Androgen receptor//Phosphate transporter family	GO:0006355//GO:0006817//GO:0007165//GO:0030521	regulation of transcription, DNA-templated//phosphate ion transport//signal transduction//androgen receptor signaling pathway	GO:0008270//GO:0005315//GO:0003677//GO:0005496//GO:0004879	zinc ion binding//inorganic phosphate transmembrane transporter activity//DNA binding//steroid binding//nuclear receptor activity	GO:0005634//GO:0016020	nucleus//membrane	KOG1609	Protein involved in mRNA turnover and stability	DOWN	-1.5208	0.00017712	blast,frame:3 start:102 end:1001
Cluster-4594.19858	84.77	89.46	69.93	131.33	119.57	115.07	801	--	--	--	--	--	--	--	--	--	--	--	--	--	--	--	--	--	--	--	--	--	--	--	--	--	--	--	--	UP	1.022	9.4502e-23	estscan,start:671 end:384; minus strand
Cluster-4594.1745	1.31	5.81	2.82	98.31	128.67	88.7	531	1338470422	PON92395.1	323	1.4e-27	Wound-responsive family protein [Trema orientale]	XM_002525729.3	XM_002525729	65	5.27516e-24	PREDICTED: Ricinus communis uncharacterized LOC8282442 (LOC8282442), mRNA	--	--	--	--	--	--	--	--	PF00331	Glycosyl hydrolase family 10	GO:0005975	carbohydrate metabolic process	GO:0004553	hydrolase activity, hydrolyzing O-glycosyl compounds	--	--	--	--	UP	5.4079	9.8828e-67	blast,frame:1 start:1 end:321
Cluster-4594.15803	61.59	69.73	64.6	118.5	116.63	102.3	1899	1347694136	PPR94515.1	805	6.2e-83	hypothetical protein GOBAR_AA26154 [Gossypium barbadense]	XM_016026683.2	XM_016026683	100	6.88841e-43	PREDICTED: Ziziphus jujuba F-box protein At1g67340 (LOC107418016), mRNA	--	--	--	--	Q9FYF9	689	6.7e-71	F-box protein At1g67340 OS=Arabidopsis thaliana OX=3702 GN=At1g67340 PE=1 SV=1	--	--	--	--	--	--	--	--	--	--	UP	1.2201	1.491e-51	blast,frame:2 start:371 end:682|blast,frame:1 start:712 end:1452
Cluster-4594.885	0.25	0.03	0.09	1.6	0.97	1.26	2058	508710583	EOY02480.1	3127	0	Raffinose synthase family protein [Theobroma cacao]	XM_006446501.2	XM_006446501	855	0	PREDICTED: Citrus clementina probable galactinol--sucrose galactosyltransferase 5 (LOC18050892), mRNA	K06617	E2.4.1.82	raffinose synthase	http://www.genome.jp/dbget-bin/www_bget?ko:K06617	Q9FND9	2774	1.4e-312	Probable galactinol--sucrose galactosyltransferase 5 OS=Arabidopsis thaliana OX=3702 GN=RFS5 PE=1 SV=1	--	--	--	--	--	--	--	--	--	--	UP	3.7761	8.0168e-07	blast,frame:-1 start:2058 end:61
Cluster-4594.29227	0.32	0	0	7.3	10.12	8.32	453	--	--	--	--	--	--	--	--	--	--	--	--	--	--	--	--	--	--	--	--	--	--	--	--	--	--	--	--	UP	6.8023	3.6977e-06	--
Cluster-4594.27598	0.12	0.3	0.11	1.43	0.32	0.75	1734	985460254	XP_015388220.1	2289	4.7e-255	anthranilate synthase alpha subunit 1, chloroplastic isoform X2 [Citrus sinensis]	XM_015532734.2	XM_015532734	853	0	PREDICTED: Citrus sinensis anthranilate synthase alpha subunit 1, chloroplastic (LOC102611316), transcript variant X2, mRNA	K01657	trpE	anthranilate synthase component I	http://www.genome.jp/dbget-bin/www_bget?ko:K01657	P32068	2079	4e-232	Anthranilate synthase alpha subunit 1, chloroplastic OS=Arabidopsis thaliana OX=3702 GN=ASA1 PE=1 SV=1	PF06624//PF04715//PF05309	Ribosome associated membrane protein RAMP4//Anthranilate synthase component I, N terminal region//TraE protein	GO:0009058//GO:0000746	biosynthetic process//conjugation	--	--	GO:0005783	endoplasmic reticulum	KOG1224	Para-aminobenzoate (PABA) synthase ABZ1	UP	2.7128	0.0082387	estscan,start:1734 end:212; minus strand
Cluster-4594.25684	0.81	1.53	0.92	0	0	0	1720	1130858638	GAV61706.1	425	6.5e-39	zf-RVT domain-containing protein [Cephalotus follicularis]	--	--	--	--	--	--	--	--	--	--	--	--	--	PF02507//PF08437	Photosystem I reaction centre subunit III//Glycosyl transferase family 8 C-terminal	GO:0015979//GO:0009103	photosynthesis//lipopolysaccharide biosynthetic process	GO:0008918	lipopolysaccharide 3-alpha-galactosyltransferase activity	GO:0009538//GO:0009522	photosystem I reaction center//photosystem I	--	--	DOWN	-6.849	9.8646e-06	estscan,start:1 end:1487
Cluster-4594.4004	1.93	3.71	2.8	0.77	0.78	0.88	1207	645247428	XP_008229831.1	358	2.7e-31	PREDICTED: ribonuclease Z, chloroplastic isoform X2 [Prunus mume]	XM_024324948.1	XM_024324948	122	2.5558e-55	PREDICTED: Rosa chinensis tRNase Z TRZ2, chloroplastic (LOC112186500), mRNA	K00784	rnz	ribonuclease Z	http://www.genome.jp/dbget-bin/www_bget?ko:K00784	Q8L633	295	2.1e-25	tRNase Z TRZ2, chloroplastic OS=Arabidopsis thaliana OX=3702 GN=TRZ2 PE=2 SV=1	--	--	--	--	--	--	--	--	--	--	DOWN	-1.3558	0.031139	estscan,start:538 end:199; minus strand
Cluster-4594.1074	3.69	4.13	4.32	7.95	5.23	7.49	564	--	--	--	--	--	--	--	--	--	--	--	--	--	--	--	--	--	--	--	--	--	--	--	--	--	--	--	--	UP	1.1934	0.042714	estscan,start:564 end:346; minus strand
Cluster-4594.4003	0.43	0.24	0.47	1.16	0.65	0.72	2629	--	--	--	--	--	--	--	--	--	--	--	--	--	--	--	--	--	--	--	--	--	--	--	--	--	--	--	--	UP	1.5751	0.021865	estscan,start:2549 end:2629
Cluster-4594.9206	2.68	2.68	2.92	7.42	8.05	10.14	2034	1315957679	GAY50089.1	1955	3e-216	hypothetical protein CUMW_124030 [Citrus unshiu]	XM_006466397.3	XM_006466397	505	0	PREDICTED: Citrus sinensis putative glycosyltransferase 7 (LOC102628669), mRNA	--	--	--	--	O81007	1571	3.8e-173	Putative glycosyltransferase 7 OS=Arabidopsis thaliana OX=3702 GN=GT7 PE=2 SV=1	PF05637	galactosyl transferase GMA12/MNN10 family	--	--	GO:0016757	transferase activity, transferring glycosyl groups	GO:0016021	integral component of membrane	--	--	UP	2.0686	7.3254e-18	blast,frame:2 start:74 end:1630
Cluster-4594.9203	5.2	7	6.06	17.08	20.45	22.2	1945	1552219410	RVW71049.1	1125	5e-120	putative nitronate monooxygenase [Vitis vinifera]	XM_025093187.1	XM_025093187	369	0	PREDICTED: Citrus sinensis probable nitronate monooxygenase (LOC102626080), transcript variant X3, mRNA	--	--	--	--	Q9I4V0	260	3.8e-21	NADH:quinone reductase OS=Pseudomonas aeruginosa (strain ATCC 15692 / DSM 22644 / CIP 104116 / JCM 14847 / LMG 12228 / 1C / PRS 101 / PAO1) OX=208964 GN=PA1024 PE=1 SV=1	PF00478//PF03060//PF00701//PF08919//PF01070//PF00977//PF01645	IMP dehydrogenase / GMP reductase domain//Nitronate monooxygenase//Dihydrodipicolinate synthetase family//F-actin binding//FMN-dependent dehydrogenase//Histidine biosynthesis protein//Conserved region in glutamate synthase	GO:0055114//GO:0006468//GO:0000105//GO:0006807//GO:0006537	oxidation-reduction process//protein phosphorylation//histidine biosynthetic process//nitrogen compound metabolic process//glutamate biosynthetic process	GO:0015930//GO:0016491//GO:0005524//GO:0016638//GO:0003824//GO:0018580//GO:0004715//GO:0016829	glutamate synthase activity//oxidoreductase activity//ATP binding//oxidoreductase activity, acting on the CH-NH2 group of donors//catalytic activity//nitronate monooxygenase activity//non-membrane spanning protein tyrosine kinase activity//lyase activity	--	--	--	--	UP	2.1548	1.3711e-35	blast,frame:1 start:349 end:1212
Cluster-4594.7665	1.07	1.96	1.65	2.05	2.52	2.61	1744	--	--	--	--	--	XM_025093851.1	XM_025093851	58	1.4064e-19	PREDICTED: Citrus sinensis inositol transporter 1 (LOC102619380), transcript variant X2, mRNA	--	--	--	--	--	--	--	--	--	--	--	--	--	--	--	--	--	--	UP	1.0651	0.01787	estscan,start:519 end:277; minus strand
Cluster-4594.9209	0.75	0.96	0.85	0.11	0	0.06	1247	1350246655	XP_024044008.1	288	3.6e-23	uncharacterized protein LOC18048806 isoform X3 [Citrus clementina]	XM_028237068.1	XM_028237068	75	3.54188e-29	PREDICTED: Camellia sinensis uncharacterized LOC114293047 (LOC114293047), mRNA	--	--	--	--	--	--	--	--	--	--	--	--	--	--	--	--	--	--	DOWN	-3.4923	0.021898	estscan,start:515 end:1247
Cluster-4594.26883	0.53	0.56	0.75	1.39	1.45	1.88	1970	1028937554	XP_016711961.1	589	7.2e-58	PREDICTED: UPF0481 protein At3g47200-like [Gossypium hirsutum]	--	--	--	--	--	--	--	--	--	Q9SD53	287	2.9e-24	UPF0481 protein At3g47200 OS=Arabidopsis thaliana OX=3702 GN=At3g47200 PE=2 SV=1	PF04971	Bacteriophage P21 holin S	GO:0019835	cytolysis	--	--	--	--	--	--	UP	1.797	0.00040737	blast,frame:-2 start:1969 end:380
Cluster-4594.1692	3.25	6.04	6.66	12.91	8.59	9.09	1053	568845841	XP_006476774.1	855	5.5e-89	carbonic anhydrase 2-like [Citrus sinensis]	--	--	--	--	--	K01673	cynT, can	carbonic anhydrase	http://www.genome.jp/dbget-bin/www_bget?ko:K01673	P42737	694	9.7e-72	Beta carbonic anhydrase 2, chloroplastic OS=Arabidopsis thaliana OX=3702 GN=BCA2 PE=1 SV=3	PF00484//PF07819	Carbonic anhydrase//PGAP1-like protein	GO:0006807//GO:0006730	nitrogen compound metabolic process//one-carbon metabolic process	GO:0004089//GO:0008270//GO:0016788	carbonate dehydratase activity//zinc ion binding//hydrolase activity, acting on ester bonds	--	--	KOG1578	Predicted carbonic anhydrase involved in protection against oxidative damage	UP	1.3723	0.00025871	blast,frame:-2 start:1019 end:231
Cluster-4594.1694	0	0	0	1.36	0.91	1.09	1123	1585727894	XP_028060096.1	207	8.1e-14	VIN3-like protein 1 isoform X1 [Camellia sinensis]	XM_025095899.1	XM_025095899	35	5.47418e-07	PREDICTED: Citrus sinensis uncharacterized LOC102616950 (LOC102616950), mRNA	--	--	--	--	Q9LHF5	146	3.6e-08	VIN3-like protein 1 OS=Arabidopsis thaliana OX=3702 GN=VIL1 PE=1 SV=1	PF03030	Inorganic H+ pyrophosphatase	GO:1902600//GO:0006119	proton transmembrane transport//oxidative phosphorylation	GO:0004427//GO:0009678	inorganic diphosphatase activity//pyrophosphate hydrolysis-driven proton transmembrane transporter activity	GO:0016020	membrane	--	--	UP	6.9879	1.0896e-05	estscan,start:1 end:1123
Cluster-4594.24764	6.3	8.86	4.92	2.33	2.05	1.96	1051	1350317510	XP_024036436.1	895	1.3e-93	esterase AGAP003155 [Citrus clementina]	XM_017789357.1	XM_017789357	137	1.01661e-63	PREDICTED: Gossypium arboreum esterase OVCA2-like (LOC108485506), mRNA	--	--	--	--	Q9VDL1	200	1.9e-14	Esterase CG5412 OS=Drosophila melanogaster OX=7227 GN=CG5412 PE=2 SV=1	--	--	--	--	--	--	--	--	KOG2551	Phospholipase/carboxyhydrolase	DOWN	-1.2082	0.0034702	blast,frame:-2 start:972 end:217
Cluster-4594.24765	0.97	1.66	0.91	0.32	0.18	0.13	2348	1315961685	GAY45955.1	163	2.1e-08	hypothetical protein CUMW_093290 [Citrus unshiu]	XM_024178941.1	XM_024178941	145	8.24976e-68	PREDICTED: Citrus clementina MADS-box transcription factor 27 (LOC18034541), transcript variant X2, mRNA	--	--	--	--	A2RVQ5	139	4.9e-07	Agamous-like MADS-box protein AGL16 OS=Arabidopsis thaliana OX=3702 GN=AGL16 PE=1 SV=1	PF00831//PF01486//PF03742	Ribosomal L29 protein//K-box region//PetN	GO:0006118//GO:0006355//GO:0017004//GO:0042254//GO:0006412	obsolete electron transport//regulation of transcription, DNA-templated//cytochrome complex assembly//ribosome biogenesis//translation	GO:0003700//GO:0003735//GO:0045158	DNA-binding transcription factor activity//structural constituent of ribosome//electron transporter, transferring electrons within cytochrome b6/f complex of photosystem II activity	GO:0009512//GO:0005840//GO:0005634//GO:0005667	cytochrome b6f complex//ribosome//nucleus//transcription regulator complex	--	--	DOWN	-2.0429	0.0033068	blast,frame:2 start:860 end:1021
Cluster-4594.3696	0	0.2	0.1	0.91	1.31	0.8	816	1552156436	RVW23616.1	646	7.3e-65	Retrovirus-related Pol polyprotein from transposon TNT 1-94 [Vitis vinifera]	--	--	--	--	--	--	--	--	--	Q94HW2	219	9.1e-17	Retrovirus-related Pol polyprotein from transposon RE1 OS=Arabidopsis thaliana OX=3702 GN=RE1 PE=2 SV=1	--	--	--	--	--	--	--	--	--	--	UP	3.7703	0.016733	estscan,start:391 end:95; minus strand
Cluster-4594.14577	24.36	20.73	14.37	8.09	8.94	3.71	1022	--	--	--	--	--	--	--	--	--	--	--	--	--	--	--	--	--	--	PF10541	Nuclear envelope localisation domain	--	--	--	--	GO:0016021	integral component of membrane	--	--	DOWN	-1.0947	0.0031816	--
Cluster-4594.13833	10.27	9.57	7.55	1.67	1.15	1.49	1262	568855115	XP_006481155.1	263	2.9e-20	uncharacterized protein LOC102616900 isoform X2 [Citrus sinensis]	XM_021799460.1	XM_021799460	112	9.69126e-50	PREDICTED: Hevea brasiliensis uncharacterized LOC110646117 (LOC110646117), transcript variant X1, mRNA	--	--	--	--	--	--	--	--	--	--	--	--	--	--	--	--	--	--	DOWN	-2.2284	1.1892e-11	blast,frame:-3 start:486 end:214|blast,frame:-2 start:817 end:605
Cluster-141.0	0	0	0	1.91	2.56	2.06	935	--	--	--	--	--	--	--	--	--	--	--	--	--	--	--	--	--	--	PF03644	Glycosyl hydrolase family 85	--	--	GO:0033925	mannosyl-glycoprotein endo-beta-N-acetylglucosaminidase activity	GO:0005737	cytoplasm	--	--	UP	7.5821	2.4659e-07	estscan,start:12 end:609
Cluster-4594.9991	2.05	1.98	1.89	4.47	4.16	3.86	3011	1063523328	XP_017981897.1	1720	7.8e-189	PREDICTED: wall-associated receptor kinase-like 14 isoform X2 [Theobroma cacao]	XM_024045213.1	XM_024045213	486	0	PREDICTED: Quercus suber wall-associated receptor kinase-like 14 (LOC112012838), mRNA	K04733	IRAK4	interleukin-1 receptor-associated kinase 4	http://www.genome.jp/dbget-bin/www_bget?ko:K04733	Q8RY67	1330	5e-145	Wall-associated receptor kinase-like 14 OS=Arabidopsis thaliana OX=3702 GN=WAKL14 PE=2 SV=2	PF07714//PF13947//PF00069	Protein tyrosine and serine/threonine kinase//Wall-associated receptor kinase galacturonan-binding//Protein kinase domain	GO:0006468	protein phosphorylation	GO:0005524//GO:0004672//GO:0030247	ATP binding//protein kinase activity//polysaccharide binding	--	--	--	--	UP	1.5156	1.0333e-12	blast,frame:-2 start:1606 end:197|blast,frame:-1 start:2891 end:2046
Cluster-4594.10027	3.19	3.38	2.96	10.27	9.54	11.33	2033	1204886836	XP_021274951.1	1693	7.2e-186	AAA-ATPase At5g17760-like isoform X1 [Herrania umbratica]	XM_006466780.2	XM_006466780	217	6.73459e-108	PREDICTED: Citrus sinensis AAA-ATPase At3g50940-like (LOC102615754), transcript variant X1, mRNA	K08900	BCS1	mitochondrial chaperone BCS1	http://www.genome.jp/dbget-bin/www_bget?ko:K08900	Q9FN75	1241	7e-135	AAA-ATPase At5g17760 OS=Arabidopsis thaliana OX=3702 GN=At5g17760 PE=3 SV=1	PF07728//PF00004//PF05496//PF00910	AAA domain (dynein-related subfamily)//ATPase family associated with various cellular activities (AAA)//Holliday junction DNA helicase RuvB P-loop domain//RNA helicase	GO:0006310//GO:0006281	DNA recombination//DNA repair	GO:0009378//GO:0003724//GO:0003723//GO:0005524//GO:0016887	four-way junction helicase activity//RNA helicase activity//RNA binding//ATP binding//ATPase activity	GO:0009379//GO:0005657	Holliday junction helicase complex//replication fork	--	--	UP	2.1535	5.5168e-28	blast,frame:1 start:187 end:1842
Cluster-4594.11999	3.62	4.38	2.97	0.21	0.06	0.24	2104	1204899503	XP_021281812.1	1595	1.7e-174	uncharacterized protein LOC110414744 isoform X2 [Herrania umbratica]	XM_025158972.1	XM_025158972	38	2.23368e-08	PREDICTED: Ricinus communis probable disease resistance protein At4g27220 (LOC8277211), mRNA	--	--	--	--	O81825	501	4.7e-49	Probable disease resistance protein At4g27220 OS=Arabidopsis thaliana OX=3702 GN=At4g27220 PE=2 SV=1	PF01637//PF13855//PF00931//PF00004//PF03193	ATPase domain predominantly from Archaea//Leucine rich repeat//NB-ARC domain//ATPase family associated with various cellular activities (AAA)//RsgA GTPase	--	--	GO:0005515//GO:0005525//GO:0003924//GO:0043531//GO:0005524	protein binding//GTP binding//GTPase activity//ADP binding//ATP binding	--	--	--	--	DOWN	-3.9862	1.2589e-14	blast,frame:-3 start:2102 end:3
Cluster-4594.29143	0	0	0.07	3.35	2.69	2.16	1846	1389644328	XP_006481405.2	788	5.7e-81	uncharacterized protein At4g19900-like [Citrus sinensis]	XM_017365052.1	XM_017365052	40	1.51152e-09	PREDICTED: Daucus carota subsp. sativus lactosylceramide 4-alpha-galactosyltransferase-like (LOC108197433), mRNA	K01988	A4GALT	lactosylceramide 4-alpha-galactosyltransferase	http://www.genome.jp/dbget-bin/www_bget?ko:K01988	P0C8Q4	179	8.9e-12	Uncharacterized protein At4g19900 OS=Arabidopsis thaliana OX=3702 GN=At4g19900 PE=2 SV=1	PF03331//PF12919	UDP-3-O-acyl N-acetylglycosamine deacetylase//TcdA/TcdB catalytic glycosyltransferase domain	GO:0009245//GO:0006807	lipid A biosynthetic process//nitrogen compound metabolic process	GO:0016757//GO:0008759	transferase activity, transferring glycosyl groups//UDP-3-O-[3-hydroxymyristoyl] N-acetylglucosamine deacetylase activity	--	--	--	--	UP	7.2888	5.9559e-10	estscan,start:1765 end:467; minus strand
Cluster-4594.29142	0.45	0.85	0.58	2.91	2.42	3.28	1896	508707611	EOX99507.1	1883	6.2e-208	Cytochrome P450, putative [Theobroma cacao]	XM_021433210.1	XM_021433210	421	0	PREDICTED: Herrania umbratica cytochrome P450 CYP72A219-like (LOC110420049), mRNA	--	--	--	--	H2DH21	1322	2.7e-144	Cytochrome P450 CYP72A219 OS=Panax ginseng OX=4054 PE=2 SV=1	PF00067	Cytochrome P450	GO:0055114	oxidation-reduction process	GO:0016705//GO:0020037//GO:0005506	oxidoreductase activity, acting on paired donors, with incorporation or reduction of molecular oxygen//heme binding//iron ion binding	--	--	--	--	UP	2.6493	1.0183e-10	blast,frame:1 start:211 end:1764
Cluster-4594.29149	0.51	0	0	2.87	3.53	2.68	383	--	--	--	--	--	--	--	--	--	--	--	--	--	--	--	--	--	--	--	--	--	--	--	--	--	--	--	--	UP	4.6684	0.028138	--
Cluster-4594.6911	10.07	8.8	8.7	16.17	17.4	16.01	1612	1204882410	XP_021298085.1	749	1.6e-76	scopoletin glucosyltransferase-like [Herrania umbratica]	XM_006486968.3	XM_006486968	187	2.52647e-91	PREDICTED: Citrus sinensis scopoletin glucosyltransferase (LOC102615640), mRNA	--	--	--	--	Q9AT54	591	1.3e-59	Scopoletin glucosyltransferase OS=Nicotiana tabacum OX=4097 GN=TOGT1 PE=1 SV=1	--	--	--	--	--	--	--	--	--	--	UP	1.2794	4.3241e-15	blast,frame:3 start:870 end:1610
Cluster-4594.7125	2.04	1.15	1.89	11.5	6	9.32	1620	641855332	KDO74118.1	1412	2.2e-153	hypothetical protein CISIN_1g016003mg [Citrus sinensis]	XM_022897505.1	XM_022897505	338	2.91254e-175	PREDICTED: Durio zibethinus CBS domain-containing protein CBSX5-like (LOC111301671), mRNA	--	--	--	--	Q84WQ5	932	3.8e-99	CBS domain-containing protein CBSX5 OS=Arabidopsis thaliana OX=3702 GN=CBSX5 PE=2 SV=2	--	--	--	--	--	--	--	--	--	--	UP	2.8293	1.061e-14	blast,frame:2 start:2 end:1339
Cluster-4594.7123	1.69	1.86	1.45	2.28	3	2.46	3424	1315951360	GAY56418.1	496	7.6e-47	hypothetical protein CUMW_171790 [Citrus unshiu]	XM_006465650.3	XM_006465650	231	1.88426e-115	PREDICTED: Citrus sinensis mitochondrial-processing peptidase subunit alpha (LOC102616050), mRNA	K01412	PMPCA, MAS2	mitochondrial-processing peptidase subunit alpha	http://www.genome.jp/dbget-bin/www_bget?ko:K01412	P29677	383	3.7e-35	Mitochondrial-processing peptidase subunit alpha OS=Solanum tuberosum OX=4113 GN=MPP PE=1 SV=1	--	--	--	--	--	--	--	--	KOG2067	Mitochondrial processing peptidase, alpha subunit	UP	1.0723	1.6613e-05	blast,frame:2 start:1724 end:2041
Cluster-4594.13491	20.55	25.81	24.43	5.49	7.2	4.32	825	--	--	--	--	--	--	--	--	--	--	--	--	--	--	--	--	--	--	--	--	--	--	--	--	--	--	--	--	DOWN	-1.6283	7.5441e-10	estscan,start:647 end:825
Cluster-4594.25569	4.17	2.41	1.77	5.94	6.21	3.85	759	1130855833	GAV64345.1	767	6.3e-79	LRR_1 domain-containing protein/NB-ARC domain-containing protein/TIR domain-containing protein [Cephalotus follicularis]	KM105040.1	KM105040	56	7.72669e-19	Malus domestica genotype Granny Smith amplicon ARGH37 genomic sequence &amp;&amp; KM105041.1 Malus domestica genotype Jonathan amplicon ARGH37 genomic sequence	--	--	--	--	V9M398	526	2.1e-52	Disease resistance protein RUN1 OS=Vitis rotundifolia OX=103349 GN=RUN1 PE=1 SV=1	PF00931	NB-ARC domain	--	--	GO:0043531	ADP binding	--	--	--	--	UP	1.3657	0.018106	estscan,start:1 end:759
Cluster-4594.21520	7.35	9.85	8.76	1.5	2.09	2.45	2586	1063488860	XP_017975663.1	627	3.7e-62	PREDICTED: deoxynucleoside triphosphate triphosphohydrolase SAMHD1 homolog isoform X3 [Theobroma cacao]	XM_006470285.3	XM_006470285	247	1.80914e-124	PREDICTED: Citrus sinensis deoxynucleoside triphosphate triphosphohydrolase SAMHD1 homolog (LOC102623512), mRNA	--	--	--	--	Q5ZJL9	297	2.6e-25	Deoxynucleoside triphosphate triphosphohydrolase SAMHD1 OS=Gallus gallus OX=9031 GN=SAMHD1 PE=2 SV=2	PF01077	Nitrite and sulphite reductase 4Fe-4S domain	GO:0055114	oxidation-reduction process	GO:0051536//GO:0020037//GO:0016491	iron-sulfur cluster binding//heme binding//oxidoreductase activity	--	--	KOG2681	Metal-dependent phosphohydrolase	DOWN	-1.6598	1.2069e-11	blast,frame:-3 start:2371 end:1760|blast,frame:-1 start:2571 end:2272|blast,frame:-2 start:1691 end:1443
Cluster-12095.0	1.39	2.49	0.66	0	0	0.13	680	698558356	XP_009771264.1	317	8.6e-27	PREDICTED: uncharacterized protein LOC104221828 [Nicotiana sylvestris]	--	--	--	--	--	--	--	--	--	P04146	186	5.1e-13	Copia protein OS=Drosophila melanogaster OX=7227 GN=GIP PE=1 SV=3	--	--	--	--	--	--	--	--	--	--	DOWN	-4.5434	0.030683	blast,frame:-2 start:334 end:2
Cluster-4594.15112	25.77	26.13	21.17	3.45	3.63	4.01	1931	641834972	KDO53956.1	1043	1.6e-110	hypothetical protein CISIN_1g016918mg [Citrus sinensis]	XM_006420003.2	XM_006420003	197	8.38503e-97	PREDICTED: Citrus clementina uncharacterized LOC18031947 (LOC18031947), mRNA	--	--	--	--	--	--	--	--	--	--	--	--	--	--	--	--	--	--	DOWN	-2.2799	2.4186e-44	estscan,start:452 end:1713
Cluster-4594.14000	4.81	4.41	3.76	0.6	1.24	1.42	1744	1315941332	GAY66035.1	1710	6.5e-188	hypothetical protein CUMW_245520 [Citrus unshiu]	NM_001288881.1	NM_001288881	694	0	Citrus sinensis violaxanthin de-epoxidase (VDE), mRNA &amp;&amp; HM036682.1 Citrus sinensis violaxanthin de-epoxidase (VDE) mRNA, complete cds	K09839	VDE, NPQ1	violaxanthin de-epoxidase	http://www.genome.jp/dbget-bin/www_bget?ko:K09839	Q39249	1385	1.2e-151	Violaxanthin de-epoxidase, chloroplastic OS=Arabidopsis thaliana OX=3702 GN=VDE1 PE=1 SV=1	PF00233//PF07137	3'5'-cyclic nucleotide phosphodiesterase//VDE lipocalin domain	GO:0006144//GO:0055114//GO:0007165	purine nucleobase metabolic process//oxidation-reduction process//signal transduction	GO:0046422//GO:0004114	violaxanthin de-epoxidase activity//3',5'-cyclic-nucleotide phosphodiesterase activity	GO:0009507	chloroplast	--	--	DOWN	-1.5525	0.00033732	blast,frame:-3 start:1682 end:129
Cluster-4594.17065	3.89	5.51	3.85	0.95	1.14	1.51	2536	1389563097	XP_024950643.1	1344	2.6e-145	LOW QUALITY PROTEIN: arogenate dehydratase/prephenate dehydratase 1, chloroplastic [Citrus sinensis]	XM_025094875.1	XM_025094875	546	0	PREDICTED: Citrus sinensis arogenate dehydratase/prephenate dehydratase 1, chloroplastic (LOC102627211), mRNA	K05359	ADT, PDT	arogenate/prephenate dehydratase	http://www.genome.jp/dbget-bin/www_bget?ko:K05359	Q9SA96	1159	2.8e-125	Arogenate dehydratase/prephenate dehydratase 1, chloroplastic OS=Arabidopsis thaliana OX=3702 GN=ADT1 PE=1 SV=1	PF00800	Prephenate dehydratase	GO:0009094//GO:0006571//GO:0000162	L-phenylalanine biosynthetic process//tyrosine biosynthetic process//tryptophan biosynthetic process	GO:0004664	prephenate dehydratase activity	--	--	KOG2797	Prephenate dehydratase	DOWN	-1.4287	5.511e-06	blast,frame:3 start:261 end:617
Cluster-4594.17062	92.07	104.54	91.97	144.16	157	136.79	474	641864534	KDO83220.1	559	5.2e-55	hypothetical protein CISIN_1g002326mg [Citrus sinensis]	XM_024058273.1	XM_024058273	130	3.43761e-60	PREDICTED: Quercus suber calmodulin binding protein PICBP-like (LOC112025609), mRNA	--	--	--	--	--	--	--	--	--	--	--	--	--	--	--	--	--	--	UP	1.0268	1.01e-14	estscan,start:1 end:474
Cluster-4594.3100	0.86	0.8	0.94	82.66	77.59	57.85	1448	1009167344	XP_015902066.1	460	4.8e-43	profilin-4 [Ziziphus jujuba]	XM_008230183.1	XM_008230183	143	6.52799e-67	PREDICTED: Prunus mume profilin (LOC103327819), mRNA	K05759	PFN	profilin	http://www.genome.jp/dbget-bin/www_bget?ko:K05759	A4GFC2	451	2e-43	Profilin-4 OS=Olea europaea OX=4146 PE=1 SV=1	PF04995	Heme exporter protein D (CcmD)	GO:0017004//GO:0015886	cytochrome complex assembly//heme transport	--	--	GO:0016021	integral component of membrane	--	--	UP	6.8229	3.731e-179	blast,frame:1 start:847 end:1215
Cluster-9663.0	0.09	0.13	0	1.34	1.52	0.52	1544	1315953089	GAY54639.1	452	4.3e-42	hypothetical protein CUMW_158310 [Citrus unshiu]	XM_019573258.1	XM_019573258	75	4.40838e-29	PREDICTED: Lupinus angustifolius protein DETOXIFICATION 14-like (LOC109336580), mRNA	K03327	TC.MATE, SLC47A, norM, mdtK, dinF	multidrug resistance protein, MATE family	http://www.genome.jp/dbget-bin/www_bget?ko:K03327	Q8L731	260	3e-21	Protein DETOXIFICATION 12 OS=Arabidopsis thaliana OX=3702 GN=DTX12 PE=2 SV=1	PF01554	MatE	GO:0006810//GO:0055085	transport//transmembrane transport	GO:0042910//GO:0015297	xenobiotic transmembrane transporter activity//antiporter activity	GO:0016020	membrane	--	--	UP	4.3896	4.1482e-05	estscan,start:273 end:1440
Cluster-4594.18413	4.38	3.7	3.14	0.7	0.81	1.04	3729	1315941862	GAY65562.1	3494	0	hypothetical protein CUMW_242120 [Citrus unshiu]	XM_006469960.3	XM_006469960	954	0	PREDICTED: Citrus sinensis uncharacterized LOC102622816 (LOC102622816), transcript variant X3, mRNA	--	--	--	--	--	--	--	--	PF07088//PF02481	GvpD gas vesicle protein//DNA recombination-mediator protein A	GO:0009294	DNA mediated transformation	GO:0005524	ATP binding	--	--	--	--	DOWN	-1.7012	5.8109e-09	blast,frame:2 start:203 end:3481
Cluster-124.0	0	0	0	0.4	2.47	1.85	831	1063467366	XP_017970120.1	1066	1.5e-113	PREDICTED: epoxide hydrolase 4 isoform X1 [Theobroma cacao]	XM_006469086.3	XM_006469086	217	2.68938e-108	PREDICTED: Citrus sinensis epoxide hydrolase 4-like (LOC102625683), transcript variant X1, mRNA	--	--	--	--	--	--	--	--	PF00326	Prolyl oligopeptidase family	GO:0006508	proteolysis	GO:0008236	serine-type peptidase activity	--	--	--	--	UP	6.8727	0.00010171	blast,frame:-3 start:829 end:2
Cluster-4594.6986	2.72	4.07	2.59	6.12	7.9	6.36	1163	568850364	XP_006478884.1	1059	1.3e-112	prolyl 4-hydroxylase 1 isoform X1 [Citrus sinensis]	XM_006478821.3	XM_006478821	309	2.7429e-159	PREDICTED: Citrus sinensis prolyl 4-hydroxylase 1 (LOC102628340), transcript variant X1, mRNA	K00472	P4HA	prolyl 4-hydroxylase	http://www.genome.jp/dbget-bin/www_bget?ko:K00472	Q9ZW86	901	1.1e-95	Prolyl 4-hydroxylase 1 OS=Arabidopsis thaliana OX=3702 GN=P4H1 PE=1 SV=1	PF13640	2OG-Fe(II) oxygenase superfamily	GO:0055114	oxidation-reduction process	GO:0016491	oxidoreductase activity	--	--	--	--	UP	1.5669	3.2491e-07	estscan,start:1066 end:221; minus strand
Cluster-4476.0	0	0	0	2.75	0.35	0.95	553	--	--	--	--	--	--	--	--	--	--	--	--	--	--	--	--	--	--	PF04135//PF01763//PF06156	Nucleolar RNA-binding protein, Nop10p family//Herpesvirus UL6 like//Initiation control protein YabA	GO:0001522//GO:0006323//GO:0042254//GO:0006260	pseudouridine synthesis//DNA packaging//ribosome biogenesis//DNA replication	GO:0030515	snoRNA binding	--	--	--	--	UP	5.6721	0.014307	estscan,start:1 end:413
Cluster-4594.3955	6.63	8.16	6.98	15.39	11.11	10.56	2235	1063495795	XP_007013376.2	632	8.4e-63	PREDICTED: probable amino-acid racemase [Theobroma cacao]	XM_025097400.1	XM_025097400	194	4.52635e-95	PREDICTED: Citrus sinensis hypothetical protein (LOC102620268), transcript variant X3, mRNA	--	--	--	--	--	--	--	--	PF01177	Asp/Glu/Hydantoin racemase	GO:0006807	nitrogen compound metabolic process	GO:0036361	racemase activity, acting on amino acids and derivatives	--	--	--	--	UP	1.2088	6.2103e-10	blast,frame:1 start:1333 end:1668|blast,frame:3 start:456 end:1232
Cluster-4594.3959	5.3	9.68	7.5	0.22	0.19	0.14	4477	1350242160	XP_006442572.2	2210	1.8e-245	probable LRR receptor-like serine/threonine-protein kinase At3g47570 [Citrus clementina]	XM_006442498.2	XM_006442498	500	0	PREDICTED: Citrus clementina probable LRR receptor-like serine/threonine-protein kinase At3g47570 (LOC18046288), mRNA	--	--	--	--	Q1MX30	1160	3.8e-125	Receptor kinase-like protein Xa21 OS=Oryza sativa subsp. indica OX=39946 GN=XA21 PE=1 SV=1	PF07714//PF00560//PF00069//PF13855//PF13516	Protein tyrosine and serine/threonine kinase//Leucine Rich Repeat//Protein kinase domain//Leucine rich repeat//Leucine Rich repeat	GO:0006468	protein phosphorylation	GO:0004672//GO:0005524//GO:0005515	protein kinase activity//ATP binding//protein binding	--	--	--	--	DOWN	-4.8934	1.9733e-54	blast,frame:-2 start:2724 end:562|blast,frame:-3 start:488 end:114
Cluster-4594.15898	5.81	5.66	4.34	11.5	9.13	6.28	1801	1315966257	GAY41647.1	1500	1.5e-163	hypothetical protein CUMW_061050 [Citrus unshiu]	XM_006433963.2	XM_006433963	642	0	PREDICTED: Citrus clementina 2,3-bisphosphoglycerate-dependent phosphoglycerate mutase (LOC18042236), transcript variant X2, mRNA	K01834	PGAM, gpmA	2,3-bisphosphoglycerate-dependent phosphoglycerate mutase	http://www.genome.jp/dbget-bin/www_bget?ko:K01834	Q6MEW4	743	3.5e-77	2,3-bisphosphoglycerate-dependent phosphoglycerate mutase OS=Protochlamydia amoebophila (strain UWE25) OX=264201 GN=gpmA PE=3 SV=1	PF04085	rod shape-determining protein MreC	GO:0008360	regulation of cell shape	--	--	--	--	KOG0235	Phosphoglycerate mutase	UP	1.202	7.5638e-06	estscan,start:267 end:1413
Cluster-4594.4636	2.2	2.37	1.83	0.26	0.82	0.76	1934	767861753	AJT59425.1	2275	2.2e-253	LCYE [Citrus maxima]	XM_006475429.2	XM_006475429	906	0	PREDICTED: Citrus sinensis lycopene epsilon cyclase, chloroplastic (LOC102578059), transcript variant X1, mRNA	K06444	lcyE, crtL2	lycopene epsilon-cyclase	http://www.genome.jp/dbget-bin/www_bget?ko:K06444	Q38932	1971	1.5e-219	Lycopene epsilon cyclase, chloroplastic OS=Arabidopsis thaliana OX=3702 GN=LUT2 PE=1 SV=2	PF07992//PF01266	Pyridine nucleotide-disulphide oxidoreductase//FAD dependent oxidoreductase	GO:0055114	oxidation-reduction process	GO:0016491	oxidoreductase activity	--	--	--	--	DOWN	-1.3531	0.026112	blast,frame:-3 start:1890 end:169
Cluster-4657.1	0	0	0	0.73	0.98	1.24	574	1205973051	XP_021321387.1	236	1.8e-17	uncharacterized protein LOC110437311 [Sorghum bicolor]	--	--	--	--	--	--	--	--	--	P04323	131	1e-06	Retrovirus-related Pol polyprotein from transposon 17.6 OS=Drosophila melanogaster OX=7227 GN=pol PE=4 SV=1	--	--	--	--	--	--	--	--	--	--	UP	5.3448	0.021219	blast,frame:-3 start:416 end:261
Cluster-4594.4800	2.75	2.62	1.31	1.01	0.28	0.34	1582	1173838034	XP_020537998.1	1523	2.9e-166	putative UDP-rhamnose:rhamnosyltransferase 1 [Jatropha curcas]	XM_018115082.1	XM_018115082	62	7.60842e-22	PREDICTED: Theobroma cacao UDP-glycosyltransferase 91A1 (LOC18611447), mRNA	--	--	--	--	Q66PF2	1319	4.9e-144	Putative UDP-rhamnose:rhamnosyltransferase 1 OS=Fragaria ananassa OX=3747 GN=GT4 PE=2 SV=1	PF03033//PF00201//PF04101	Glycosyltransferase family 28 N-terminal domain//UDP-glucoronosyl and UDP-glucosyl transferase//Glycosyltransferase family 28 C-terminal domain	GO:0030259//GO:0005975	lipid glycosylation//carbohydrate metabolic process	GO:0016758	transferase activity, transferring hexosyl groups	--	--	--	--	DOWN	-1.5908	0.047467	blast,frame:1 start:151 end:1551
Cluster-4594.30401	0.35	0.38	0.38	1.29	2.26	1.74	1726	1216240168	XP_021603609.1	2163	1.9e-240	non-specific phospholipase C2 [Manihot esculenta]	XM_006470491.3	XM_006470491	593	0	PREDICTED: Citrus sinensis non-specific phospholipase C2 (LOC102608487), transcript variant X2, mRNA	K01114	plcC	phospholipase C	http://www.genome.jp/dbget-bin/www_bget?ko:K01114	O81020	1988	1.4e-221	Non-specific phospholipase C2 OS=Arabidopsis thaliana OX=3702 GN=NPC2 PE=2 SV=1	PF04185	Phosphoesterase family	--	--	GO:0016788	hydrolase activity, acting on ester bonds	--	--	--	--	UP	2.6841	8.8762e-07	blast,frame:-2 start:1716 end:109
Cluster-4594.2779	1.51	1.28	0.71	2.92	5.01	6	1836	1269891256	XP_022756421.1	1682	1.2e-184	serine/threonine-protein kinase RIPK-like [Durio zibethinus]	XM_006474663.3	XM_006474663	625	0	PREDICTED: Citrus sinensis serine/threonine-protein kinase RIPK (LOC102613736), mRNA	--	--	--	--	Q9ZUF4	1570	4.5e-173	Serine/threonine-protein kinase RIPK OS=Arabidopsis thaliana OX=3702 GN=RIPK PE=1 SV=1	PF00069//PF07714	Protein kinase domain//Protein tyrosine and serine/threonine kinase	GO:0006468	protein phosphorylation	GO:0004672//GO:0005524	protein kinase activity//ATP binding	--	--	--	--	UP	2.4492	3.5664e-09	blast,frame:-3 start:1834 end:212
Cluster-4594.4395	7.11	5.51	4.08	0.29	1.43	1.43	844	1350332973	XP_024035428.1	652	1.5e-65	kinesin-like protein KIN-10C isoform X1 [Citrus clementina]	XM_024179660.1	XM_024179660	197	3.58599e-97	PREDICTED: Citrus clementina kinesin-like protein KIN-10C (LOC18032654), transcript variant X1, mRNA	K10403	KIF22	kinesin family member 22	http://www.genome.jp/dbget-bin/www_bget?ko:K10403	F4KEC6	391	1.1e-36	Kinesin-like protein KIN-10C OS=Arabidopsis thaliana OX=3702 GN=KIN10C PE=2 SV=1	PF00633	Helix-hairpin-helix motif	--	--	GO:0003677	DNA binding	--	--	--	--	DOWN	-1.9603	0.0055173	blast,frame:3 start:3 end:632
Cluster-4594.23766	1.85	2.08	1.46	0.72	0.55	0.7	2573	641864177	KDO82863.1	260	1.3e-19	hypothetical protein CISIN_1g044977mg [Citrus sinensis]	XM_006483142.3	XM_006483142	110	2.58901e-48	PREDICTED: Citrus sinensis transcription factor MYB124 (LOC102629689), transcript variant X3, mRNA	K09422	MYBP	myb proto-oncogene protein, plant	http://www.genome.jp/dbget-bin/www_bget?ko:K09422	Q94FL6	197	1e-13	Transcription factor MYB124 OS=Arabidopsis thaliana OX=3702 GN=MYB124 PE=1 SV=1	--	--	--	--	--	--	--	--	--	--	DOWN	-1.0104	0.031413	blast,frame:-1 start:998 end:777|blast,frame:-3 start:2130 end:1774
Cluster-4594.21894	2.17	2.53	2.27	0.87	0.56	0.45	2602	1130863612	GAV56897.1	1829	1.6e-201	rve domain-containing protein/gag_pre-integrs domain-containing protein/UBN2_2 domain-containing protein, partial [Cephalotus follicularis]	AC185958.24	AC185958	619	0	Glycine tomentella clone gtd1-181e18, complete sequence	--	--	--	--	P10978	809	1.1e-84	Retrovirus-related Pol polyprotein from transposon TNT 1-94 OS=Nicotiana tabacum OX=4097 PE=2 SV=1	PF00665//PF00098//PF12122	Integrase core domain//Zinc knuckle//Cytoplasmic N-terminal domain of rhomboid serine protease	GO:0015074	DNA integration	GO:0008270//GO:0003676//GO:0004252	zinc ion binding//nucleic acid binding//serine-type endopeptidase activity	GO:0016021	integral component of membrane	--	--	DOWN	-1.4503	0.00048741	estscan,start:2541 end:1; minus strand
Cluster-4594.8437	12.33	11	8.76	17.45	14.93	16.4	2280	567917690	XP_006450851.1	1742	1.7e-191	probable leucine-rich repeat receptor-like protein kinase At1g68400 [Citrus clementina]	XM_012221891.2	XM_012221891	165	6.10308e-79	PREDICTED: Jatropha curcas probable leucine-rich repeat receptor-like protein kinase At1g68400 (LOC105638143), mRNA	--	--	--	--	Q9LVM0	724	7e-75	Probable inactive receptor kinase At5g58300 OS=Arabidopsis thaliana OX=3702 GN=At5g58300 PE=1 SV=1	PF07714//PF00560//PF00069//PF13516//PF13855	Protein tyrosine and serine/threonine kinase//Leucine Rich Repeat//Protein kinase domain//Leucine Rich repeat//Leucine rich repeat	GO:0006468	protein phosphorylation	GO:0005524//GO:0004672//GO:0005515	ATP binding//protein kinase activity//protein binding	--	--	--	--	UP	1.0471	2.0147e-09	blast,frame:2 start:89 end:2056
Cluster-4594.23499	3.12	4.86	4.35	1.34	1.28	1.11	3384	557532473	ESR43656.1	3341	0	hypothetical protein CICLE_v10011065mg [Citrus clementina]	XM_006481901.3	XM_006481901	1324	0	PREDICTED: Citrus sinensis auxin response factor 8 (LOC102631382), transcript variant X1, mRNA	--	--	--	--	Q9FGV1	2688	1.9e-302	Auxin response factor 8 OS=Arabidopsis thaliana OX=3702 GN=ARF8 PE=1 SV=2	PF00564//PF06507//PF02362//PF08272	PB1 domain//Auxin response factor//B3 DNA binding domain//Topoisomerase I zinc-ribbon-like	GO:0006355//GO:0006265//GO:0009725	regulation of transcription, DNA-templated//DNA topological change//response to hormone	GO:0005515//GO:0003917//GO:0003677	protein binding//DNA topoisomerase type I (single strand cut, ATP-independent) activity//DNA binding	GO:0005634	nucleus	--	--	DOWN	-1.2782	1.5825e-06	blast,frame:2 start:608 end:3106
Cluster-4594.15317	7533.95	5844.06	8513.87	24388.5	24359.1	31319.6	778	--	--	--	--	--	--	--	--	--	--	--	--	--	--	--	--	--	--	--	--	--	--	--	--	--	--	--	--	UP	2.2935	1.3677e-14	estscan,start:702 end:1; minus strand
Cluster-4594.1842	2.46	2.25	2.24	5.34	5.34	5.37	1302	1063520025	XP_017981233.1	584	1.8e-57	PREDICTED: BRI1 kinase inhibitor 1 [Theobroma cacao]	XM_018125744.1	XM_018125744	365	0	PREDICTED: Theobroma cacao BRI1 kinase inhibitor 1 (LOC18591226), mRNA	K14499	BKI1	BRI1 kinase inhibitor 1	http://www.genome.jp/dbget-bin/www_bget?ko:K14499	Q9FMZ0	251	2.8e-20	BRI1 kinase inhibitor 1 OS=Arabidopsis thaliana OX=3702 GN=BKI1 PE=1 SV=1	PF02724	CDC45-like protein	GO:0006270	DNA replication initiation	--	--	--	--	--	--	UP	1.6431	8.8771e-08	blast,frame:1 start:1 end:1119
Cluster-4594.1841	1.68	3.3	2.38	0	0	0	677	1315963059	GAY44724.1	296	2.3e-24	hypothetical protein CUMW_084050 [Citrus unshiu]	--	--	--	--	--	K14767	UTP3, SAS10	U3 small nucleolar RNA-associated protein 3	http://www.genome.jp/dbget-bin/www_bget?ko:K14767	Q9I7W5	166	1.1e-10	Something about silencing protein 10 OS=Drosophila melanogaster OX=7227 GN=Sas10 PE=1 SV=2	--	--	--	--	--	--	--	--	--	--	DOWN	-6.2258	0.00026788	blast,frame:3 start:219 end:473
Cluster-4594.28716	0.41	0.1	0.1	1.2	1.11	0.79	823	763746089	KJB13528.1	1272	1.9e-137	hypothetical protein B456_002G079600 [Gossypium raimondii]	XM_006475192.3	XM_006475192	484	0	PREDICTED: Citrus sinensis indole-3-acetic acid-amido synthetase GH3.6 (LOC102620266), mRNA	K14487	GH3	auxin responsive GH3 gene family	http://www.genome.jp/dbget-bin/www_bget?ko:K14487	Q9LSQ4	1219	1e-132	Indole-3-acetic acid-amido synthetase GH3.6 OS=Arabidopsis thaliana OX=3702 GN=GH3.6 PE=1 SV=1	--	--	--	--	--	--	--	--	--	--	UP	2.786	0.045717	estscan,start:823 end:1; minus strand
Cluster-4594.28715	0	0	0	2.13	1.93	2.41	1434	1315939768	GAY67432.1	899	5.9e-94	hypothetical protein CUMW_256440 [Citrus unshiu]	--	--	--	--	--	--	--	--	--	O49523	746	1.2e-77	Phospholipase A1-IIgamma OS=Arabidopsis thaliana OX=3702 GN=DSEL PE=1 SV=1	PF01764	Lipase (class 3)	GO:0006629	lipid metabolic process	--	--	--	--	--	--	UP	8.3788	1.2198e-09	blast,frame:-3 start:1432 end:281
Cluster-4594.28718	0	0.07	0.04	1.49	1.65	0.85	1822	1012351199	KYP62388.1	1868	3.3e-206	Retrovirus-related Pol polyprotein from transposon TNT 1-94 [Cajanus cajan]	--	--	--	--	--	--	--	--	--	Q9ZT94	748	9.2e-78	Retrovirus-related Pol polyprotein from transposon RE2 OS=Arabidopsis thaliana OX=3702 GN=RE2 PE=4 SV=1	--	--	--	--	--	--	--	--	--	--	UP	5.6492	2.5247e-07	estscan,start:1822 end:53; minus strand
Cluster-4594.11546	3.98	4.86	3.75	1.03	1.23	1.1	4383	1389658532	XP_024957251.1	770	1.6e-78	TITAN-like protein isoform X2 [Citrus sinensis]	XM_018971200.1	XM_018971200	233	1.86761e-116	PREDICTED: Juglans regia TITAN-like protein (LOC108995580), transcript variant X1, mRNA	--	--	--	--	F4JRR5	530	4.2e-52	TITAN-like protein OS=Arabidopsis thaliana OX=3702 GN=TTL PE=2 SV=1	PF01160	Vertebrate endogenous opioids neuropeptide	GO:0007218	neuropeptide signaling pathway	--	--	--	--	--	--	DOWN	-1.4632	1.986e-13	blast,frame:2 start:38 end:889|blast,frame:1 start:2467 end:2952
Cluster-4594.17263	16.24	19.79	3.08	1.81	0.72	1.56	7598	1102715392	OIW14064.1	216	5e-14	hypothetical protein TanjilG_11409 [Lupinus angustifolius]	--	--	--	--	--	--	--	--	--	P27738	1959	1.5e-217	RNA-directed RNA polymerase OS=Apple chlorotic leaf spot virus (isolate plum P863) OX=73473 PE=4 SV=1	PF03558//PF01443//PF00978//PF01623//PF04281//PF05892//PF01660//PF03171//PF05413	TBSV core protein P21/P22//Viral (Superfamily 1) RNA helicase//RNA dependent RNA polymerase//Carlavirus putative nucleic acid binding protein//Mitochondrial import receptor subunit Tom22//Trichovirus coat protein//Viral methyltransferase//2OG-Fe(II) oxygenase superfamily//Putative closterovirus papain-like endopeptidase	GO:0019079//GO:0006144//GO:0080009//GO:0006355//GO:0006886//GO:0009451//GO:0006396//GO:0055114//GO:0006351	viral genome replication//purine nucleobase metabolic process//mRNA methylation//regulation of transcription, DNA-templated//intracellular protein transport//RNA modification//RNA processing//oxidation-reduction process//transcription, DNA-templated	GO:0005524//GO:0008174//GO:0003676//GO:0016491//GO:0003723//GO:0003968	ATP binding//mRNA methyltransferase activity//nucleic acid binding//oxidoreductase activity//RNA binding//RNA-directed 5'-3' RNA polymerase activity	GO:0005741//GO:0019028//GO:0031379	mitochondrial outer membrane//viral capsid//RNA-directed RNA polymerase complex	--	--	DOWN	-2.7563	0.0043514	blast,frame:-2 start:1630 end:953
Cluster-9255.0	0.29	0	0	2	2.7	3.51	465	223538042	EEF39655.1	347	1.9e-30	RALFL33, putative [Ricinus communis]	--	--	--	--	--	--	--	--	--	Q9LK37	243	8.5e-20	Protein RALF-like 24 OS=Arabidopsis thaliana OX=3702 GN=RALFL24 PE=3 SV=1	--	--	--	--	--	--	--	--	--	--	UP	5.2499	0.0048795	blast,frame:-3 start:463 end:161
Cluster-4594.6446	1.02	1.53	1.36	3.02	3.58	3.24	2855	667034120	AIG52321.1	1144	4.6e-122	copper/zinc-superoxide dismutase copper chaperone precursor [Eucalyptus grandis x Eucalyptus urophylla]	MG322605.1	MG322605	505	0	Xanthoceras sorbifolium copper chaperone for superoxide dismutase (CCS) mRNA, complete cds	K04569	CCS	copper chaperone for superoxide dismutase	http://www.genome.jp/dbget-bin/www_bget?ko:K04569	Q9LD47	943	3.5e-100	Copper chaperone for superoxide dismutase, chloroplastic/cytosolic OS=Arabidopsis thaliana OX=3702 GN=CCS PE=1 SV=1	PF00080//PF00403	Copper/zinc superoxide dismutase (SODC)//Heavy-metal-associated domain	GO:0006801//GO:0030001	superoxide metabolic process//metal ion transport	GO:0046872	metal ion binding	--	--	KOG4656	Copper chaperone for superoxide dismutase	UP	1.7731	9.1561e-12	blast,frame:3 start:84 end:1052
Cluster-4594.6444	3.95	3.75	3.56	5.68	10.39	8.56	2572	568846817	XP_006477239.1	1026	2e-108	flavin-containing monooxygenase FMO GS-OX-like 4 [Citrus sinensis]	XM_018997410.1	XM_018997410	150	1.50344e-70	PREDICTED: Juglans regia flavin-containing monooxygenase FMO GS-OX-like 4 (LOC109014925), mRNA	--	--	--	--	Q9FWW9	805	3.2e-84	Flavin-containing monooxygenase FMO GS-OX-like 2 OS=Arabidopsis thaliana OX=3702 GN=At1g12200 PE=2 SV=1	PF07992//PF03721//PF01266//PF01593//PF02826//PF00743//PF07359//PF02737//PF01494//PF02254	Pyridine nucleotide-disulphide oxidoreductase//UDP-glucose/GDP-mannose dehydrogenase family, NAD binding domain//FAD dependent oxidoreductase//Flavin containing amine oxidoreductase//D-isomer specific 2-hydroxyacid dehydrogenase, NAD binding domain//Flavin-binding monooxygenase-like//Liver-expressed antimicrobial peptide 2 precursor (LEAP-2)//3-hydroxyacyl-CoA dehydrogenase, NAD binding domain//F…	GO:0006813//GO:0006631//GO:0006568//GO:0006554//GO:0006633//GO:0018874//GO:0055114//GO:0006574//GO:0006552//GO:0006550//GO:0042742	potassium ion transport//fatty acid metabolic process//tryptophan metabolic process//lysine catabolic process//fatty acid biosynthetic process//benzoate metabolic process//oxidation-reduction process//valine catabolic process//leucine catabolic process//isoleucine catabolic process//defense response to bacterium	GO:0016491//GO:0050660//GO:0071949//GO:0016616//GO:0050661//GO:0003857//GO:0051287//GO:0004499	oxidoreductase activity//flavin adenine dinucleotide binding//FAD binding//oxidoreductase activity, acting on the CH-OH group of donors, NAD or NADP as acceptor//NADP binding//3-hydroxyacyl-CoA dehydrogenase activity//NAD binding//N,N-dimethylaniline monooxygenase activity	--	--	--	--	UP	1.5606	1.937e-10	blast,frame:2 start:38 end:925|blast,frame:1 start:2209 end:2412|blast,frame:3 start:1137 end:1526
Cluster-4594.19377	21.28	28.98	21.71	5.73	6.89	3.98	3750	--	--	--	--	--	--	--	--	--	--	--	--	--	--	--	--	--	--	--	--	--	--	--	--	--	--	--	--	DOWN	-1.6792	2.2504e-25	estscan,start:1557 end:1652
Cluster-8019.0	3.05	4.05	1.97	1.07	1.01	0.84	1251	1273177114	PIA58825.1	190	8.4e-12	hypothetical protein AQUCO_00500632v1 [Aquilegia coerulea]	--	--	--	--	--	--	--	--	--	--	--	--	--	PF05680//PF05410	ATP synthase E chain//Porcine arterivirus-type cysteine proteinase alpha	GO:0015986//GO:0006508	ATP synthesis coupled proton transport//proteolysis	GO:0015078//GO:0004197	proton transmembrane transporter activity//cysteine-type endopeptidase activity	GO:0000276	mitochondrial proton-transporting ATP synthase complex, coupling factor F(o)	--	--	DOWN	-1.1827	0.04843	blast,frame:2 start:470 end:751
Cluster-7832.0	1.4	1.06	0.77	0	0	0	837	--	--	--	--	--	--	--	--	--	--	--	--	--	--	--	--	--	--	--	--	--	--	--	--	--	--	--	--	DOWN	-5.5082	0.0057183	estscan,start:667 end:544; minus strand
Cluster-4594.18420	2.57	2.54	2.08	2.06	5.46	4.96	1979	147778657	CAN62897.1	2301	2.2e-256	hypothetical protein VITISV_020300 [Vitis vinifera]	XM_006440644.2	XM_006440644	805	0	PREDICTED: Citrus clementina UDP-glucose 6-dehydrogenase 1 (LOC18049562), transcript variant X2, mRNA	K00012	UGDH, ugd	UDPglucose 6-dehydrogenase	http://www.genome.jp/dbget-bin/www_bget?ko:K00012	Q9AUV6	2249	8.9e-252	UDP-glucose 6-dehydrogenase 3 OS=Oryza sativa subsp. japonica OX=39947 GN=UGD3 PE=2 SV=1	PF00984//PF03720//PF03721//PF03446	UDP-glucose/GDP-mannose dehydrogenase family, central domain//UDP-glucose/GDP-mannose dehydrogenase family, UDP binding domain//UDP-glucose/GDP-mannose dehydrogenase family, NAD binding domain//NAD binding domain of 6-phosphogluconate dehydrogenase	GO:0055114	oxidation-reduction process	GO:0016616//GO:0051287//GO:0050661	oxidoreductase activity, acting on the CH-OH group of donors, NAD or NADP as acceptor//NAD binding//NADP binding	--	--	KOG2666	UDP-glucose/GDP-mannose dehydrogenase	UP	1.235	0.0054799	blast,frame:-2 start:1744 end:299
Cluster-4594.18421	7.77	8.16	7.84	3.24	2.79	2.04	1561	1050582543	XP_017612427.1	406	9.4e-37	PREDICTED: uncharacterized protein YAE1-like [Gossypium arboreum]	--	--	--	--	--	--	--	--	--	--	--	--	--	PF12592	Protein of unknown function (DUF3763)	GO:0006810	transport	GO:0042626	ATPase-coupled transmembrane transporter activity	--	--	--	--	DOWN	-1.1267	6.0765e-05	blast,frame:3 start:66 end:419
Cluster-4594.18426	28.03	34.37	28.44	8.33	6.61	4.2	1382	1315958409	GAY49448.1	373	5.6e-33	hypothetical protein CUMW_119180 [Citrus unshiu]	XR_002904717.1	XR_002904717	206	5.92281e-102	PREDICTED: Citrus clementina uncharacterized LOC18037413 (LOC18037413), ncRNA	--	--	--	--	--	--	--	--	PF04627//PF05041	Mitochondrial ATP synthase epsilon chain//Pecanex protein (C-terminus)	GO:0015986	ATP synthesis coupled proton transport	GO:0046933	proton-transporting ATP synthase activity, rotational mechanism	GO:0000275//GO:0045259//GO:0016021	mitochondrial proton-transporting ATP synthase complex, catalytic sector F(1)//proton-transporting ATP synthase complex//integral component of membrane	--	--	DOWN	-1.8142	8.5073e-17	blast,frame:-1 start:1337 end:726
Cluster-4594.5528	0.43	0.45	0.45	1.2	1.25	0.84	2239	--	--	--	--	--	XM_021792664.1	XM_021792664	42	1.42191e-10	PREDICTED: Hevea brasiliensis thioredoxin reductase NTRB-like (LOC110641069), mRNA	--	--	--	--	--	--	--	--	--	--	--	--	--	--	--	--	--	--	UP	1.735	0.0012149	estscan,start:1 end:89
Cluster-1992.2	1.09	3.39	0.8	0	0	0	532	1315947683	GAY59952.1	456	5.1e-43	hypothetical protein CUMW_198390 [Citrus unshiu]	XM_006490070.3	XM_006490070	189	6.19277e-93	PREDICTED: Citrus sinensis MDIS1-interacting receptor like kinase 2-like (LOC102610836), mRNA	--	--	--	--	Q8VZG8	315	4.4e-28	MDIS1-interacting receptor like kinase 2 OS=Arabidopsis thaliana OX=3702 GN=MIK2 PE=1 SV=3	PF07714//PF00069	Protein tyrosine and serine/threonine kinase//Protein kinase domain	GO:0006468	protein phosphorylation	GO:0005524//GO:0004672	ATP binding//protein kinase activity	--	--	--	--	DOWN	-5.0991	0.031732	estscan,start:532 end:113; minus strand
Cluster-4594.5387	6.95	5.36	6.55	14.61	10.86	10.15	1792	567890353	XP_006437697.1	1083	3.4e-115	uncharacterized protein LOC18043529 [Citrus clementina]	XM_006484378.3	XM_006484378	217	5.92267e-108	PREDICTED: Citrus sinensis uncharacterized LOC102630467 (LOC102630467), mRNA	K19476	IST1	vacuolar protein sorting-associated protein IST1	http://www.genome.jp/dbget-bin/www_bget?ko:K19476	Q54I39	161	1.1e-09	IST1-like protein OS=Dictyostelium discoideum OX=44689 GN=DDB_G0289029 PE=3 SV=1	PF03398	Regulator of Vps4 activity in the MVB pathway	GO:0015031	protein transport	--	--	--	--	KOG2027	Spindle pole body protein	UP	1.3421	2.5959e-08	blast,frame:1 start:109 end:1542
Cluster-4594.17746	1.19	1.83	1.53	0.49	0.42	0.13	3630	--	--	--	--	--	XM_016034745.2	XM_016034745	48	1.0706e-13	PREDICTED: Ziziphus jujuba cysteine proteinase COT44-like (LOC107424861), mRNA	--	--	--	--	--	--	--	--	--	--	--	--	--	--	--	--	--	--	DOWN	-1.6874	0.0016079	estscan,start:3630 end:3575; minus strand
Cluster-4917.0	0.7	0.13	0.53	3.81	2.73	1.99	678	557522766	ESR34133.1	511	2.7e-49	hypothetical protein CICLE_v10006192mg [Citrus clementina]	XM_023068978.1	XM_023068978	128	6.49921e-59	PREDICTED: Cucurbita moschata cytochrome b5-like (LOC111432154), mRNA	--	--	--	--	O48845	458	1.5e-44	Cytochrome b5 isoform B OS=Arabidopsis thaliana OX=3702 GN=CYTB5-B PE=1 SV=1	--	--	--	--	--	--	--	--	KOG0537	Cytochrome b5	UP	3.0633	0.0012418	blast,frame:1 start:4 end:438
Cluster-4594.6122	8.44	11.16	7.01	1.91	4	1.78	821	641845706	KDO64592.1	667	2.7e-67	hypothetical protein CISIN_1g027616mg [Citrus sinensis]	XM_017759101.1	XM_017759101	146	7.81373e-69	PREDICTED: Gossypium arboreum NAD(P)H-quinone oxidoreductase subunit L, chloroplastic (LOC108459700), mRNA	--	--	--	--	Q9CAC5	539	7.1e-54	NAD(P)H-quinone oxidoreductase subunit L, chloroplastic OS=Arabidopsis thaliana OX=3702 GN=ndhL PE=2 SV=1	PF10716	NADH dehydrogenase transmembrane subunit	GO:0006118//GO:0055114	obsolete electron transport//oxidation-reduction process	GO:0016655	oxidoreductase activity, acting on NAD(P)H, quinone or similar compound as acceptor	--	--	--	--	DOWN	-1.351	0.0059959	blast,frame:3 start:18 end:599
Cluster-4594.6124	2.95	4.17	2.82	0.64	1.33	0.93	2515	1350348250	XP_024047077.1	1571	1.2e-171	aspartic proteinase isoform X1 [Citrus clementina]	XM_006488650.3	XM_006488650	501	0	PREDICTED: Citrus sinensis aspartic proteinase-like (LOC102608561), transcript variant X1, mRNA	K08245	E3.4.23.40	phytepsin	http://www.genome.jp/dbget-bin/www_bget?ko:K08245	Q42456	1126	1.9e-121	Aspartic proteinase oryzasin-1 OS=Oryza sativa subsp. japonica OX=39947 GN=Os05g0567100 PE=2 SV=2	PF05184//PF05206//PF00682	Saposin-like type B, region 1//Methyltransferase TRM13//HMGL-like	GO:0006629//GO:0008033	lipid metabolic process//tRNA processing	GO:0003824//GO:0008168	catalytic activity//methyltransferase activity	--	--	KOG1339	Aspartyl protease	DOWN	-1.3316	0.00041373	blast,frame:-1 start:2251 end:1763|blast,frame:-2 start:1992 end:601
Cluster-4594.6126	2.29	3.3	3.59	0	0.14	0.07	1035	802628295	XP_012077037.1	801	9.9e-83	auxin-binding protein ABP19a [Jatropha curcas]	XM_004287580.2	XM_004287580	196	1.5935e-96	PREDICTED: Fragaria vesca subsp. vesca auxin-binding protein ABP19a (LOC101293627), mRNA	--	--	--	--	Q9ZRA4	737	9.9e-77	Auxin-binding protein ABP19a OS=Prunus persica OX=3760 GN=ABP19A PE=3 SV=1	PF08121//PF00190	Waglerin family//Cupin	GO:0007165//GO:0007268	signal transduction//chemical synaptic transmission	GO:0045735//GO:0030550	nutrient reservoir activity//acetylcholine receptor inhibitor activity	GO:0005576	extracellular region	--	--	DOWN	-5.0217	8.7741e-06	blast,frame:2 start:62 end:715
Cluster-192.0	0	0	0	1.24	1.59	1.13	850	1137174182	OMO52768.1	416	3.6e-38	Thaumatin [Corchorus olitorius]	XM_016843099.1	XM_016843099	78	5.12326e-31	PREDICTED: Gossypium hirsutum thaumatin-like protein (LOC107914245), mRNA	--	--	--	--	Q41350	187	4.9e-13	Osmotin-like protein OS=Solanum lycopersicum OX=4081 PE=1 SV=1	--	--	--	--	--	--	--	--	--	--	UP	6.6648	6.1443e-05	estscan,start:112 end:838
Cluster-4594.26485	0	0.11	0	1.74	1.4	0.64	779	--	--	--	--	--	--	--	--	--	--	--	--	--	--	--	--	--	--	--	--	--	--	--	--	--	--	--	--	UP	5.4422	0.0027752	estscan,start:384 end:280; minus strand
Cluster-4594.2926	0.79	1.2	0.96	0	0	0	2179	--	--	--	--	--	--	--	--	--	--	--	--	--	--	--	--	--	--	--	--	--	--	--	--	--	--	--	--	DOWN	-7.1117	1.8064e-06	estscan,start:631 end:949
Cluster-4594.2920	0.36	0.35	0.35	2.2	0.7	1.2	1694	641867877	KDO86561.1	428	2.9e-39	hypothetical protein CISIN_1g011479mg [Citrus sinensis]	--	--	--	--	--	--	--	--	--	--	--	--	--	PF09726	Macoilin family	GO:0023041	neuronal signal transduction	--	--	GO:0030867	rough endoplasmic reticulum membrane	--	--	UP	2.3995	0.0010437	blast,frame:2 start:2 end:1462
Cluster-4594.27283	0.7	0.66	0.42	1.25	2.19	2.45	2115	1130855833	GAV64345.1	1041	3e-110	LRR_1 domain-containing protein/NB-ARC domain-containing protein/TIR domain-containing protein [Cephalotus follicularis]	--	--	--	--	--	--	--	--	--	V9M398	384	1.7e-35	Disease resistance protein RUN1 OS=Vitis rotundifolia OX=103349 GN=RUN1 PE=1 SV=1	PF13516//PF13855//PF00560//PF00165	Leucine Rich repeat//Leucine rich repeat//Leucine Rich Repeat//Bacterial regulatory helix-turn-helix proteins, AraC family	GO:0006355	regulation of transcription, DNA-templated	GO:0043565//GO:0003700//GO:0005515	sequence-specific DNA binding//DNA-binding transcription factor activity//protein binding	GO:0005667	transcription regulator complex	--	--	UP	2.1704	8.3552e-06	blast,frame:-1 start:1857 end:154
Cluster-4594.20880	1.26	0.79	0.64	0.1	0.09	0.05	1386	1552230162	RVW79701.1	202	3.8e-13	Xyloglucan endotransglucosylase/hydrolase protein 22 [Vitis vinifera]	XM_028386963.1	XM_028386963	87	8.4246e-36	PREDICTED: Glycine soja transmembrane protein 234 homolog (LOC114421151), mRNA	K08235	E2.4.1.207	xyloglucan:xyloglucosyl transferase	http://www.genome.jp/dbget-bin/www_bget?ko:K08235	Q9SVV2	169	9.7e-11	Probable xyloglucan endotransglucosylase/hydrolase protein 26 OS=Arabidopsis thaliana OX=3702 GN=XTH26 PE=2 SV=1	PF13333	Integrase core domain	GO:0015074	DNA integration	--	--	--	--	--	--	DOWN	-3.0545	0.014816	blast,frame:-1 start:345 end:1
Cluster-4594.20887	11.99	8.58	12.23	57.01	48.02	70.91	1856	568864681	XP_006485721.1	1705	2.7e-187	UDP-glycosyltransferase 89B2-like [Citrus sinensis]	XM_006440769.2	XM_006440769	307	5.71903e-158	PREDICTED: Citrus clementina UDP-glycosyltransferase 89B1 (LOC18049696), mRNA	--	--	--	--	Q9C9B0	1162	9.3e-126	Flavonol 3-O-glucosyltransferase UGT89B1 OS=Arabidopsis thaliana OX=3702 GN=UGT89B1 PE=1 SV=2	PF00201	UDP-glucoronosyl and UDP-glucosyl transferase	--	--	GO:0016758	transferase activity, transferring hexosyl groups	--	--	--	--	UP	2.8547	1.3332e-39	blast,frame:-3 start:1854 end:412
Cluster-4594.20884	7.01	7.75	8.47	0.18	0.42	0.27	876	--	--	--	--	--	--	--	--	--	--	--	--	--	--	--	--	--	--	PF01363	FYVE zinc finger	--	--	GO:0046872	metal ion binding	--	--	--	--	DOWN	-4.2914	1.2122e-11	estscan,start:406 end:864
Cluster-4594.28999	0	0	0	1.19	0.59	0.81	876	1083892144	XP_018631385.1	438	1e-40	PREDICTED: G-type lectin S-receptor-like serine/threonine-protein kinase SD2-5 [Nicotiana tomentosiformis]	XM_024052638.1	XM_024052638	42	5.43803e-11	PREDICTED: Quercus suber G-type lectin S-receptor-like serine/threonine-protein kinase SD2-5 (LOC112020079), mRNA	--	--	--	--	--	--	--	--	PF00954	S-locus glycoprotein domain	GO:0048544	recognition of pollen	--	--	--	--	--	--	UP	6.1228	0.0011397	blast,frame:-3 start:874 end:2
Cluster-4594.28990	0.18	0.17	0	1.93	1.1	1.53	587	1552196978	RVW54880.1	361	5.9e-32	EID1-like F-box protein 3 [Vitis vinifera]	--	--	--	--	--	--	--	--	--	Q93ZT5	330	8.8e-30	EID1-like F-box protein 3 OS=Arabidopsis thaliana OX=3702 GN=EDL3 PE=2 SV=1	--	--	--	--	--	--	--	--	--	--	UP	4.1763	0.020486	estscan,start:140 end:533
Cluster-6490.0	1.28	1.33	0.41	0	0	0	801	--	--	--	--	--	--	--	--	--	--	--	--	--	--	--	--	--	--	--	--	--	--	--	--	--	--	--	--	DOWN	-5.296	0.015225	estscan,start:801 end:624; minus strand
Cluster-4594.1366	4.01	4.61	3.45	7.35	6.67	4.92	1521	--	--	--	--	--	--	--	--	--	--	K20353	SEC16	COPII coat assembly protein SEC16	http://www.genome.jp/dbget-bin/www_bget?ko:K20353	--	--	--	--	--	--	--	--	--	--	--	--	--	--	UP	1.0897	5.8789e-05	estscan,start:284 end:1; minus strand
Cluster-4594.1365	1.42	2.64	0.82	23.35	19.61	19.2	870	568832384	XP_006470415.1	315	1.9e-26	non-specific lipid transfer protein GPI-anchored 2-like [Citrus sinensis]	--	--	--	--	--	--	--	--	--	Q9LZH5	188	3.8e-13	Non-specific lipid transfer protein GPI-anchored 2 OS=Arabidopsis thaliana OX=3702 GN=LTPG2 PE=2 SV=1	--	--	--	--	--	--	--	--	--	--	UP	4.1262	1.7586e-36	blast,frame:-1 start:870 end:229
Cluster-4594.1369	1.48	1.42	2.33	2.06	5.42	7.65	1794	568838519	XP_006473258.1	1461	5e-159	cytochrome P450 81D11-like [Citrus sinensis]	--	--	--	--	--	K07418	CYP2J	cytochrome P450 family 2 subfamily J	http://www.genome.jp/dbget-bin/www_bget?ko:K07418	W8JIS9	969	2.2e-103	Cytochrome P450 81C13 OS=Catharanthus roseus OX=4058 GN=CYP81C13 PE=2 SV=1	PF00067	Cytochrome P450	GO:0055114	oxidation-reduction process	GO:0016705//GO:0020037//GO:0005506	oxidoreductase activity, acting on paired donors, with incorporation or reduction of molecular oxygen//heme binding//iron ion binding	--	--	--	--	UP	1.9651	0.00023564	blast,frame:3 start:3 end:1529
Cluster-4594.9594	6.41	7.03	6.66	1.88	2.53	2.4	3273	443299067	AGC82084.1	3374	0	beta amyrn synthase [Azadirachta indica]	XM_006468053.3	XM_006468053	997	0	PREDICTED: Citrus sinensis beta-amyrin synthase-like (LOC102614883), mRNA	K15813	LUP4	beta-amyrin synthase	http://www.genome.jp/dbget-bin/www_bget?ko:K15813	Q8W3Z1	3193	0	Beta-amyrin synthase OS=Betula platyphylla OX=78630 GN=OSCBPY PE=1 SV=1	PF00432//PF01388	Prenyltransferase and squalene oxidase repeat//ARID/BRIGHT DNA binding domain	--	--	GO:0003677//GO:0003824	DNA binding//catalytic activity	--	--	--	--	DOWN	-1.1239	1.7169e-08	blast,frame:1 start:493 end:2823
Cluster-4594.8971	3.56	7.65	6.96	9.82	10.12	11.14	559	--	--	--	--	--	--	--	--	--	--	--	--	--	--	--	--	--	--	--	--	--	--	--	--	--	--	--	--	UP	1.2015	0.020802	estscan,start:201 end:504
Cluster-4594.8978	3.55	3.22	2.94	6.6	7.45	5.76	2345	1315963322	GAY44281.1	1057	4.6e-112	hypothetical protein CUMW_080990 [Citrus unshiu]	XM_025094151.1	XM_025094151	402	0	PREDICTED: Citrus sinensis shikimate kinase 1, chloroplastic (LOC102624107), transcript variant X5, mRNA	K00891	E2.7.1.71, aroK, aroL	shikimate kinase	http://www.genome.jp/dbget-bin/www_bget?ko:K00891	Q00497	799	1.5e-83	Shikimate kinase, chloroplastic OS=Solanum lycopersicum OX=4081 GN=SK PE=1 SV=1	PF00005//PF02367//PF01121//PF03193	ABC transporter//Threonylcarbamoyl adenosine biosynthesis protein TsaE//Dephospho-CoA kinase//RsgA GTPase	GO:0015940//GO:0015937//GO:0002949	pantothenate biosynthetic process//coenzyme A biosynthetic process//tRNA threonylcarbamoyladenosine modification	GO:0003924//GO:0005524//GO:0016887//GO:0004140//GO:0005525	GTPase activity//ATP binding//ATPase activity//dephospho-CoA kinase activity//GTP binding	--	--	--	--	UP	1.4606	2.9317e-13	blast,frame:1 start:550 end:1506|blast,frame:3 start:1356 end:1688
Cluster-4594.12698	48.1	55.6	43.58	16.1	18.88	14.47	1553	557552457	ESR63086.1	1043	1.3e-110	hypothetical protein CICLE_v10016118mg [Citrus clementina]	XM_006449783.2	XM_006449783	342	1.66869e-177	PREDICTED: Citrus clementina phosphoribosylglycinamide formyltransferase, chloroplastic (LOC18051039), transcript variant X1, mRNA	K00601	E2.1.2.2	phosphoribosylglycinamide formyltransferase	http://www.genome.jp/dbget-bin/www_bget?ko:K00601	P52423	921	6.9e-98	Phosphoribosylglycinamide formyltransferase, chloroplastic OS=Vigna unguiculata OX=3917 GN=PUR3 PE=2 SV=2	PF00551	Formyl transferase	GO:0009058	biosynthetic process	GO:0016742	hydroxymethyl-, formyl- and related transferase activity	--	--	KOG3076	5'-phosphoribosylglycinamide formyltransferase	DOWN	-1.1358	2.7168e-23	blast,frame:-2 start:1453 end:536
Cluster-4594.9625	4.53	3.5	4.19	11.1	5.79	8.63	1377	1350326048	XP_024034958.1	946	2e-99	probable carboxylesterase 12 [Citrus clementina]	XM_010070176.2	XM_010070176	39	4.0337e-09	PREDICTED: Eucalyptus grandis probable carboxylesterase 12 (LOC104455376), mRNA	--	--	--	--	Q9FX94	702	1.5e-72	Probable carboxylesterase 5 OS=Arabidopsis thaliana OX=3702 GN=CXE5 PE=2 SV=1	PF07859//PF10503//PF01080//PF08496	alpha/beta hydrolase fold//Esterase PHB depolymerase//Presenilin//Peptidase family S49 N-terminal	GO:0016485	protein processing	GO:0004252//GO:0016787//GO:0004190	serine-type endopeptidase activity//hydrolase activity//aspartic-type endopeptidase activity	GO:0005576//GO:0016021//GO:0005886	extracellular region//integral component of membrane//plasma membrane	--	--	UP	1.4969	1.7922e-05	blast,frame:2 start:2 end:1180
Cluster-4594.9623	8.51	8.27	10.01	1.27	2.31	2.58	1054	1227932377	XP_021902045.1	816	1.8e-84	uncharacterized protein LOC110817705 isoform X4 [Carica papaya]	XR_003064916.1	XR_003064916	284	1.95695e-145	PREDICTED: Citrus sinensis uncharacterized LOC102621772 (LOC102621772), transcript variant X3, misc_RNA	K08234	yaeR	glyoxylase I family protein	http://www.genome.jp/dbget-bin/www_bget?ko:K08234	--	--	--	--	--	--	--	--	--	--	--	--	--	--	DOWN	-1.6897	2.9764e-05	blast,frame:2 start:83 end:700
Cluster-4594.15875	28356.5	19728.9	17018.6	0.25	1.01	1.21	603	--	--	--	--	--	--	--	--	--	--	--	--	--	--	P27738	326	2.6e-29	RNA-directed RNA polymerase OS=Apple chlorotic leaf spot virus (isolate plum P863) OX=73473 PE=4 SV=1	PF01660	Viral methyltransferase	GO:0006396//GO:0009451//GO:0080009	RNA processing//RNA modification//mRNA methylation	GO:0003723//GO:0008174	RNA binding//mRNA methyltransferase activity	--	--	--	--	DOWN	-14.209	1.4222e-205	blast,frame:-2 start:539 end:3
Cluster-4594.15870	41.94	44.95	43.03	6.46	5.22	2.73	708	568836402	XP_006472233.1	685	1.9e-69	uncharacterized protein LOC102631030 [Citrus sinensis]	XM_006433497.2	XM_006433497	229	4.85501e-115	PREDICTED: Citrus clementina uncharacterized LOC18041624 (LOC18041624), mRNA	--	--	--	--	--	--	--	--	--	--	--	--	--	--	--	--	--	--	DOWN	-2.7528	3.3705e-24	blast,frame:-1 start:642 end:154
Cluster-4594.11364	1.89	2.94	2.7	0.83	0.56	0.28	1666	557541669	ESR52647.1	1057	3.3e-112	hypothetical protein CICLE_v10021073mg [Citrus clementina]	XM_021833684.1	XM_021833684	123	9.87486e-56	PREDICTED: Hevea brasiliensis ethylene-responsive transcription factor CRF2-like (LOC110671260), mRNA	--	--	--	--	Q9SUQ2	535	4.2e-53	Ethylene-responsive transcription factor CRF2 OS=Arabidopsis thaliana OX=3702 GN=CRF2 PE=1 SV=1	PF00847//PF09174	AP2 domain//Maf1 regulator	GO:0006355//GO:0016480	regulation of transcription, DNA-templated//negative regulation of transcription by RNA polymerase III	GO:0003700	DNA-binding transcription factor activity	GO:0005667	transcription regulator complex	--	--	DOWN	-1.7455	0.0028819	blast,frame:1 start:472 end:1491
Cluster-4594.11360	14.62	18.67	16.5	5.63	5.78	5.94	2663	641867433	KDO86117.1	1203	6.2e-129	hypothetical protein CISIN_1g019453mg [Citrus sinensis]	XM_006491013.3	XM_006491013	611	0	PREDICTED: Citrus sinensis hypothetical protein (LOC102618479), transcript variant X1, mRNA	--	--	--	--	Q8L7L5	644	1.6e-65	AT-hook motif nuclear-localized protein 11 OS=Arabidopsis thaliana OX=3702 GN=AHL11 PE=2 SV=1	PF02178	AT hook motif	--	--	GO:0003677	DNA binding	--	--	--	--	DOWN	-1.0792	5.7537e-14	blast,frame:1 start:1318 end:2346
Cluster-4594.19175	9.38	11.25	9.91	3.11	3.41	2.8	4897	1373767909	AVV48336.1	1016	5.5e-107	squamosa promoter binding-like protein [Litchi chinensis]	MF039347.1	MF039347	431	0	Litchi chinensis squamosa promoter binding-like protein (SPL-15) mRNA, complete cds	--	--	--	--	Q9S840	615	6.6e-62	Squamosa promoter-binding-like protein 2 OS=Arabidopsis thaliana OX=3702 GN=SPL2 PE=2 SV=1	PF03284//PF03110	Phenazine biosynthesis protein A/B//SBP domain	GO:0017000	antibiotic biosynthetic process	GO:0003677	DNA binding	GO:0005634	nucleus	--	--	DOWN	-1.2742	5.0099e-25	blast,frame:2 start:3095 end:3820|blast,frame:3 start:1944 end:2996
Cluster-4594.19174	0.97	0.8	0.91	1.5	3.34	5.09	1664	1334314870	PNT29916.1	1647	1.3e-180	hypothetical protein POPTR_006G055600 [Populus trichocarpa]	XM_028238604.1	XM_028238604	55	6.2372e-18	PREDICTED: Camellia sinensis crocetin glucosyltransferase, chloroplastic-like (LOC114294473), mRNA	K21371	-	-	http://www.genome.jp/dbget-bin/www_bget?ko:K21371	F8WKW0	1497	1.2e-164	Crocetin glucosyltransferase, chloroplastic OS=Gardenia jasminoides OX=114476 GN=UGT75L6 PE=1 SV=1	PF03033//PF00201//PF04101	Glycosyltransferase family 28 N-terminal domain//UDP-glucoronosyl and UDP-glucosyl transferase//Glycosyltransferase family 28 C-terminal domain	GO:0005975//GO:0030259	carbohydrate metabolic process//lipid glycosylation	GO:0016758	transferase activity, transferring hexosyl groups	--	--	--	--	UP	2.3341	2.3195e-05	blast,frame:-2 start:1663 end:185
Cluster-6064.0	0.4	1.44	1.06	0	0	0	836	--	--	--	--	--	AM481354.2	AM481354	37	3.11755e-08	Vitis vinifera contig VV78X064653.2, whole genome shotgun sequence	--	--	--	--	--	--	--	--	--	--	--	--	--	--	--	--	--	--	DOWN	-5.3441	0.013598	estscan,start:78 end:176
Cluster-4594.15290	25300.6	21228.2	13959.5	1698.28	1092.03	1458.4	932	--	--	--	--	--	--	--	--	--	--	--	--	--	--	P27738	520	1.3e-51	RNA-directed RNA polymerase OS=Apple chlorotic leaf spot virus (isolate plum P863) OX=73473 PE=4 SV=1	PF01660	Viral methyltransferase	GO:0080009//GO:0009451//GO:0006396	mRNA methylation//RNA modification//RNA processing	GO:0008174//GO:0003723	mRNA methyltransferase activity//RNA binding	--	--	--	--	DOWN	-3.382	7.2089e-28	blast,frame:-2 start:868 end:2
Cluster-4594.15296	38.29	26.46	28.13	47.23	75.59	71.84	2089	1338423705	PON46934.1	1943	7.5e-215	S-adenosylmethionine synthetase [Trema orientale]	XM_024029881.1	XM_024029881	738	0	PREDICTED: Quercus suber S-adenosylmethionine synthase 2 (LOC111997747), mRNA	K00789	metK	S-adenosylmethionine synthetase	http://www.genome.jp/dbget-bin/www_bget?ko:K00789	Q84MM2	1934	3.2e-215	S-adenosylmethionine synthase OS=Litchi chinensis OX=151069 GN=SAMS PE=2 SV=1	PF00438//PF02772//PF02773	S-adenosylmethionine synthetase, N-terminal domain//S-adenosylmethionine synthetase, central domain//S-adenosylmethionine synthetase, C-terminal domain	GO:0006556//GO:0006555	S-adenosylmethionine biosynthetic process//methionine metabolic process	GO:0004478	methionine adenosyltransferase activity	--	--	KOG1506	S-adenosylmethionine synthetase	UP	1.4938	9.9131e-13	blast,frame:3 start:87 end:1310
Cluster-4594.10182	3.28	4.39	4.86	1.54	1.3	1.77	2698	557548261	ESR58890.1	3016	0	hypothetical protein CICLE_v10014404mg [Citrus clementina]	XM_006445587.2	XM_006445587	1069	0	PREDICTED: Citrus clementina probable acyl-activating enzyme 18, peroxisomal (LOC18051177), transcript variant X3, mRNA	--	--	--	--	Q84P17	2625	3.1e-295	Probable acyl-activating enzyme 18, peroxisomal OS=Arabidopsis thaliana OX=3702 GN=AAE18 PE=2 SV=1	PF00501	AMP-binding enzyme	--	--	GO:0003824	catalytic activity	--	--	KOG1175	Acyl-CoA synthetase	DOWN	-1.0024	0.0028613	blast,frame:3 start:2232 end:2453|blast,frame:2 start:71 end:2275
Cluster-4594.10185	2.31	1.62	1.72	0.47	0.64	0.31	3310	557526229	ESR37535.1	4070	0	hypothetical protein CICLE_v10027662mg [Citrus clementina]	XM_006471308.2	XM_006471308	1664	0	PREDICTED: Citrus sinensis DNA polymerase epsilon catalytic subunit A-like (LOC102608212), transcript variant X1, mRNA	K02324	POLE1	DNA polymerase epsilon subunit 1	http://www.genome.jp/dbget-bin/www_bget?ko:K02324	F4HW04	2633	4.4e-296	DNA polymerase epsilon catalytic subunit A OS=Arabidopsis thaliana OX=3702 GN=POL2A PE=1 SV=1	PF08490//PF00773	Domain of unknown function (DUF1744)//RNB domain	GO:0006260//GO:0051252	DNA replication//regulation of RNA metabolic process	GO:0003887//GO:0004540//GO:0003723//GO:0008270	DNA-directed DNA polymerase activity//ribonuclease activity//RNA binding//zinc ion binding	GO:0042575//GO:0005634	DNA polymerase complex//nucleus	KOG1798	DNA polymerase epsilon, catalytic subunit A	DOWN	-1.5764	0.00033845	blast,frame:2 start:2 end:2743
Cluster-4594.10187	0.53	0.93	0.58	1.74	1.63	1	4477	--	--	--	--	--	--	--	--	--	--	--	--	--	--	--	--	--	--	PF08181	DegQ (SacQ) family	GO:1900192	positive regulation of single-species biofilm formation	--	--	--	--	--	--	UP	1.5381	1.8127e-05	estscan,start:1658 end:1885
Cluster-4594.10186	7.5	10.04	9.94	3.19	3.43	2.89	1718	223550215	EEF51702.1	146	1.5e-06	Auxin response factor, putative [Ricinus communis]	CP023113.2	CP023113	51	1.07828e-15	Lupinus angustifolius cultivar Tanjil chromosome LG-01	--	--	--	--	Q2LAJ3	134	1.4e-06	Auxin response factor 2A OS=Solanum lycopersicum OX=4081 GN=ARF2A PE=1 SV=1	PF03419	Sporulation factor SpoIIGA	GO:0006508//GO:0030436	proteolysis//asexual sporulation	GO:0004190	aspartic-type endopeptidase activity	--	--	--	--	DOWN	-1.0969	9.5769e-06	blast,frame:-2 start:970 end:797
Cluster-4594.15122	9.95	8.79	8.09	19.29	19.82	16	981	--	--	--	--	--	XM_011040358.1	XM_011040358	34	1.71237e-06	PREDICTED: Populus euphratica formin-like protein 20 (LOC105135475), mRNA	--	--	--	--	--	--	--	--	PF01478	Type IV leader peptidase family	--	--	GO:0004190	aspartic-type endopeptidase activity	GO:0016020	membrane	--	--	UP	1.4698	4.7396e-13	estscan,start:232 end:757
Cluster-4594.28690	0.6	0.67	0.45	2.2	1.67	1.75	2596	743885209	XP_011037496.1	706	2.6e-71	PREDICTED: glucose-1-phosphate adenylyltransferase large subunit 1-like [Populus euphratica]	XM_025101668.1	XM_025101668	276	1.37454e-140	PREDICTED: Citrus sinensis glucose-1-phosphate adenylyltransferase large subunit 1-like (LOC102629211), transcript variant X2, mRNA	K00975	glgC	glucose-1-phosphate adenylyltransferase	http://www.genome.jp/dbget-bin/www_bget?ko:K00975	P55231	546	3.5e-54	Glucose-1-phosphate adenylyltransferase large subunit 3, chloroplastic OS=Arabidopsis thaliana OX=3702 GN=APL3 PE=2 SV=2	PF00483//PF04272//PF05695	Nucleotidyl transferase//Phospholamban//Plant protein of unknown function (DUF825)	GO:0006810//GO:0009058//GO:0006816	transport//biosynthetic process//calcium ion transport	GO:0042030//GO:0005524//GO:0016779//GO:0005246	ATPase inhibitor activity//ATP binding//nucleotidyltransferase activity//calcium channel regulator activity	GO:0009507//GO:0016020	chloroplast//membrane	--	--	UP	2.1484	1.8402e-08	blast,frame:-3 start:884 end:684|blast,frame:-1 start:2596 end:1877
Cluster-4594.23511	1.29	1.4	0.7	0	0	0	973	568880547	XP_006493176.1	230	1.5e-16	CDPK-related kinase 4-like isoform X1 [Citrus sinensis]	--	--	--	--	--	--	--	--	--	Q9FIM9	202	1e-14	CDPK-related kinase 4 OS=Arabidopsis thaliana OX=3702 GN=CRK4 PE=1 SV=1	PF06624	Ribosome associated membrane protein RAMP4	--	--	--	--	GO:0005783	endoplasmic reticulum	--	--	DOWN	-5.8728	0.0013399	estscan,start:301 end:392
Cluster-4594.23518	0.46	2.04	0.8	0	0.08	0	885	1216995394	XP_021636888.1	284	7.5e-23	nucleobase-ascorbate transporter 12-like isoform X1 [Hevea brasiliensis]	XM_021808223.1	XM_021808223	113	1.86797e-50	PREDICTED: Hevea brasiliensis nucleobase-ascorbate transporter 12-like (LOC110652606), partial mRNA	K14611	SLC23A1_2, SVCT1_2	solute carrier family 23 (nucleobase transporter), member 1/2	http://www.genome.jp/dbget-bin/www_bget?ko:K14611	Q3E7D0	262	1e-21	Nucleobase-ascorbate transporter 12 OS=Arabidopsis thaliana OX=3702 GN=NAT12 PE=1 SV=3	PF00860	Permease family	GO:0055085	transmembrane transport	GO:0022857	transmembrane transporter activity	GO:0016020	membrane	KOG1292	Xanthine/uracil transporters	DOWN	-4.6568	0.025726	estscan,start:885 end:430; minus strand
Cluster-4594.13985	176.18	204	161.56	353.09	341.77	262.61	1404	1162564621	XP_020421864.1	198	1.1e-12	acyl carrier protein 1, chloroplastic isoform X1 [Prunus persica]	XM_024072143.1	XM_024072143	71	6.6933e-27	PREDICTED: Quercus suber acyl carrier protein 1, chloroplastic-like (LOC112039283), mRNA	--	--	--	--	P93092	192	2.1e-13	Acyl carrier protein 1, chloroplastic OS=Casuarina glauca OX=3522 GN=ACP1 PE=2 SV=1	PF03136	Pup-ligase protein	GO:0019941//GO:0010498	modification-dependent protein catabolic process//proteasomal protein catabolic process	--	--	--	--	--	--	UP	1.2585	2.4276e-39	blast,frame:-2 start:671 end:477|blast,frame:-3 start:1402 end:1118
Cluster-4594.13983	23.29	28.99	24.66	6.56	7.95	7.07	3675	557525413	ESR36719.1	499	3.7e-47	hypothetical protein CICLE_v10029284mg [Citrus clementina]	XR_001926661.1	XR_001926661	126	4.73228e-57	PREDICTED: Theobroma cacao B-box zinc finger protein 19 (LOC18607689), transcript variant X2, misc_RNA	--	--	--	--	Q9SJU5	293	1.1e-24	B-box zinc finger protein 18 OS=Arabidopsis thaliana OX=3702 GN=BBX18 PE=1 SV=2	PF00569//PF00643	Zinc finger, ZZ type//B-box zinc finger	--	--	GO:0008270	zinc ion binding	--	--	--	--	DOWN	-1.3925	2.6626e-39	blast,frame:-1 start:2487 end:2401|blast,frame:-3 start:3346 end:3107|blast,frame:-2 start:3125 end:2541
Cluster-10498.0	1.42	1.32	1.66	0	0	0	591	--	--	--	--	--	--	--	--	--	--	--	--	--	--	--	--	--	--	--	--	--	--	--	--	--	--	--	--	DOWN	-5.1744	0.017583	estscan,start:1 end:113
Cluster-4594.14982	32.45	36.76	32.76	11.06	14.42	10.87	2779	1216950503	XP_021671513.1	623	1.2e-61	haloacid dehalogenase-like hydrolase domain-containing protein 3 [Hevea brasiliensis]	XM_008246618.1	XM_008246618	220	1.9877e-109	PREDICTED: Prunus mume haloacid dehalogenase-like hydrolase domain-containing protein 3 (LOC103342953), mRNA	--	--	--	--	Q8TWR2	132	3.8e-06	Glyceraldehyde 3-phosphate phosphatase OS=Methanopyrus kandleri (strain AV19 / DSM 6324 / JCM 9639 / NBRC 100938) OX=190192 GN=MK0970 PE=3 SV=2	PF02091	Glycyl-tRNA synthetase alpha subunit	GO:0006566//GO:0006563//GO:0006426//GO:0006544	threonine metabolic process//L-serine metabolic process//glycyl-tRNA aminoacylation//glycine metabolic process	GO:0005524//GO:0004820//GO:0000166	ATP binding//glycine-tRNA ligase activity//nucleotide binding	GO:0009345//GO:0005737	glycine-tRNA ligase complex//cytoplasm	--	--	DOWN	-1.0543	1.31e-20	blast,frame:3 start:153 end:686
Cluster-4594.375	0.95	1.12	0.42	1.94	1.31	1.48	1461	1524760576	RQO85563.1	978	4.2e-103	hypothetical protein POPTR_001G307300 [Populus trichocarpa]	FJ185544.1	FJ185544	69	9.0183e-26	Corylus avellana isolate cav.w.M3.213 NBS-containing resistance-like protein gene, partial cds	--	--	--	--	V9M2S5	687	8.8e-71	Disease resistance protein RPV1 OS=Vitis rotundifolia OX=103349 GN=RPV1 PE=1 SV=1	PF13676//PF00004//PF00931//PF00005//PF01582//PF08053//PF00910//PF01637	TIR domain//ATPase family associated with various cellular activities (AAA)//NB-ARC domain//ABC transporter//TIR domain//Tryptophanase operon leader peptide//RNA helicase//ATPase domain predominantly from Archaea	GO:0031554//GO:0031556//GO:0007165	regulation of DNA-templated transcription, termination//transcriptional attenuation by ribosome//signal transduction	GO:0003724//GO:0003723//GO:0005515//GO:0016887//GO:0005524//GO:0043531	RNA helicase activity//RNA binding//protein binding//ATPase activity//ATP binding//ADP binding	--	--	--	--	UP	1.3935	0.038981	blast,frame:-3 start:1459 end:188
Cluster-4594.13207	11.91	11.03	9.92	3.11	2.77	3.66	2162	508719890	EOY11787.1	1852	2.8e-204	Pectinacetylesterase family protein [Theobroma cacao]	XM_022887342.1	XM_022887342	315	2.38545e-162	PREDICTED: Durio zibethinus pectin acetylesterase 12-like (LOC111294152), mRNA	K19882	NOTUM	O-palmitoleoyl-L-serine hydrolase	http://www.genome.jp/dbget-bin/www_bget?ko:K19882	Q66GM8	1659	2.5e-183	Pectin acetylesterase 10 OS=Arabidopsis thaliana OX=3702 GN=PAE10 PE=2 SV=1	PF03283	Pectinacetylesterase	--	--	GO:0016787	hydrolase activity	--	--	--	--	DOWN	-1.3418	1.2471e-09	blast,frame:-3 start:1959 end:598
Cluster-4594.15616	42.45	51.94	47.27	84.04	84.49	86.73	6375	1338469739	PON91719.1	1492	4.6e-162	Glycosyl hydrolase [Trema orientale]	XM_006489870.3	XM_006489870	552	0	PREDICTED: Citrus sinensis probable galactinol--sucrose galactosyltransferase 2 (LOC102622912), transcript variant X2, mRNA	K06617	E2.4.1.82	raffinose synthase	http://www.genome.jp/dbget-bin/www_bget?ko:K06617	Q94A08	1388	2e-151	Probable galactinol--sucrose galactosyltransferase 2 OS=Arabidopsis thaliana OX=3702 GN=RFS2 PE=2 SV=2	--	--	--	--	--	--	--	--	--	--	UP	1.2928	2.0372e-51	blast,frame:3 start:4059 end:5309|blast,frame:1 start:3169 end:3579
Cluster-6007.0	0	0	0	2.89	3.15	1.99	958	223549521	EEF51009.1	168	2.3e-09	conserved hypothetical protein [Ricinus communis]	XM_018117295.1	XM_018117295	66	2.71787e-24	PREDICTED: Theobroma cacao uncharacterized LOC18606366 (LOC18606366), transcript variant X2, mRNA	--	--	--	--	--	--	--	--	--	--	--	--	--	--	--	--	--	--	UP	7.9237	2.8594e-08	estscan,start:524 end:1; minus strand
Cluster-4594.23197	4.74	4.87	5.52	11.63	9.65	10.85	690	1044559571	XP_017415964.1	542	7.1e-53	PREDICTED: aspartic proteinase PCS1-like [Vigna angularis]	XM_022056378.1	XM_022056378	121	5.14424e-55	PREDICTED: Carica papaya aspartic proteinase PCS1-like (LOC110825858), mRNA	--	--	--	--	Q6F4N5	124	7.9e-06	Aspartyl protease 25 OS=Oryza sativa subsp. japonica OX=39947 GN=AP25 PE=2 SV=1	--	--	--	--	--	--	--	--	--	--	UP	1.514	1.842e-05	estscan,start:196 end:614
Cluster-4594.958	2.24	2.72	2.01	6.44	9.68	7.02	727	568847386	XP_006477514.1	750	5.7e-77	protein LURP-one-related 17 isoform X1 [Citrus sinensis]	--	--	--	--	--	--	--	--	--	A0MFL4	498	3.6e-49	Protein LURP-one-related 17 OS=Arabidopsis thaliana OX=3702 GN=At5g41590 PE=2 SV=2	--	--	--	--	--	--	--	--	--	--	UP	2.1668	3.5845e-07	estscan,start:727 end:101; minus strand
Cluster-4594.1618	0.45	0.09	0	1.68	0.74	1.13	897	1552277080	RVX18952.1	359	1.5e-31	Retrovirus-related Pol polyprotein from transposon RE1 [Vitis vinifera]	AM425317.1	AM425317	122	1.88093e-55	Vitis vinifera contig VV78X262625.12, whole genome shotgun sequence	--	--	--	--	P92519	214	3.8e-16	Uncharacterized mitochondrial protein AtMg00810 OS=Arabidopsis thaliana OX=3702 GN=AtMg00810 PE=4 SV=1	--	--	--	--	--	--	--	--	--	--	UP	3.1716	0.025036	blast,frame:2 start:446 end:706
Cluster-238.0	0	0	0	0.93	0.49	0.65	686	--	--	--	--	--	--	--	--	--	--	--	--	--	--	--	--	--	--	--	--	--	--	--	--	--	--	--	--	UP	5.2638	0.027463	estscan,start:671 end:437; minus strand
Cluster-4594.27038	5.65	2.9	2.24	19.06	9.96	11.69	503	1353881996	PQP97195.1	721	9e-74	carboxyl-terminal-processing peptidase 3 chloroplastic [Prunus yedoensis var. nudiflora]	XM_006493831.3	XM_006493831	269	1.96871e-137	PREDICTED: Citrus sinensis carboxyl-terminal-processing peptidase 3, chloroplastic (LOC102624481), transcript variant X3, mRNA	--	--	--	--	F4J3G5	648	1e-66	Carboxyl-terminal-processing peptidase 3, chloroplastic OS=Arabidopsis thaliana OX=3702 GN=CTPA3 PE=3 SV=1	PF03572	Peptidase family S41	GO:0006508	proteolysis	GO:0008236	serine-type peptidase activity	--	--	--	--	UP	2.3567	1.5154e-05	estscan,start:1 end:503
Cluster-4594.16650	60.56	68.35	63.85	98.7	99.78	96.16	2601	1098728803	XP_018815161.1	2941	0	PREDICTED: peroxisomal fatty acid beta-oxidation multifunctional protein AIM1 [Juglans regia]	XM_006475585.3	XM_006475585	1186	0	PREDICTED: Citrus sinensis peroxisomal fatty acid beta-oxidation multifunctional protein AIM1 (LOC102623634), mRNA	K10527	MFP2	enoyl-CoA hydratase/3-hydroxyacyl-CoA dehydrogenase	http://www.genome.jp/dbget-bin/www_bget?ko:K10527	Q9ZPI6	2611	1.2e-293	Peroxisomal fatty acid beta-oxidation multifunctional protein AIM1 OS=Arabidopsis thaliana OX=3702 GN=AIM1 PE=1 SV=1	PF16113//PF00378//PF02737//PF01343//PF00725	Enoyl-CoA hydratase/isomerase//Enoyl-CoA hydratase/isomerase//3-hydroxyacyl-CoA dehydrogenase, NAD binding domain//Peptidase family S49//3-hydroxyacyl-CoA dehydrogenase, C-terminal domain	GO:0006574//GO:0006552//GO:0055114//GO:0006633//GO:0018874//GO:0006550//GO:0006631//GO:0006508//GO:0006554//GO:0019482//GO:0006568	valine catabolic process//leucine catabolic process//oxidation-reduction process//fatty acid biosynthetic process//benzoate metabolic process//isoleucine catabolic process//fatty acid metabolic process//proteolysis//lysine catabolic process//beta-alanine metabolic process//tryptophan metabolic process	GO:0003857//GO:0003860//GO:0008233//GO:0016491//GO:0003824	3-hydroxyacyl-CoA dehydrogenase activity//3-hydroxyisobutyryl-CoA hydrolase activity//peptidase activity//oxidoreductase activity//catalytic activity	--	--	KOG1683	Hydroxyacyl-CoA dehydrogenase/enoyl-CoA hydratase	UP	1.0505	1.9597e-41	blast,frame:3 start:129 end:2306
Cluster-4594.24986	3.36	2.61	2.74	8.43	6.68	2.87	744	1315943819	GAY63734.1	372	4e-33	hypothetical protein CUMW_227990 [Citrus unshiu]	--	--	--	--	--	--	--	--	--	Q8LBL5	165	1.5e-10	E3 ubiquitin-protein ligase PRT1 OS=Arabidopsis thaliana OX=3702 GN=PRT1 PE=2 SV=2	PF08918	PhoQ Sensor	GO:0016310//GO:0000160//GO:0018106	phosphorylation//phosphorelay signal transduction system//peptidyl-histidine phosphorylation	GO:0046872//GO:0004673//GO:0005524	metal ion binding//protein histidine kinase activity//ATP binding	GO:0009365//GO:0016020	protein histidine kinase complex//membrane	--	--	UP	1.4535	0.015186	estscan,start:744 end:205; minus strand
Cluster-4594.3619	0	0	0.9	9.99	3.75	3.34	375	--	--	--	--	--	--	--	--	--	--	--	--	--	--	--	--	--	--	--	--	--	--	--	--	--	--	--	--	UP	4.498	0.011372	estscan,start:375 end:119; minus strand
Cluster-4594.7970	0	0	0	5.13	3.26	2.19	411	1350314485	XP_024035850.1	210	1.3e-14	alpha-mannosidase isoform X4 [Citrus clementina]	--	--	--	--	--	K01191	E3.2.1.24	alpha-mannosidase	http://www.genome.jp/dbget-bin/www_bget?ko:K01191	C0HJB3	158	5.4e-10	Alpha-mannosidase OS=Canavalia ensiformis OX=3823 PE=1 SV=1	--	--	--	--	--	--	--	--	--	--	UP	6.101	0.0012599	estscan,start:411 end:1; minus strand
Cluster-4594.7975	23.03	22.91	21.44	45.81	43.55	38.58	1437	568870768	XP_006488570.1	1208	8.8e-130	cinnamoyl-CoA reductase 1 [Citrus sinensis]	XM_006488507.2	XM_006488507	417	0	PREDICTED: Citrus sinensis cinnamoyl-CoA reductase 1 (LOC102609340), mRNA	--	--	--	--	Q9S9N9	630	3.5e-64	Cinnamoyl-CoA reductase 1 OS=Arabidopsis thaliana OX=3702 GN=CCR1 PE=1 SV=1	PF01370//PF01073	NAD dependent epimerase/dehydratase family//3-beta hydroxysteroid dehydrogenase/isomerase family	GO:0008209//GO:0008207//GO:0055114//GO:0008210//GO:0006694	androgen metabolic process//C21-steroid hormone metabolic process//oxidation-reduction process//estrogen metabolic process//steroid biosynthetic process	GO:0003824//GO:0050662//GO:0016616//GO:0003854	catalytic activity//obsolete coenzyme binding//oxidoreductase activity, acting on the CH-OH group of donors, NAD or NADP as acceptor//3-beta-hydroxy-delta5-steroid dehydrogenase activity	--	--	--	--	UP	1.359	1.2376e-31	blast,frame:-2 start:1436 end:612
Cluster-4594.7979	1.87	2.09	1.78	0.05	0.48	0.1	1354	567912545	XP_006448586.1	761	5.6e-78	peptidyl-prolyl cis-trans isomerase FKBP13, chloroplastic [Citrus clementina]	XM_004293802.2	XM_004293802	220	9.56889e-110	PREDICTED: Fragaria vesca subsp. vesca peptidyl-prolyl cis-trans isomerase FKBP13, chloroplastic (LOC101290736), mRNA	--	--	--	--	Q9SCY2	565	1.1e-56	Peptidyl-prolyl cis-trans isomerase FKBP13, chloroplastic OS=Arabidopsis thaliana OX=3702 GN=FKBP13 PE=1 SV=2	PF00254	FKBP-type peptidyl-prolyl cis-trans isomerase	--	--	GO:0003755	peptidyl-prolyl cis-trans isomerase activity	--	--	KOG0552	FKBP-type peptidyl-prolyl cis-trans isomerase	DOWN	-2.7541	0.0020789	blast,frame:-3 start:695 end:579
Cluster-4594.9918	6.95	8.11	7.85	2.77	2.8	2.47	3883	641845181	KDO64070.1	706	3.8e-71	hypothetical protein CISIN_1g0009451mg [Citrus sinensis]	--	--	--	--	--	--	--	--	--	--	--	--	--	PF10717//PF02252	Occlusion-derived virus envelope protein ODV-E18//Proteasome activator pa28 beta subunit	--	--	--	--	GO:0019031//GO:0008537	viral envelope//proteasome activator complex	--	--	DOWN	-1.0754	2.8151e-11	blast,frame:-2 start:2001 end:520|blast,frame:-3 start:3881 end:2871
Cluster-4594.22917	14.37	14.57	16.93	27.8	34.04	28.57	2183	703132375	XP_010105109.1	2882	0	phosphoenolpyruvate carboxykinase (ATP) [Morus notabilis]	XM_006433667.2	XM_006433667	980	0	PREDICTED: Citrus clementina phosphoenolpyruvate carboxykinase (ATP) (LOC18040627), mRNA	K01610	E4.1.1.49, pckA	phosphoenolpyruvate carboxykinase (ATP)	http://www.genome.jp/dbget-bin/www_bget?ko:K01610	Q9T074	2741	0	Phosphoenolpyruvate carboxykinase (ATP) OS=Arabidopsis thaliana OX=3702 GN=PCKA PE=1 SV=1	PF01293	Phosphoenolpyruvate carboxykinase	GO:0006099//GO:0015976//GO:0006094	tricarboxylic acid cycle//carbon utilization//gluconeogenesis	GO:0004612//GO:0005524	phosphoenolpyruvate carboxykinase (ATP) activity//ATP binding	--	--	--	--	UP	1.4054	1.6412e-22	blast,frame:3 start:3 end:1946
Cluster-4594.23068	5.82	5.17	4.72	10.4	9.2	10.06	2981	641852960	KDO71819.1	2132	1.3e-236	hypothetical protein CISIN_1g006358mg [Citrus sinensis]	XM_006419379.2	XM_006419379	750	0	PREDICTED: Citrus clementina COBRA-like protein 7 (LOC18031944), mRNA	--	--	--	--	Q8GZ17	1815	2.8e-201	COBRA-like protein 7 OS=Arabidopsis thaliana OX=3702 GN=COBL7 PE=2 SV=2	PF00553//PF04833	Cellulose binding domain//COBRA-like protein	GO:0005975//GO:0010215	carbohydrate metabolic process//cellulose microfibril organization	GO:0030246//GO:0004553	carbohydrate binding//hydrolase activity, hydrolyzing O-glycosyl compounds	GO:0031225	anchored component of membrane	--	--	UP	1.3559	1.3844e-15	blast,frame:1 start:1 end:615|blast,frame:2 start:1157 end:2647
Cluster-4594.23069	1.3	1.5	1.03	0.36	0.38	0.21	4720	1315967706	GAY40023.1	159	1.3e-07	hypothetical protein CUMW_048870 [Citrus unshiu]	--	--	--	--	--	--	--	--	--	--	--	--	--	PF00382	Transcription factor TFIIB repeat	--	--	GO:0017025	TBP-class protein binding	--	--	--	--	DOWN	-1.5716	7.0695e-05	blast,frame:1 start:301 end:420|blast,frame:3 start:4359 end:4502
Cluster-4594.23067	145.75	43.04	96.77	0	0.63	0	330	--	--	--	--	--	--	--	--	--	--	--	--	--	--	P27738	188	1.4e-13	RNA-directed RNA polymerase OS=Apple chlorotic leaf spot virus (isolate plum P863) OX=73473 PE=4 SV=1	--	--	--	--	--	--	--	--	--	--	DOWN	-8.0581	6.1415e-09	blast,frame:-1 start:330 end:1
Cluster-4594.8349	3.25	4.16	3.58	0.15	0.14	0.22	2537	1137194517	OMO67052.1	1556	6.9e-170	Very-long-chain 3-ketoacyl-CoA synthase [Corchorus capsularis]	XM_006452880.2	XM_006452880	533	0	PREDICTED: Citrus clementina 3-ketoacyl-CoA synthase 10 (LOC18055442), mRNA	K15397	KCS	3-ketoacyl-CoA synthase	http://www.genome.jp/dbget-bin/www_bget?ko:K15397	Q570B4	1409	2.9e-154	3-ketoacyl-CoA synthase 10 OS=Arabidopsis thaliana OX=3702 GN=FDH PE=1 SV=2	PF08545//PF08392//PF03368	3-Oxoacyl-[acyl-carrier-protein (ACP)] synthase III//FAE1/Type III polyketide synthase-like protein//Dicer dimerisation domain	GO:0042967//GO:0051252//GO:0006633	obsolete acyl-carrier-protein biosynthetic process//regulation of RNA metabolic process//fatty acid biosynthetic process	GO:0004315//GO:0016747//GO:0016891	3-oxoacyl-[acyl-carrier-protein] synthase activity//transferase activity, transferring acyl groups other than amino-acyl groups//endoribonuclease activity, producing 5'-phosphomonoesters	GO:0005835//GO:0016020	fatty acid synthase complex//membrane	--	--	DOWN	-4.007	8.3884e-20	blast,frame:-2 start:2536 end:1418|blast,frame:-3 start:381 end:1
Cluster-4594.8348	4.55	8.05	8.94	0.88	0	0.28	459	1315970553	GAY37538.1	394	6.8e-36	hypothetical protein CUMW_029770 [Citrus unshiu]	XM_022876461.1	XM_022876461	103	3.39219e-45	PREDICTED: Durio zibethinus 3-ketoacyl-CoA synthase 10-like (LOC111286472), mRNA	K15397	KCS	3-ketoacyl-CoA synthase	http://www.genome.jp/dbget-bin/www_bget?ko:K15397	Q570B4	349	4.3e-32	3-ketoacyl-CoA synthase 10 OS=Arabidopsis thaliana OX=3702 GN=FDH PE=1 SV=2	--	--	--	--	--	--	--	--	--	--	DOWN	-3.8748	0.0016332	blast,frame:2 start:2 end:229
Cluster-4594.8341	2.76	3.19	3.64	0.81	1.08	0.52	2792	1201306479	OVA07582.1	148	1.4e-06	Protein kinase domain [Macleaya cordata]	AM483015.2	AM483015	87	1.7167e-35	Vitis vinifera contig VV78X271002.8, whole genome shotgun sequence	K08835	OXSR1, STK39	serine/threonine-protein kinase OSR1/STK39	http://www.genome.jp/dbget-bin/www_bget?ko:K08835	--	--	--	--	--	--	--	--	--	--	--	--	--	--	DOWN	-1.5687	1.5623e-05	blast,frame:-3 start:1437 end:1285
Cluster-4594.12603	10.49	6.56	7.61	17.11	15.77	12.24	1820	763769691	KJB36906.1	1628	2.2e-178	hypothetical protein B456_006G182300 [Gossypium raimondii]	XM_006480964.3	XM_006480964	577	0	PREDICTED: Citrus sinensis vacuolar cation/proton exchanger 3 (LOC102629587), mRNA	K07300	chaA, CAX	Ca2+:H+ antiporter	http://www.genome.jp/dbget-bin/www_bget?ko:K07300	Q93Z81	1454	1.3e-159	Vacuolar cation/proton exchanger 3 OS=Arabidopsis thaliana OX=3702 GN=CAX3 PE=1 SV=1	PF01699	Sodium/calcium exchanger protein	GO:0055085	transmembrane transport	--	--	GO:0016021	integral component of membrane	KOG1397	Ca2+/H+ antiporter VCX1 and related proteins	UP	1.2908	1.2493e-07	blast,frame:1 start:7 end:1398
Cluster-4594.11918	7.27	6.93	7.64	21.35	19.09	19.45	4861	1063477626	XP_017973094.1	2349	1.5e-261	PREDICTED: probable carotenoid cleavage dioxygenase 4, chloroplastic [Theobroma cacao]	XM_021430534.1	XM_021430534	614	0	PREDICTED: Herrania umbratica probable carotenoid cleavage dioxygenase 4, chloroplastic (LOC110417927), mRNA	K09840	NCED	9-cis-epoxycarotenoid dioxygenase	http://www.genome.jp/dbget-bin/www_bget?ko:K09840	O49675	2133	6.2e-238	Probable carotenoid cleavage dioxygenase 4, chloroplastic OS=Arabidopsis thaliana OX=3702 GN=CCD4 PE=1 SV=1	PF03055	Retinal pigment epithelial membrane protein	GO:0055114	oxidation-reduction process	GO:0016702	oxidoreductase activity, acting on single donors with incorporation of molecular oxygen, incorporation of two atoms of oxygen	--	--	--	--	UP	1.8895	3.6471e-48	blast,frame:3 start:2685 end:4580
Cluster-4594.13051	1.18	2.3	1.2	0.39	0.23	0.25	1838	1343998660	XP_023881515.1	286	9.2e-23	perakine reductase-like [Quercus suber]	LT594791.1	LT594791	115	3.05649e-51	Theobroma cacao genome assembly, chromosome: IV	--	--	--	--	C6TBN2	193	2.1e-13	Probable aldo-keto reductase 1 OS=Glycine max OX=3847 GN=AKR1 PE=2 SV=1	--	--	--	--	--	--	--	--	--	--	DOWN	-1.9755	0.0040104	blast,frame:2 start:1190 end:1441
Cluster-4594.22419	2.07	2.33	1.58	0.73	0.59	0.57	2304	557524598	ESR35904.1	1697	2.8e-186	hypothetical protein CICLE_v10028534mg [Citrus clementina]	XM_006422601.2	XM_006422601	612	0	PREDICTED: Citrus clementina APO protein 3, mitochondrial (LOC18033827), transcript variant X1, mRNA	--	--	--	--	Q9FH50	803	4.9e-84	APO protein 3, mitochondrial OS=Arabidopsis thaliana OX=3702 GN=APO3 PE=2 SV=1	PF01780//PF05634	Ribosomal L37ae protein family//APO RNA-binding	GO:0006412//GO:0042254	translation//ribosome biogenesis	GO:0003723//GO:0003735	RNA binding//structural constituent of ribosome	GO:0005840	ribosome	--	--	DOWN	-1.2155	0.0077603	estscan,start:2304 end:1009; minus strand
Cluster-4594.8830	2.45	2.35	2.14	0	0.03	0.06	4094	1350237298	XP_024042912.1	1323	1.2e-142	disease resistance-like protein DSC1 [Citrus clementina]	XM_025094091.1	XM_025094091	110	4.13751e-48	PREDICTED: Citrus sinensis putative disease resistance protein At4g11170 (LOC102614819), transcript variant X2, mRNA	--	--	--	--	V9M2S5	902	2.9e-95	Disease resistance protein RPV1 OS=Vitis rotundifolia OX=103349 GN=RPV1 PE=1 SV=1	PF13676//PF00005//PF00931//PF00004//PF01582//PF03266//PF13855//PF01637	TIR domain//ABC transporter//NB-ARC domain//ATPase family associated with various cellular activities (AAA)//TIR domain//NTPase//Leucine rich repeat//ATPase domain predominantly from Archaea	GO:0007165	signal transduction	GO:0016887//GO:0043531//GO:0005524//GO:0005515//GO:0098519	ATPase activity//ADP binding//ATP binding//protein binding//nucleotide phosphatase activity, acting on free nucleotides	--	--	--	--	DOWN	-5.9144	1.3326e-17	estscan,start:1 end:3753
Cluster-4594.8833	1.71	2.61	1.76	0.07	0.03	0.11	1783	568874872	XP_006490536.1	665	1e-66	cyclic nucleotide-gated ion channel 1-like isoform X1 [Citrus sinensis]	--	--	--	--	--	K05391	CNGF	cyclic nucleotide gated channel, other eukaryote	http://www.genome.jp/dbget-bin/www_bget?ko:K05391	O65717	540	1.2e-53	Cyclic nucleotide-gated ion channel 1 OS=Arabidopsis thaliana OX=3702 GN=CNGC1 PE=1 SV=1	PF00520//PF00612	Ion transport protein//IQ calmodulin-binding motif	GO:0006811//GO:0055085	ion transport//transmembrane transport	GO:0005515//GO:0005216	protein binding//ion channel activity	GO:0016020	membrane	--	--	DOWN	-4.3643	1.1595e-07	blast,frame:2 start:29 end:1642
Cluster-4594.8835	2.75	5.18	3.65	1.08	0.57	0.46	990	661892488	CDP03646.1	351	1.4e-30	unnamed protein product [Coffea canephora]	--	--	--	--	--	--	--	--	--	--	--	--	--	PF00983	Tymovirus coat protein	--	--	GO:0005198	structural molecule activity	GO:0019028	viral capsid	--	--	DOWN	-2.0194	0.0019516	blast,frame:-3 start:745 end:356
Cluster-4594.8834	2.91	3.91	2.38	5.32	5.84	4.97	1431	568855850	XP_006481509.1	870	1.4e-90	F-box protein At2g27310-like [Citrus sinensis]	--	--	--	--	--	--	--	--	--	Q9XIN8	629	4.6e-64	F-box protein At2g27310 OS=Arabidopsis thaliana OX=3702 GN=At2g27310 PE=2 SV=1	PF12937//PF00646	F-box-like//F-box domain	--	--	GO:0005515	protein binding	--	--	--	--	UP	1.2565	1.5623e-05	blast,frame:3 start:57 end:1208
Cluster-4594.8836	8.54	7.95	7.89	11.31	13	12.26	1425	557555787	ESR65801.1	1435	4.1e-156	hypothetical protein CICLE_v10008523mg [Citrus clementina]	XM_027486072.1	XM_027486072	355	0	PREDICTED: Abrus precatorius serine acetyltransferase 1, chloroplastic-like (LOC113854824), mRNA	K00640	cysE	serine O-acetyltransferase	http://www.genome.jp/dbget-bin/www_bget?ko:K00640	Q39218	1135	9.6e-123	Serine acetyltransferase 3, mitochondrial OS=Arabidopsis thaliana OX=3702 GN=SAT3 PE=1 SV=3	PF06426	Serine acetyltransferase, N-terminal	GO:0006534//GO:0042967//GO:0006535	cysteine metabolic process//obsolete acyl-carrier-protein biosynthetic process//cysteine biosynthetic process from serine	GO:0009001	serine O-acetyltransferase activity	GO:0005737	cytoplasm	KOG4750	Serine O-acetyltransferase	UP	1.0186	1.3494e-07	estscan,start:1256 end:240; minus strand
Cluster-4594.17842	8.69	8.18	5.38	0.7	1.04	1.76	608	1375888639	XP_024466837.1	488	1.1e-46	uncharacterized protein LOC112329008 [Populus trichocarpa]	XM_022168750.1	XM_022168750	40	4.80819e-10	PREDICTED: Helianthus annuus uncharacterized LOC110924758 (LOC110924758), mRNA	--	--	--	--	P11369	141	7.5e-08	LINE-1 retrotransposable element ORF2 protein OS=Mus musculus OX=10090 GN=Pol PE=1 SV=2	PF01129	NAD:arginine ADP-ribosyltransferase	GO:0006471	protein ADP-ribosylation	GO:0003956	NAD(P)+-protein-arginine ADP-ribosyltransferase activity	--	--	--	--	DOWN	-2.2383	0.0010582	blast,frame:1 start:1 end:453
Cluster-1679.0	0	0.91	0.13	2.16	1.97	1.71	682	--	--	--	--	--	--	--	--	--	--	--	--	--	--	--	--	--	--	--	--	--	--	--	--	--	--	--	--	UP	2.9525	0.026564	--
Cluster-4594.9120	2.59	2.02	4.61	4.49	8.99	10.5	752	557538229	ESR49273.1	693	2.4e-70	hypothetical protein CICLE_v10032608mg [Citrus clementina]	XM_022054734.1	XM_022054734	70	1.26249e-26	PREDICTED: Carica papaya enoyl-CoA delta isomerase 1, peroxisomal (LOC110824170), mRNA	--	--	--	--	O04469	536	1.5e-53	Enoyl-CoA delta isomerase 1, peroxisomal OS=Arabidopsis thaliana OX=3702 GN=ECI1 PE=1 SV=1	PF00378	Enoyl-CoA hydratase/isomerase	--	--	GO:0003824	catalytic activity	--	--	--	--	UP	1.7911	0.0024831	blast,frame:2 start:2 end:556
Cluster-4594.9123	6.47	7.29	6.34	9.22	13.56	11.42	5395	568837009	XP_006472525.1	1855	3.1e-204	pentatricopeptide repeat-containing protein At5g27460 [Citrus sinensis]	XM_006472462.2	XM_006472462	710	0	PREDICTED: Citrus sinensis pentatricopeptide repeat-containing protein At5g27460 (LOC102610257), mRNA	--	--	--	--	P38025	1374	7.1e-150	Phosphoribosylaminoimidazole-succinocarboxamide synthase, chloroplastic OS=Arabidopsis thaliana OX=3702 GN=PUR7 PE=2 SV=2	PF02798//PF13409//PF13176//PF05958//PF01840//PF13417	Glutathione S-transferase, N-terminal domain//Glutathione S-transferase, N-terminal domain//Tetratricopeptide repeat//tRNA (Uracil-5-)-methyltransferase//TCL1/MTCP1 family//Glutathione S-transferase, N-terminal domain	GO:0009451//GO:0006396	RNA modification//RNA processing	GO:0043539//GO:0008173//GO:0005515	protein serine/threonine kinase activator activity//RNA methyltransferase activity//protein binding	--	--	--	--	UP	1.2036	1.8089e-17	blast,frame:-1 start:5374 end:3848
Cluster-162.0	0	0	0	0.92	1.31	2.02	452	--	--	--	--	--	--	--	--	--	--	--	--	--	--	--	--	--	--	--	--	--	--	--	--	--	--	--	--	UP	5.171	0.038058	estscan,start:52 end:441
Cluster-4594.194	0	0	0	3.2	2.28	1.28	738	568841497	XP_006474695.1	685	2e-69	ethylene-responsive transcription factor ERF017 [Citrus sinensis]	XM_007012412.2	XM_007012412	90	9.43517e-38	PREDICTED: Theobroma cacao ethylene-responsive transcription factor ERF017 (LOC18588177), mRNA	--	--	--	--	Q84QC2	476	1.3e-46	Ethylene-responsive transcription factor ERF017 OS=Arabidopsis thaliana OX=3702 GN=ERF017 PE=2 SV=1	PF00847	AP2 domain	GO:0006355	regulation of transcription, DNA-templated	GO:0003700	DNA-binding transcription factor activity	GO:0005667	transcription regulator complex	--	--	UP	7.1225	7.4355e-06	blast,frame:2 start:2 end:610
Cluster-4594.193	0.12	0.17	0.23	0.56	0.9	0.9	1247	568866419	XP_006486553.1	1400	4.1e-152	probable L-type lectin-domain containing receptor kinase S.5 isoform X1 [Citrus sinensis]	XM_006422314.2	XM_006422314	298	3.83899e-153	PREDICTED: Citrus clementina probable L-type lectin-domain containing receptor kinase S.5 (LOC18033949), mRNA	K04733	IRAK4	interleukin-1 receptor-associated kinase 4	http://www.genome.jp/dbget-bin/www_bget?ko:K04733	Q9FG33	632	1.8e-64	Probable L-type lectin-domain containing receptor kinase S.5 OS=Arabidopsis thaliana OX=3702 GN=LECRKS5 PE=2 SV=1	PF07714//PF00139//PF00069	Protein tyrosine and serine/threonine kinase//Legume lectin domain//Protein kinase domain	GO:0006468	protein phosphorylation	GO:0004672//GO:0005524//GO:0030246	protein kinase activity//ATP binding//carbohydrate binding	--	--	--	--	UP	2.645	0.014896	estscan,start:21 end:1247
Cluster-4594.21035	1.79	3.86	1.69	4.02	3.46	4.12	1216	641840777	KDO59694.1	519	5.8e-50	hypothetical protein CISIN_1g044791mg [Citrus sinensis]	XM_018994747.1	XM_018994747	109	4.34014e-48	PREDICTED: Juglans regia obg-like ATPase 1 (LOC109012876), mRNA	--	--	--	--	Q9ZQE5	353	3.9e-32	Pentatricopeptide repeat-containing protein At2g15690, mitochondrial OS=Arabidopsis thaliana OX=3702 GN=PCMP-H66 PE=1 SV=2	PF00695	Major surface antigen from hepadnavirus	GO:0016032	viral process	--	--	--	--	--	--	UP	1.1326	0.021017	estscan,start:1 end:846
Cluster-4594.11285	9.95	11.58	9.36	16.18	17.29	18.22	3455	1445414385	RDY00902.1	926	1.1e-96	putative GABA transporter 2, partial [Mucuna pruriens]	XM_025098584.1	XM_025098584	374	0	PREDICTED: Citrus sinensis probable GABA transporter 2 (LOC102616287), transcript variant X3, mRNA	--	--	--	--	Q8L4X4	856	5.3e-90	Probable GABA transporter 2 OS=Arabidopsis thaliana OX=3702 GN=At5g41800 PE=1 SV=1	PF03222//PF00001	Tryptophan/tyrosine permease family//7 transmembrane receptor (rhodopsin family)	GO:0007186//GO:0003333	G protein-coupled receptor signaling pathway//amino acid transmembrane transport	GO:0004930	G protein-coupled receptor activity	GO:0016021	integral component of membrane	--	--	UP	1.1885	1.7672e-24	blast,frame:-2 start:3373 end:2642
Cluster-4594.11284	1.01	1.41	1.14	0.29	0.14	0.09	4482	--	--	--	--	--	--	--	--	--	--	--	--	--	--	--	--	--	--	--	--	--	--	--	--	--	--	--	--	DOWN	-2.3434	3.8919e-06	estscan,start:1743 end:4482
Cluster-4594.11137	8.06	9.27	7.7	0.13	0.12	0.14	4091	1315969077	GAY38444.1	565	9.1e-55	hypothetical protein CUMW_036760 [Citrus unshiu]	XM_024033822.1	XM_024033822	186	2.3348e-90	PREDICTED: Quercus suber putative receptor-like protein kinase At1g72540 (LOC112001648), mRNA	K04733	IRAK4	interleukin-1 receptor-associated kinase 4	http://www.genome.jp/dbget-bin/www_bget?ko:K04733	Q9ZUF4	463	2.3e-44	Serine/threonine-protein kinase RIPK OS=Arabidopsis thaliana OX=3702 GN=RIPK PE=1 SV=1	PF07714//PF06308//PF01506//PF00069	Protein tyrosine and serine/threonine kinase//23S rRNA methylastransferase leader peptide (ErmCL)//Hepatitis C virus non-structural 5a protein membrane anchor//Protein kinase domain	GO:0006468//GO:0046677//GO:0006508//GO:0006144	protein phosphorylation//response to antibiotic//proteolysis//purine nucleobase metabolic process	GO:0005524//GO:0004252//GO:0004672//GO:0017111//GO:0003968//GO:0004197	ATP binding//serine-type endopeptidase activity//protein kinase activity//nucleoside-triphosphatase activity//RNA-directed 5'-3' RNA polymerase activity//cysteine-type endopeptidase activity	GO:0031379	RNA-directed RNA polymerase complex	--	--	DOWN	-5.5363	3.766e-68	blast,frame:-3 start:1395 end:1084
Cluster-4594.11134	1.2	0.98	1.91	0.28	0.6	0.46	3591	567856738	XP_006421052.1	3602	0	kinesin-like protein KIN-12B [Citrus clementina]	XM_006420989.2	XM_006420989	891	0	PREDICTED: Citrus clementina kinesin-like protein KIN-12B (LOC18033169), mRNA	K10400	KIF15	kinesin family member 15	http://www.genome.jp/dbget-bin/www_bget?ko:K10400	Q8L7Y8	2805	0	Kinesin-like protein KIN-12B OS=Arabidopsis thaliana OX=3702 GN=KIN12B PE=1 SV=1	PF00112//PF06657//PF16796//PF00225	Papain family cysteine protease//Centrosome microtubule-binding domain of Cep57//Microtubule binding//Kinesin motor domain	GO:0007017//GO:0007018//GO:0006508	microtubule-based process//microtubule-based movement//proteolysis	GO:0008017//GO:0008234//GO:0005524//GO:0003777	microtubule binding//cysteine-type peptidase activity//ATP binding//microtubule motor activity	GO:0005874//GO:0045298	microtubule//tubulin complex	--	--	DOWN	-1.1949	0.049056	blast,frame:-1 start:3537 end:1
Cluster-4594.11133	12.95	12.91	13.72	1.31	1.39	1.31	1319	1217022436	XP_021650935.1	912	1.7e-95	auxin-responsive protein IAA16-like isoform X1 [Hevea brasiliensis]	XM_002319039.3	XM_002319039	269	5.37341e-137	PREDICTED: Populus trichocarpa auxin-responsive protein IAA16 (LOC7474609), mRNA	K14484	IAA	auxin-responsive protein IAA	http://www.genome.jp/dbget-bin/www_bget?ko:K14484	P13089	741	4.3e-77	Auxin-induced protein AUX28 OS=Glycine max OX=3847 GN=AUX28 PE=2 SV=1	PF03083	Sugar efflux transporter for intercellular exchange	--	--	--	--	GO:0016021	integral component of membrane	--	--	DOWN	-2.8732	3.6788e-25	blast,frame:1 start:193 end:924
Cluster-4594.11131	3823.05	2468.13	3919.49	21085.8	9158.82	11945	466	--	--	--	--	--	--	--	--	--	--	--	--	--	--	P27738	256	2.7e-21	RNA-directed RNA polymerase OS=Apple chlorotic leaf spot virus (isolate plum P863) OX=73473 PE=4 SV=1	PF01443	Viral (Superfamily 1) RNA helicase	--	--	GO:0005524	ATP binding	--	--	--	--	UP	2.4399	1.1825e-07	estscan,start:1 end:466
Cluster-4594.12537	1.65	1.94	1.73	4.36	3.02	2.99	1094	1063507978	XP_007024447.2	1227	4.2e-132	PREDICTED: inorganic pyrophosphatase 2 [Theobroma cacao]	NM_001319921.1	NM_001319921	320	1.97688e-165	Jatropha curcas inorganic pyrophosphatase 1-like (LOC105631487), mRNA	K13248	PHOSPHO2	pyridoxal phosphate phosphatase PHOSPHO2	http://www.genome.jp/dbget-bin/www_bget?ko:K13248	Q9FZ62	1035	2.9e-111	Inorganic pyrophosphatase 2 OS=Arabidopsis thaliana OX=3702 GN=At1g17710 PE=2 SV=1	PF06888	Putative Phosphatase	--	--	GO:0016791	phosphatase activity	--	--	KOG3120	Predicted haloacid dehalogenase-like hydrolase	UP	1.3997	0.0027459	blast,frame:-2 start:1093 end:212
Cluster-4594.19708	10.02	10.25	10.17	3.3	2.92	3.43	2484	641844381	KDO63275.1	1526	2e-166	hypothetical protein CISIN_1g014036mg [Citrus sinensis]	XM_006429435.2	XM_006429435	477	0	PREDICTED: Citrus clementina patellin-6 (LOC18038875), mRNA	--	--	--	--	Q9SCU1	1273	1.7e-138	Patellin-6 OS=Arabidopsis thaliana OX=3702 GN=PATL6 PE=2 SV=1	PF09266	Viral DNA topoisomerase I, N-terminal	GO:0006265	DNA topological change	GO:0003677//GO:0003916	DNA binding//DNA topoisomerase activity	--	--	KOG1471	Phosphatidylinositol transfer protein SEC14 and related proteins	DOWN	-1.2192	3.2283e-10	blast,frame:-1 start:2193 end:1021|blast,frame:-2 start:938 end:645
Cluster-4594.12538	35.6	37.63	34.19	59.37	58.23	46.32	2122	571473966	XP_006586085.1	457	1.6e-42	protein translation factor SUI1 homolog 2 [Glycine max]	XM_028084588.1	XM_028084588	123	1.2634e-55	PREDICTED: Vigna unguiculata protein translation factor SUI1 homolog (LOC114194399), mRNA	--	--	--	--	Q94JV4	409	2.2e-38	Protein translation factor SUI1 homolog 2 OS=Arabidopsis thaliana OX=3702 GN=At1g54290 PE=3 SV=1	PF05046//PF01253	Mitochondrial large subunit ribosomal protein (Img2)//Translation initiation factor SUI1	GO:0006446//GO:0042254//GO:0006412//GO:0006413	regulation of translational initiation//ribosome biogenesis//translation//translational initiation	GO:0003735//GO:0003743	structural constituent of ribosome//translation initiation factor activity	GO:0005840	ribosome	KOG1770	Translation initiation factor 1 (eIF-1/SUI1)	UP	1.0431	3.6129e-24	blast,frame:3 start:513 end:866
Cluster-4594.15625	746.72	738.28	926.1	1599.26	1569.12	1970.91	3135	1137221924	OMO87746.1	1594	3.3e-174	hypothetical protein COLO4_20592 [Corchorus olitorius]	XM_006493207.3	XM_006493207	630	0	PREDICTED: Citrus sinensis UV-B-induced protein At3g17800, chloroplastic-like (LOC102611948), transcript variant X2, mRNA	--	--	--	--	Q9LVJ0	1301	1.2e-141	UV-B-induced protein At3g17800, chloroplastic OS=Arabidopsis thaliana OX=3702 GN=At3g17800 PE=2 SV=1	--	--	--	--	--	--	--	--	--	--	UP	1.5257	1.9897e-09	blast,frame:-3 start:2548 end:1166
Cluster-4594.22073	0.88	1.09	0.79	1.86	1.87	1.07	1805	567917160	XP_006450586.1	1341	4.2e-145	uncharacterized protein LOC18055076 [Citrus clementina]	XM_006450523.2	XM_006450523	308	1.5456e-158	PREDICTED: Citrus clementina uncharacterized LOC18055076 (LOC18055076), mRNA	--	--	--	--	Q9LYE4	433	3.1e-41	FCS-Like Zinc finger 10 OS=Arabidopsis thaliana OX=3702 GN=FLZ10 PE=1 SV=1	--	--	--	--	--	--	--	--	--	--	UP	1.2382	0.01951	blast,frame:-2 start:1669 end:392
Cluster-4594.10664	10.3	11.35	9.98	20.44	18.82	16.55	2559	1350219434	XP_006446720.2	560	2.2e-54	uncharacterized protein LOC18051848 isoform X1 [Citrus clementina]	XM_024047781.1	XM_024047781	46	9.73052e-13	PREDICTED: Quercus suber proline-rich protein 12 (LOC112015377), mRNA	--	--	--	--	--	--	--	--	--	--	--	--	--	--	--	--	--	--	UP	1.2567	5.7226e-25	blast,frame:3 start:291 end:989
Cluster-4594.10666	4.38	4.94	4.3	1.8	1.53	1.64	3053	641845767	KDO64653.1	1689	3.1e-185	hypothetical protein CISIN_1g002197mg [Citrus sinensis]	XM_024190340.1	XM_024190340	832	0	PREDICTED: Citrus clementina uncharacterized LOC18053304 (LOC18053304), transcript variant X2, mRNA	--	--	--	--	Q54R62	454	1.9e-43	Uridine-cytidine kinase C OS=Dictyostelium discoideum OX=44689 GN=udkC PE=3 SV=1	PF00485//PF06414//PF02224//PF00004//PF00931//PF01653//PF02562//PF14532	Phosphoribulokinase / Uridine kinase family//Zeta toxin//Cytidylate kinase//ATPase family associated with various cellular activities (AAA)//NB-ARC domain//NAD-dependent DNA ligase adenylation domain//PhoH-like protein//Sigma-54 interaction domain	GO:0006260//GO:0006281//GO:0006355//GO:0006206//GO:0006139	DNA replication//DNA repair//regulation of transcription, DNA-templated//pyrimidine nucleobase metabolic process//nucleobase-containing compound metabolic process	GO:0016301//GO:0003911//GO:0005524//GO:0043531//GO:0004127//GO:0008134	kinase activity//DNA ligase (NAD+) activity//ATP binding//ADP binding//cytidylate kinase activity//transcription factor binding	GO:0005667	transcription regulator complex	--	--	DOWN	-1.0119	1.4357e-05	estscan,start:3053 end:1644; minus strand
Cluster-8683.0	1.11	0.48	0.58	0	0	0	833	--	--	--	--	--	--	--	--	--	--	--	--	--	--	--	--	--	--	--	--	--	--	--	--	--	--	--	--	DOWN	-4.944	0.039983	estscan,start:507 end:833
Cluster-4594.23307	3.69	4.98	3.9	9.62	12.33	11.1	1188	568857921	XP_006482512.1	480	1.9e-45	probable prolyl 4-hydroxylase 6 [Citrus sinensis]	XM_006482449.3	XM_006482449	168	6.7481e-81	PREDICTED: Citrus sinensis probable prolyl 4-hydroxylase 6 (LOC102612484), mRNA	K00472	P4HA	prolyl 4-hydroxylase	http://www.genome.jp/dbget-bin/www_bget?ko:K00472	Q8L970	416	1.9e-39	Probable prolyl 4-hydroxylase 7 OS=Arabidopsis thaliana OX=3702 GN=P4H7 PE=2 SV=1	PF03171//PF13640//PF00545	2OG-Fe(II) oxygenase superfamily//2OG-Fe(II) oxygenase superfamily//ribonuclease	GO:0051252//GO:0055114	regulation of RNA metabolic process//oxidation-reduction process	GO:0016491//GO:0004521//GO:0003723	oxidoreductase activity//endoribonuclease activity//RNA binding	--	--	--	--	UP	1.8363	1.3193e-14	blast,frame:-3 start:586 end:215
Cluster-4594.23309	1.1	1.3	1.39	0.36	0.26	0.3	2110	1552255912	RVX01179.1	269	9.8e-21	Retrovirus-related Pol polyprotein from transposon TNT 1-94 [Vitis vinifera]	--	--	--	--	--	--	--	--	--	Q94HW2	129	6.4e-06	Retrovirus-related Pol polyprotein from transposon RE1 OS=Arabidopsis thaliana OX=3702 GN=RE1 PE=2 SV=1	PF05875	Ceramidase	GO:0006807//GO:0006672	nitrogen compound metabolic process//ceramide metabolic process	GO:0016811	hydrolase activity, acting on carbon-nitrogen (but not peptide) bonds, in linear amides	GO:0016021	integral component of membrane	--	--	DOWN	-1.6162	0.011681	estscan,start:1687 end:1; minus strand
Cluster-4594.5804	1.35	3.17	0.87	0.05	0.14	0	1353	1516541809	VDD16724.1	180	1.3e-10	unnamed protein product [Brassica rapa]	CT963115.2	CT963115	53	6.53614e-17	Medicago truncatula chromosome 5 clone mte1-43g8, COMPLETE SEQUENCE	K03347	CUL1, CDC53	cullin 1	http://www.genome.jp/dbget-bin/www_bget?ko:K03347	Q94AH6	166	2.1e-10	Cullin-1 OS=Arabidopsis thaliana OX=3702 GN=CUL1 PE=1 SV=1	PF00895	ATP synthase protein 8	GO:0015986	ATP synthesis coupled proton transport	GO:0015078	proton transmembrane transporter activity	GO:0000276	mitochondrial proton-transporting ATP synthase complex, coupling factor F(o)	--	--	DOWN	-4.2984	0.0002973	estscan,start:831 end:328; minus strand
Cluster-4594.6575	7.64	10.74	9.44	2.56	4.06	1.71	812	557550147	ESR60776.1	349	2e-30	hypothetical protein CICLE_v10018295mg, partial [Citrus clementina]	AB627249.1	AB627249	69	4.91965e-26	Malus domestica mRNA, microsatellite: MEST097, clone: SAM01_01_G11	--	--	--	--	Q9LSZ3	169	5.7e-11	Vascular-related unknown protein 1 OS=Arabidopsis thaliana OX=3702 GN=VUP1 PE=2 SV=1	--	--	--	--	--	--	--	--	--	--	DOWN	-1.3133	0.0049882	estscan,start:776 end:327; minus strand
Cluster-4594.27163	1.37	2.28	2.06	0.15	0.35	0.37	1015	568867513	XP_006487081.1	913	9.9e-96	probable carboxylesterase 5 [Citrus sinensis]	XM_016684122.1	XM_016684122	36	1.37122e-07	PREDICTED: Capsicum annuum 2-hydroxyisoflavanone dehydratase-like (LOC107840299), mRNA	--	--	--	--	Q9FX94	522	8.3e-52	Probable carboxylesterase 5 OS=Arabidopsis thaliana OX=3702 GN=CXE5 PE=2 SV=1	PF07859//PF03403	alpha/beta hydrolase fold//Platelet-activating factor acetylhydrolase, isoform II	GO:0016042//GO:0046486	lipid catabolic process//glycerolipid metabolic process	GO:0016787//GO:0003847	hydrolase activity//1-alkyl-2-acetylglycerophosphocholine esterase activity	GO:0008247	1-alkyl-2-acetylglycerophosphocholine esterase complex	--	--	DOWN	-2.283	0.014921	estscan,start:282 end:1015
Cluster-4594.29305	0.22	0.62	0.56	0.63	0.91	1.19	2533	1371493407	PSR89811.1	1647	1.9e-180	Polysulfide reductase chain A like [Actinidia chinensis var. chinensis]	XM_010907004.2	XM_010907004	50	5.75511e-15	PREDICTED: Elaeis guineensis uncharacterized LOC105032542 (LOC105032542), mRNA	--	--	--	--	--	--	--	--	--	--	--	--	--	--	--	--	--	--	UP	1.4144	0.047403	blast,frame:2 start:149 end:2317
Cluster-4594.1132	0.31	0.14	0	2.68	0.81	3.19	643	1350201838	XP_024033222.1	165	3.4e-09	probable disease resistance protein At4g27220 [Citrus clementina]	--	--	--	--	--	--	--	--	--	--	--	--	--	PF02059	Interleukin-3	GO:0006955//GO:0008283//GO:0007165//GO:0040007	immune response//cell population proliferation//signal transduction//growth	GO:0008083//GO:0005135	growth factor activity//interleukin-3 receptor binding	GO:0005576//GO:0005894	extracellular region//interleukin-3 receptor complex	--	--	UP	4.3793	0.0027506	estscan,start:643 end:304; minus strand
Cluster-4594.1137	0.71	0.62	0.58	1.43	1.4	1.1	1614	557539425	ESR50469.1	1286	8.9e-139	hypothetical protein CICLE_v10031625mg [Citrus clementina]	XM_010534617.2	XM_010534617	162	1.9975e-77	PREDICTED: Tarenaya hassleriana serine/threonine-protein kinase OXI1 (LOC104808805), mRNA	K20714	OXI1	serine/threonine-protein kinase OXI1	http://www.genome.jp/dbget-bin/www_bget?ko:K20714	Q9LSF1	1152	1.2e-124	Serine/threonine-protein kinase OXI1 OS=Arabidopsis thaliana OX=3702 GN=OXI1 PE=1 SV=1	PF07714//PF00069	Protein tyrosine and serine/threonine kinase//Protein kinase domain	GO:0006468	protein phosphorylation	GO:0005524//GO:0004672	ATP binding//protein kinase activity	--	--	--	--	UP	1.4776	0.013598	blast,frame:2 start:2 end:1369
Cluster-4594.4324	0.25	0	0	0.73	9.42	7.94	729	223530646	EEF32520.1	647	5e-65	aldo-keto reductase, putative [Ricinus communis]	XM_006429118.2	XM_006429118	139	5.37304e-65	PREDICTED: Citrus clementina NADPH-dependent aldo-keto reductase, chloroplastic (LOC18039112), mRNA	--	--	--	--	Q0PGJ6	616	7.5e-63	NADPH-dependent aldo-keto reductase, chloroplastic OS=Arabidopsis thaliana OX=3702 GN=AKR4C9 PE=1 SV=1	--	--	--	--	--	--	--	--	KOG1577	Aldo/keto reductase family proteins	UP	6.6663	5.5525e-06	blast,frame:2 start:2 end:436
Cluster-4594.9325	7.05	6.09	5.32	7.57	10.17	11.2	1580	1315948047	GAY59624.1	1227	6e-132	hypothetical protein CUMW_195910 [Citrus unshiu]	--	--	--	--	--	--	--	--	--	Q9C9B0	893	1.2e-94	Flavonol 3-O-glucosyltransferase UGT89B1 OS=Arabidopsis thaliana OX=3702 GN=UGT89B1 PE=1 SV=2	PF00201	UDP-glucoronosyl and UDP-glucosyl transferase	--	--	GO:0016758	transferase activity, transferring hexosyl groups	--	--	--	--	UP	1.0882	2.9882e-05	estscan,start:1580 end:209; minus strand
Cluster-4594.2449	3.18	1.63	2.14	7.25	3.07	3.92	699	557521379	ESR32746.1	165	3.7e-09	hypothetical protein CICLE_v10006300mg [Citrus clementina]	--	--	--	--	--	--	--	--	--	--	--	--	--	--	--	--	--	--	--	--	--	--	--	UP	1.4551	0.042564	blast,frame:2 start:2 end:352
Cluster-4594.5490	2.06	2.37	1.65	5.86	6.77	6.33	1746	1137222937	OMO88419.1	535	1.2e-51	phosphatase 2C (PP2C)-like protein [Corchorus capsularis]	XM_006490452.3	XM_006490452	140	3.67339e-65	PREDICTED: Citrus sinensis probable protein phosphatase 2C 51 (LOC102621444), mRNA	--	--	--	--	Q65XK7	328	4.5e-29	Protein phosphatase 2C 51 OS=Oryza sativa subsp. japonica OX=39947 GN=PP2C51 PE=1 SV=1	PF07228//PF05192//PF00481	Stage II sporulation protein E (SpoIIE)//MutS domain III//Protein phosphatase 2C	GO:0006298	mismatch repair	GO:0003824//GO:0005524//GO:0030983	catalytic activity//ATP binding//mismatched DNA binding	--	--	--	--	UP	2.0849	2.4057e-17	blast,frame:-2 start:1745 end:879
Cluster-4594.5497	1.15	1.4	0.5	2.08	4.81	3.74	1253	508778179	EOY25435.1	1419	2.6e-154	Alternative oxidase 1B [Theobroma cacao]	XM_002317718.3	XM_002317718	363	0	PREDICTED: Populus trichocarpa ubiquinol oxidase 2, mitochondrial (LOC7489823), mRNA	K17893	AOX1, AOX2	ubiquinol oxidase	http://www.genome.jp/dbget-bin/www_bget?ko:K17893	Q39219	1335	5.5e-146	Ubiquinol oxidase 1a, mitochondrial OS=Arabidopsis thaliana OX=3702 GN=AOX1A PE=1 SV=2	PF03232//PF01786	Ubiquinone biosynthesis protein COQ7//Alternative oxidase	GO:0006118//GO:0055114//GO:0006744	obsolete electron transport//oxidation-reduction process//ubiquinone biosynthetic process	GO:0009916//GO:0004497	alternative oxidase activity//monooxygenase activity	--	--	--	--	UP	2.2536	4.2953e-05	blast,frame:2 start:35 end:1066
Cluster-4594.9499	6.14	7.59	6.04	2.04	2.67	2.09	3147	568847709	XP_006477674.1	1129	2.8e-120	presenilin-like protein At2g29900 [Citrus sinensis]	XM_006477611.3	XM_006477611	676	0	PREDICTED: Citrus sinensis presenilin-like protein At2g29900 (LOC102625910), mRNA	K04505	PSEN1, PS1	presenilin 1	http://www.genome.jp/dbget-bin/www_bget?ko:K04505	Q9SIK7	782	1.8e-81	Presenilin-like protein At2g29900 OS=Arabidopsis thaliana OX=3702 GN=At2g29900 PE=2 SV=1	PF10541//PF01080	Nuclear envelope localisation domain//Presenilin	GO:0016485	protein processing	GO:0004190	aspartic-type endopeptidase activity	GO:0016021	integral component of membrane	KOG2736	Presenilin	DOWN	-1.0989	7.7403e-09	blast,frame:2 start:1322 end:1846
Cluster-4594.9494	9.7	10.43	8.07	2.41	3.42	2.89	2251	508726658	EOY18555.1	1362	1.9e-147	IQ-domain 3 isoform 1 [Theobroma cacao]	XM_006485847.3	XM_006485847	675	0	PREDICTED: Citrus sinensis protein IQ-DOMAIN 1 (LOC102614957), transcript variant X3, mRNA	--	--	--	--	Q9SF32	605	4.4e-61	Protein IQ-DOMAIN 1 OS=Arabidopsis thaliana OX=3702 GN=IQD1 PE=1 SV=1	PF00612	IQ calmodulin-binding motif	--	--	GO:0005515	protein binding	--	--	--	--	DOWN	-1.2529	1.4337e-09	blast,frame:2 start:365 end:1843
Cluster-4594.9493	1.42	1.95	1.39	4.33	4.62	4.78	1580	1217008393	XP_021643661.1	1438	2.1e-156	mitochondrial phosphate carrier protein 3, mitochondrial-like [Hevea brasiliensis]	XM_025101029.1	XM_025101029	524	0	PREDICTED: Citrus sinensis mitochondrial phosphate carrier protein 3, mitochondrial (LOC102607266), transcript variant X6, mRNA	K15102	SLC25A3, PHC, PIC	solute carrier family 25 (mitochondrial phosphate transporter), member 3	http://www.genome.jp/dbget-bin/www_bget?ko:K15102	Q9FMU6	1316	1.1e-143	Mitochondrial phosphate carrier protein 3, mitochondrial OS=Arabidopsis thaliana OX=3702 GN=MPT3 PE=1 SV=1	--	--	--	--	--	--	--	--	KOG0767	Mitochondrial phosphate carrier protein	UP	1.9766	9.4325e-11	blast,frame:-3 start:1578 end:364
Cluster-4594.5148	2.03	2.18	1.68	2.53	2.95	3.47	2316	643732862	KDP39851.1	1558	3.7e-170	hypothetical protein JCGZ_03382 [Jatropha curcas]	XM_006440275.2	XM_006440275	561	0	PREDICTED: Citrus clementina L-lactate dehydrogenase B (LOC18047424), mRNA	K00016	LDH, ldh	L-lactate dehydrogenase	http://www.genome.jp/dbget-bin/www_bget?ko:K00016	P22988	1085	9.8e-117	L-lactate dehydrogenase A OS=Hordeum vulgare OX=4513 PE=1 SV=1	PF01210//PF02737//PF07992//PF00056//PF03435//PF02866//PF01113//PF02056	NAD-dependent glycerol-3-phosphate dehydrogenase N-terminus//3-hydroxyacyl-CoA dehydrogenase, NAD binding domain//Pyridine nucleotide-disulphide oxidoreductase//lactate/malate dehydrogenase, NAD binding domain//Saccharopine dehydrogenase NADP binding domain//lactate/malate dehydrogenase, alpha/beta C-terminal domain//Dihydrodipicolinate reductase, N-terminus//Family 4 glycosyl hydrolase	GO:0006554//GO:0006568//GO:0006631//GO:0005975//GO:0009085//GO:0009089//GO:0006550//GO:0006552//GO:0006574//GO:0018874//GO:0006633//GO:0046168//GO:0055114	lysine catabolic process//tryptophan metabolic process//fatty acid metabolic process//carbohydrate metabolic process//lysine biosynthetic process//lysine biosynthetic process via diaminopimelate//isoleucine catabolic process//leucine catabolic process//valine catabolic process//benzoate metabolic process//fatty acid biosynthetic process//glycerol-3-phosphate catabolic process//oxidation-reduction…	GO:0016616//GO:0016491//GO:0008839//GO:0004553//GO:0003857//GO:0051287	oxidoreductase activity, acting on the CH-OH group of donors, NAD or NADP as acceptor//oxidoreductase activity//4-hydroxy-tetrahydrodipicolinate reductase//hydrolase activity, hydrolyzing O-glycosyl compounds//3-hydroxyacyl-CoA dehydrogenase activity//NAD binding	--	--	KOG1495	Lactate dehydrogenase	UP	1.0496	0.00094399	blast,frame:-2 start:2315 end:1188
Cluster-4594.5149	11.62	7.65	10.44	0.38	0	0	418	1350310931	XP_024038121.1	302	2.9e-25	zinc finger BED domain-containing protein RICESLEEPER 2 [Citrus clementina]	--	--	--	--	--	--	--	--	--	Q75HY5	161	2.5e-10	Zinc finger BED domain-containing protein RICESLEEPER 3 OS=Oryza sativa subsp. japonica OX=39947 GN=Os05g0583200 PE=2 SV=1	PF00191	Annexin	--	--	GO:0005544//GO:0005509	calcium-dependent phospholipid binding//calcium ion binding	--	--	--	--	DOWN	-5.91	0.00016944	estscan,start:100 end:418
Cluster-4594.24530	0	0	0	3.09	1.85	1.17	450	802581212	XP_012069592.1	193	1.4e-12	chloride channel protein CLC-d isoform X1 [Jatropha curcas]	--	--	--	--	--	K05016	CLCN7	chloride channel 7	http://www.genome.jp/dbget-bin/www_bget?ko:K05016	P92943	135	2.7e-07	Chloride channel protein CLC-d OS=Arabidopsis thaliana OX=3702 GN=CLC-D PE=1 SV=2	--	--	--	--	--	--	--	--	--	--	UP	5.6357	0.0087346	estscan,start:293 end:450
Cluster-4594.1867	1.94	3	1.25	0.17	0.04	0.04	1602	--	--	--	--	--	--	--	--	--	--	--	--	--	--	--	--	--	--	PF04277//PF05104//PF03137	Oxaloacetate decarboxylase, gamma chain//Ribosome receptor lysine/proline rich region//Organic Anion Transporter Polypeptide (OATP) family	GO:0006090//GO:0006525//GO:0055085//GO:0006560//GO:0006814//GO:0015031//GO:0036376	pyruvate metabolic process//arginine metabolic process//transmembrane transport//proline metabolic process//sodium ion transport//protein transport//sodium ion export across plasma membrane	GO:0008948//GO:0015081	oxaloacetate decarboxylase activity//sodium ion transmembrane transporter activity	GO:0030176//GO:0016020	integral component of endoplasmic reticulum membrane//membrane	--	--	DOWN	-4.1977	3.179e-06	--
Cluster-4594.15425	45.55	73.98	298.75	1.12	0.19	1.87	818	--	--	--	--	--	--	--	--	--	--	--	--	--	--	P54891	233	2.2e-18	RNA-directed RNA polymerase OS=Apple chlorotic leaf spot virus (isolate apple) OX=73472 PE=4 SV=1	--	--	--	--	--	--	--	--	--	--	DOWN	-6.6316	1.9308e-07	blast,frame:3 start:3 end:818
Cluster-9655.0	0.26	0.12	0.12	1.14	2.54	3.09	710	557533108	ESR44291.1	502	3.2e-48	hypothetical protein CICLE_v10011449mg [Citrus clementina]	XM_006430987.2	XM_006430987	210	1.7763e-104	PREDICTED: Citrus clementina AAA-ATPase ASD, mitochondrial (LOC18038348), mRNA	--	--	--	--	Q9LH82	453	5.8e-44	AAA-ATPase At3g28540 OS=Arabidopsis thaliana OX=3702 GN=At3g28540 PE=3 SV=1	PF00004//PF08118//PF03286//PF00472//PF00443	ATPase family associated with various cellular activities (AAA)//Yeast mitochondrial distribution and morphology (MDM) proteins//Pox virus Ag35 surface protein//RF-1 domain//Ubiquitin carboxyl-terminal hydrolase	GO:0007005//GO:0000001//GO:0016579//GO:0006449//GO:0006415	mitochondrion organization//mitochondrion inheritance//protein deubiquitination//regulation of translational termination//translational termination	GO:0036459//GO:0003747//GO:0005524	thiol-dependent ubiquitinyl hydrolase activity//translation release factor activity//ATP binding	GO:0005840//GO:0018444//GO:0005743//GO:0019031	ribosome//translation release factor complex//mitochondrial inner membrane//viral envelope	--	--	UP	4.201	0.00050174	blast,frame:1 start:1 end:564
Cluster-4594.22278	138.12	131.16	111.52	53.38	46.68	39.24	342	802601527	XP_012073071.1	425	1.3e-39	pleiotropic drug resistance protein 1 [Jatropha curcas]	XM_024181317.1	XM_024181317	138	8.61035e-65	PREDICTED: Citrus clementina pleiotropic drug resistance protein 1 (LOC18036075), transcript variant X1, mRNA	--	--	--	--	Q949G3	363	7.6e-34	Pleiotropic drug resistance protein 1 OS=Nicotiana plumbaginifolia OX=4092 GN=PDR1 PE=1 SV=1	PF01061	ABC-2 type transporter	--	--	--	--	GO:0016020	membrane	--	--	DOWN	-1.0457	2.2771e-05	estscan,start:342 end:1; minus strand
Cluster-4594.29849	0	0	0	0.55	1.46	0.7	576	1130861520	GAV58921.1	769	2.8e-79	UDPGT domain-containing protein [Cephalotus follicularis]	--	--	--	--	--	K13496	UGT73C	UDP-glucosyl transferase 73C	http://www.genome.jp/dbget-bin/www_bget?ko:K13496	Q9ZQ98	619	2.6e-63	UDP-glycosyltransferase 73C2 OS=Arabidopsis thaliana OX=3702 GN=UGT73C2 PE=3 SV=1	PF00201	UDP-glucoronosyl and UDP-glucosyl transferase	--	--	GO:0016758	transferase activity, transferring hexosyl groups	--	--	--	--	UP	5.2163	0.035095	estscan,start:1 end:576
Cluster-4594.29843	0.03	0	0.03	0.77	0.92	1.1	1921	1350233024	XP_024047837.1	279	6.2e-22	auxin response factor 3 isoform X1 [Citrus clementina]	XM_012236289.2	XM_012236289	136	6.7752e-63	PREDICTED: Jatropha curcas auxin response factor 3 (LOC105649598), mRNA	K14486	K14486, ARF	auxin response factor	http://www.genome.jp/dbget-bin/www_bget?ko:K14486	Q8S985	272	1.5e-22	Auxin response factor 15 OS=Oryza sativa subsp. japonica OX=39947 GN=ARF15 PE=2 SV=1	PF15221	Lens epithelial cell protein LEP503	GO:0007275	multicellular organism development	--	--	--	--	--	--	UP	5.8017	1.2001e-05	estscan,start:1921 end:1429; minus strand
Cluster-4594.10274	18.88	21.61	15.41	4.73	4.01	3.2	832	641863537	KDO82223.1	311	5.2e-26	hypothetical protein CISIN_1g034545mg [Citrus sinensis]	XM_024606326.1	XM_024606326	87	4.97506e-36	PREDICTED: Populus trichocarpa uncharacterized LOC7473211 (LOC7473211), mRNA	--	--	--	--	--	--	--	--	--	--	--	--	--	--	--	--	--	--	DOWN	-1.7878	1.3085e-10	blast,frame:2 start:158 end:619|blast,frame:1 start:67 end:165
Cluster-4594.548	0	0	0	1.16	0.65	0.15	983	--	--	--	--	--	--	--	--	--	--	--	--	--	--	--	--	--	--	--	--	--	--	--	--	--	--	--	--	UP	5.9329	0.0054745	estscan,start:304 end:983
Cluster-4594.540	0.62	0.66	0.42	1.93	1.3	1.2	1185	1315966404	GAY41794.1	319	8.8e-27	hypothetical protein CUMW_062180 [Citrus unshiu]	--	--	--	--	--	--	--	--	--	--	--	--	--	--	--	--	--	--	--	--	--	--	--	UP	1.8249	0.01309	blast,frame:2 start:92 end:565
Cluster-4594.547	0	0	0	1.76	1.91	1.93	806	1142667346	ONM26668.1	387	7.8e-35	Retrotransposon protein [Zea mays]	XM_017561973.1	XM_017561973	81	1.04187e-32	PREDICTED: Vigna angularis N-alpha-acetyltransferase MAK3 (LOC108328156), mRNA	K00670	NAA30, MAK3	N-alpha-acetyltransferase 30	http://www.genome.jp/dbget-bin/www_bget?ko:K00670	O80438	210	9.9e-16	N-alpha-acetyltransferase MAK3 OS=Arabidopsis thaliana OX=3702 GN=MAK3 PE=1 SV=1	--	--	--	--	--	--	--	--	KOG3139	N-acetyltransferase	UP	7.0587	6.217e-06	estscan,start:163 end:600
Cluster-4594.17800	0.1	0.34	0.29	1.61	1.06	0.68	1399	557537194	ESR48312.1	1519	7.4e-166	hypothetical protein CICLE_v10000604mg [Citrus clementina]	XM_021780950.1	XM_021780950	193	1.01071e-94	PREDICTED: Hevea brasiliensis jacalin-related lectin 3-like (LOC110632648), mRNA	--	--	--	--	F4HQX1	1226	2.7e-133	Jacalin-related lectin 3 OS=Arabidopsis thaliana OX=3702 GN=JAL3 PE=2 SV=1	PF15761	Immortalisation up-regulated protein	--	--	--	--	GO:0005634	nucleus	--	--	UP	2.6232	0.003055	estscan,start:157 end:1399
Cluster-4594.16868	14.43	13.42	11.14	4.04	4.68	5.62	1973	1098819643	XP_018815995.1	1501	1.3e-163	PREDICTED: anthocyanidin 3-O-glucosyltransferase 2-like isoform X2 [Juglans regia]	XM_024070041.1	XM_024070041	88	3.35569e-36	PREDICTED: Quercus suber anthocyanidin 3-O-glucosyltransferase 2-like (LOC112037228), mRNA	--	--	--	--	D3UAG0	1307	1.5e-142	UDP-glycosyltransferase 71K1 OS=Malus domestica OX=3750 GN=UGT71K1 PE=1 SV=1	PF00201//PF04101	UDP-glucoronosyl and UDP-glucosyl transferase//Glycosyltransferase family 28 C-terminal domain	--	--	GO:0016758	transferase activity, transferring hexosyl groups	--	--	--	--	DOWN	-1.0003	9.7973e-06	blast,frame:-3 start:1659 end:136
Cluster-4594.21208	0.96	0.83	0.33	1.31	1.56	1.68	1613	--	--	--	--	--	--	--	--	--	--	--	--	--	--	--	--	--	--	--	--	--	--	--	--	--	--	--	--	UP	1.5555	0.015914	estscan,start:1613 end:1288; minus strand
Cluster-4594.15982	32.73	40.75	29.92	11.95	13.38	10.81	2583	1204906701	XP_021285688.1	2317	4e-258	serine/threonine-protein kinase STY46 [Herrania umbratica]	XM_006486610.3	XM_006486610	949	0	PREDICTED: Citrus sinensis serine/threonine-protein kinase STY46 (LOC102611319), transcript variant X2, mRNA	--	--	--	--	F4JTP5	1807	2.1e-200	Serine/threonine-protein kinase STY46 OS=Arabidopsis thaliana OX=3702 GN=STY46 PE=1 SV=1	PF07714//PF00069	Protein tyrosine and serine/threonine kinase//Protein kinase domain	GO:0006468	protein phosphorylation	GO:0004672//GO:0005524	protein kinase activity//ATP binding	--	--	--	--	DOWN	-1.073	1.4279e-23	estscan,start:308 end:2202
Cluster-4594.15983	33.9	36.39	35.65	57.58	54.45	50.3	2008	568869212	XP_006487822.1	1922	2e-212	probable carotenoid cleavage dioxygenase 4, chloroplastic [Citrus sinensis]	XM_006423984.2	XM_006423984	424	0	PREDICTED: Citrus clementina probable carotenoid cleavage dioxygenase 4, chloroplastic (LOC18034858), mRNA	K09840	NCED	9-cis-epoxycarotenoid dioxygenase	http://www.genome.jp/dbget-bin/www_bget?ko:K09840	O49675	1403	1.1e-153	Probable carotenoid cleavage dioxygenase 4, chloroplastic OS=Arabidopsis thaliana OX=3702 GN=CCD4 PE=1 SV=1	PF09085//PF03055	Adhesion molecule, immunoglobulin-like//Retinal pigment epithelial membrane protein	GO:0055114//GO:0007155	oxidation-reduction process//cell adhesion	GO:0016702	oxidoreductase activity, acting on single donors with incorporation of molecular oxygen, incorporation of two atoms of oxygen	GO:0016020	membrane	--	--	UP	1.0503	1.4245e-25	blast,frame:-3 start:1985 end:270
Cluster-4594.11071	8.59	9.34	10.85	1.47	1.89	2.18	1431	643715102	KDP27352.1	1300	1.9e-140	hypothetical protein JCGZ_20176 [Jatropha curcas]	XR_003066866.1	XR_003066866	437	0	PREDICTED: Citrus sinensis ubiquinol oxidase, mitochondrial (LOC102611121), transcript variant X5, misc_RNA	K17893	AOX1, AOX2	ubiquinol oxidase	http://www.genome.jp/dbget-bin/www_bget?ko:K17893	Q40294	1351	8.7e-148	Ubiquinol oxidase, mitochondrial OS=Mangifera indica OX=29780 GN=AOMI 1 PE=1 SV=2	PF03232//PF01786	Ubiquinone biosynthesis protein COQ7//Alternative oxidase	GO:0006118//GO:0055114//GO:0006744	obsolete electron transport//oxidation-reduction process//ubiquinone biosynthetic process	GO:0009916//GO:0004497	alternative oxidase activity//monooxygenase activity	--	--	--	--	DOWN	-1.9472	2.0083e-10	blast,frame:2 start:2 end:997
Cluster-4594.11074	9.44	11.41	8.57	2.56	3	2.31	2631	1098798746	XP_018805278.1	1385	4.8e-150	PREDICTED: cytochrome P450 87A3-like [Juglans regia]	NC_041103.1	NC_041103	120	7.31094e-54	Commiphora foliacea chloroplast, complete genome	--	--	--	--	Q7XU38	911	1.7e-96	Cytochrome P450 87A3 OS=Oryza sativa subsp. japonica OX=39947 GN=CYP87A3 PE=2 SV=3	PF12515//PF00067//PF01220	Ca2+-ATPase N terminal autoinhibitory domain//Cytochrome P450//Dehydroquinase class II	GO:0006571//GO:0055114//GO:0009094//GO:0000162	tyrosine biosynthetic process//oxidation-reduction process//L-phenylalanine biosynthetic process//tryptophan biosynthetic process	GO:0020037//GO:0005516//GO:0005506//GO:0003855//GO:0016705	heme binding//calmodulin binding//iron ion binding//3-dehydroquinate dehydratase activity//oxidoreductase activity, acting on paired donors, with incorporation or reduction of molecular oxygen	--	--	--	--	DOWN	-1.4598	1.0622e-16	estscan,start:2508 end:725; minus strand
Cluster-4594.14165	39.51	41.15	34.2	83.7	98.98	88.18	2459	526118006	NP_001268171.1	599	6.2e-59	uncharacterized protein LOC100260557 [Vitis vinifera]	XM_022056973.1	XM_022056973	171	3.04417e-82	PREDICTED: Carica papaya isoflavone reductase-like protein (LOC110826348), mRNA	--	--	--	--	O81355	578	6.4e-58	Phenylcoumaran benzylic ether reductase Pyrc5 OS=Pyrus communis OX=23211 GN=PYRC5 PE=1 SV=1	PF01370	NAD dependent epimerase/dehydratase family	--	--	GO:0050662//GO:0003824	obsolete coenzyme binding//catalytic activity	--	--	--	--	UP	1.6762	8.1764e-87	blast,frame:-2 start:955 end:578|blast,frame:-1 start:1598 end:1149|blast,frame:-3 start:2457 end:1975
Cluster-4594.14168	9.33	7.77	7.7	15.18	14.31	13.1	2587	802694307	XP_012083138.1	1839	1.1e-202	AAA-ATPase At2g46620 [Jatropha curcas]	XM_006491270.3	XM_006491270	430	0	PREDICTED: Citrus sinensis AAA-ATPase At2g46620 (LOC102612235), mRNA	K08900	BCS1	mitochondrial chaperone BCS1	http://www.genome.jp/dbget-bin/www_bget?ko:K08900	F4IJ77	1543	8.6e-170	AAA-ATPase At2g46620 OS=Arabidopsis thaliana OX=3702 GN=At2g46620 PE=2 SV=1	PF05496//PF00910//PF02367//PF07728//PF00004//PF03193//PF01701//PF01176//PF00519	Holliday junction DNA helicase RuvB P-loop domain//RNA helicase//Threonylcarbamoyl adenosine biosynthesis protein TsaE//AAA domain (dynein-related subfamily)//ATPase family associated with various cellular activities (AAA)//RsgA GTPase//Photosystem I reaction centre subunit IX / PsaJ//Translation initiation factor 1A / IF-1//Papillomavirus helicase	GO:0006310//GO:0006281//GO:0002949//GO:0006260//GO:0006446//GO:0006413//GO:0015979	DNA recombination//DNA repair//tRNA threonylcarbamoyladenosine modification//DNA replication//regulation of translational initiation//translational initiation//photosynthesis	GO:0005525//GO:0003724//GO:0003723//GO:0016887//GO:0003924//GO:0003743//GO:0009378//GO:0003677//GO:0005524//GO:0003678	GTP binding//RNA helicase activity//RNA binding//ATPase activity//GTPase activity//translation initiation factor activity//four-way junction helicase activity//DNA binding//ATP binding//DNA helicase activity	GO:0009379//GO:0009522//GO:0005840//GO:0005657	Holliday junction helicase complex//photosystem I//ribosome//replication fork	--	--	UP	1.2113	2.2027e-14	blast,frame:-2 start:2211 end:694
Cluster-4594.12414	14.07	15.63	14.49	81.35	73.28	76.18	1769	557535747	ESR46865.1	766	1.9e-78	hypothetical protein CICLE_v10002297mg [Citrus clementina]	KC820894.1	KC820894	244	5.72243e-123	Citrus trifoliata Cys2/His2-type zinc finger protein (PtrZPT2-1) mRNA, complete cds	--	--	--	--	Q96289	441	3.6e-42	Zinc finger protein ZAT10 OS=Arabidopsis thaliana OX=3702 GN=ZAT10 PE=2 SV=1	PF00096//PF08731	Zinc finger, C2H2 type//Transcription factor AFT	GO:0036086	positive regulation of transcription from RNA polymerase II promoter in response to iron ion starvation	GO:0000981//GO:0003676	DNA-binding transcription factor activity, RNA polymerase II-specific//nucleic acid binding	--	--	--	--	UP	2.8248	1.2043e-152	blast,frame:1 start:115 end:849
Cluster-4594.14295	5.47	7.95	5.13	11.64	14.13	10.43	1312	1350205679	XP_024033673.1	493	6.5e-47	beta-galactosidase 7 [Citrus clementina]	XM_021012156.1	XM_021012156	34	2.31025e-06	PREDICTED: Arabidopsis lyrata subsp. lyrata ethylene-responsive transcription factor 9 (LOC9299682), mRNA	--	--	--	--	Q9SCV5	360	6.5e-33	Beta-galactosidase 7 OS=Arabidopsis thaliana OX=3702 GN=BGAL7 PE=2 SV=2	PF11575//PF02140//PF00847	FhuF 2Fe-2S C-terminal domain//Galactose binding lectin domain//AP2 domain	GO:0006355	regulation of transcription, DNA-templated	GO:0051537//GO:0030246//GO:0003700	2 iron, 2 sulfur cluster binding//carbohydrate binding//DNA-binding transcription factor activity	GO:0005667	transcription regulator complex	--	--	UP	1.4082	1.5383e-10	blast,frame:-3 start:1310 end:873|blast,frame:1 start:466 end:582|blast,frame:2 start:2 end:385
Cluster-4594.14297	17.91	28.34	24.45	41.82	59.13	44.8	560	1315973069	GAY34398.1	156	3.3e-08	hypothetical protein CUMW_011220 [Citrus unshiu]	--	--	--	--	--	--	--	--	--	--	--	--	--	--	--	--	--	--	--	--	--	--	--	UP	1.4712	4.2346e-09	estscan,start:277 end:560
Cluster-4594.30388	0.08	0	0	2.5	0.76	1.31	1023	694325772	XP_009353819.1	347	4.3e-30	PREDICTED: probable leucine-rich repeat receptor-like protein kinase At1g35710 isoform X1 [Pyrus x bretschneideri]	--	--	--	--	--	--	--	--	--	Q9FL28	298	7.9e-26	LRR receptor-like serine/threonine-protein kinase FLS2 OS=Arabidopsis thaliana OX=3702 GN=FLS2 PE=1 SV=1	PF13855//PF13516//PF00560	Leucine rich repeat//Leucine Rich repeat//Leucine Rich Repeat	--	--	GO:0005515	protein binding	--	--	--	--	UP	6.2879	0.00011452	estscan,start:1023 end:177; minus strand
Cluster-4594.27359	1.32	1.52	1.4	2.35	2.47	1.9	2099	720059229	XP_010274510.1	461	5.3e-43	PREDICTED: uncharacterized protein LOC104609823 [Nelumbo nucifera]	XM_011019095.1	XM_011019095	124	3.47403e-56	PREDICTED: Populus euphratica uncharacterized LOC105120742 (LOC105120742), mRNA	--	--	--	--	--	--	--	--	--	--	--	--	--	--	--	--	--	--	UP	1.0964	0.0021903	blast,frame:-3 start:2016 end:1465
Cluster-3019.0	0	1.38	0.47	5.51	6.93	1.99	370	--	--	--	--	--	--	--	--	--	--	--	--	--	--	--	--	--	--	--	--	--	--	--	--	--	--	--	--	UP	3.3045	0.048754	estscan,start:370 end:139; minus strand
Cluster-4594.3220	10.04	11.41	7.47	18.96	21.98	13.59	779	1315963785	GAY44112.1	432	4.6e-40	hypothetical protein CUMW_079750 [Citrus unshiu]	XM_021775225.1	XM_021775225	79	1.30067e-31	PREDICTED: Manihot esculenta uncharacterized LOC110628525 (LOC110628525), mRNA	--	--	--	--	--	--	--	--	PF08880//PF00684//PF09297	QLQ//DnaJ central domain//NADH pyrophosphatase zinc ribbon domain	GO:0006355	regulation of transcription, DNA-templated	GO:0016787//GO:0005524//GO:0046872//GO:0051082//GO:0031072	hydrolase activity//ATP binding//metal ion binding//unfolded protein binding//heat shock protein binding	GO:0005634	nucleus	--	--	UP	1.3504	5.4114e-07	blast,frame:-1 start:779 end:477
Cluster-6194.0	0.42	0.24	0.26	0.23	1.41	1.62	4274	1315971612	GAY35020.1	4801	0	hypothetical protein CUMW_013870 [Citrus unshiu]	XM_025095459.1	XM_025095459	1872	0	PREDICTED: Citrus sinensis ABC transporter B family member 9-like (LOC102612307), transcript variant X4, mRNA	K05658	ABCB1, CD243	ATP-binding cassette, subfamily B (MDR/TAP), member 1	http://www.genome.jp/dbget-bin/www_bget?ko:K05658	Q9M0M2	4394	0	ABC transporter B family member 9 OS=Arabidopsis thaliana OX=3702 GN=ABCB9 PE=3 SV=2	PF00005//PF00664//PF03193//PF00503//PF04699//PF13304//PF03806//PF00448//PF06414//PF07728	ABC transporter//ABC transporter transmembrane region//RsgA GTPase//G-protein alpha subunit//ARP2/3 complex 16 kDa subunit (p16-Arc)//AAA domain, putative AbiEii toxin, Type IV TA system//AbgT putative transporter family//SRP54-type protein, GTPase domain//Zeta toxin//AAA domain (dynein-related subfamily)	GO:0006810//GO:0030833//GO:0055085//GO:0006614//GO:0006811//GO:0015814//GO:1902604//GO:0015846//GO:0007186//GO:0034314	transport//regulation of actin filament polymerization//transmembrane transport//SRP-dependent cotranslational protein targeting to membrane//ion transport//p-aminobenzoyl-glutamate transport//p-aminobenzoyl-glutamate transmembrane transport//polyamine transport//G protein-coupled receptor signaling pathway//Arp2/3 complex-mediated actin nucleation	GO:0016887//GO:0003924//GO:0042626//GO:0005525//GO:0005524//GO:0031683//GO:0016301//GO:0015558//GO:0019001	ATPase activity//GTPase activity//ATPase-coupled transmembrane transporter activity//GTP binding//ATP binding//G-protein beta/gamma-subunit complex binding//kinase activity//secondary active p-aminobenzoyl-glutamate transmembrane transporter activity//guanyl nucleotide binding	GO:0005885//GO:0016021//GO:0015629	Arp2/3 protein complex//integral component of membrane//actin cytoskeleton	--	--	UP	2.2538	0.0025608	blast,frame:-1 start:4175 end:339|blast,frame:-2 start:1363 end:1097
Cluster-4594.7210	0.31	0.54	0.48	1.56	1.76	1.56	2241	1524794443	PNT12271.2	1439	2.2e-156	hypothetical protein POPTR_011G075400 [Populus trichocarpa]	XM_019222669.1	XM_019222669	167	4.63605e-80	PREDICTED: Vitis vinifera probable LRR receptor-like serine/threonine-protein kinase At1g29720 (LOC100256593), transcript variant X3, mRNA	--	--	--	--	Q9ASQ6	1248	1.2e-135	Probable LRR receptor-like serine/threonine-protein kinase At1g29720 OS=Arabidopsis thaliana OX=3702 GN=RFK1 PE=2 SV=3	PF00069//PF13855//PF07714//PF00560	Protein kinase domain//Leucine rich repeat//Protein tyrosine and serine/threonine kinase//Leucine Rich Repeat	GO:0006468	protein phosphorylation	GO:0005515//GO:0005524//GO:0004672	protein binding//ATP binding//protein kinase activity	--	--	--	--	UP	2.3182	2.0832e-07	blast,frame:1 start:1 end:687
Cluster-4594.7215	373.68	187.12	157.15	1362.48	326.67	397.15	628	--	--	--	--	--	--	--	--	--	--	--	--	--	--	P54891	428	4.1e-41	RNA-directed RNA polymerase OS=Apple chlorotic leaf spot virus (isolate apple) OX=73472 PE=4 SV=1	PF01660	Viral methyltransferase	GO:0006396//GO:0009451//GO:0080009	RNA processing//RNA modification//mRNA methylation	GO:0008174//GO:0003723	mRNA methyltransferase activity//RNA binding	--	--	--	--	UP	1.9587	0.044188	estscan,start:628 end:1; minus strand
Cluster-4594.24788	4.15	4.41	2.13	10	6.38	6.11	1438	1102700754	OIW00003.1	538	4.3e-52	hypothetical protein TanjilG_26340 [Lupinus angustifolius]	XM_025121561.1	XM_025121561	63	1.92068e-22	PREDICTED: Cynara cardunculus var. scolymus transcription factor bHLH47-like (LOC112514919), transcript variant X3, mRNA	--	--	--	--	Q9SN74	322	1.8e-28	Transcription factor bHLH47 OS=Arabidopsis thaliana OX=3702 GN=BHLH47 PE=1 SV=1	PF00010	Helix-loop-helix DNA-binding domain	--	--	GO:0046983	protein dimerization activity	--	--	--	--	UP	1.5272	1.8127e-05	estscan,start:213 end:1208
Cluster-4594.20803	2.7	3.32	2.84	0.66	1.07	0.92	5629	1023976329	KZV19421.1	2507	8.1e-280	hypothetical protein F511_08762 [Dorcoceras hygrometricum]	CP023114.1	CP023114	75	1.63093e-28	Lupinus angustifolius cultivar Tanjil chromosome LG-02	--	--	--	--	P20825	858	5e-90	Retrovirus-related Pol polyprotein from transposon 297 OS=Drosophila melanogaster OX=7227 GN=pol PE=4 SV=1	PF02150//PF00665//PF02160//PF00352	RNA polymerases M/15 Kd subunit//Integrase core domain//Cauliflower mosaic virus peptidase (A3)//Transcription factor TFIID (or TATA-binding protein, TBP)	GO:0015074//GO:0006352//GO:0006351//GO:0006508	DNA integration//DNA-templated transcription, initiation//transcription, DNA-templated//proteolysis	GO:0003677//GO:0004190	DNA binding//aspartic-type endopeptidase activity	--	--	--	--	DOWN	-1.3049	4.6571e-08	blast,frame:-3 start:3410 end:3
Cluster-4594.20809	6.04	5.3	4.55	9.03	10.84	9.69	1927	567867421	XP_006426333.1	976	9.4e-103	lanC-like protein GCL1 [Citrus clementina]	XM_006466199.2	XM_006466199	484	0	PREDICTED: Citrus sinensis lanC-like protein GCL1 (LOC102623772), mRNA	--	--	--	--	Q9FJN7	856	2.9e-90	LanC-like protein GCL1 OS=Arabidopsis thaliana OX=3702 GN=GCL1 PE=2 SV=1	--	--	--	--	--	--	--	--	KOG2787	Lanthionine synthetase C-like protein 1	UP	1.3314	5.1928e-12	blast,frame:-2 start:663 end:361|blast,frame:-1 start:1792 end:1553
Cluster-4218.0	0.07	0.13	0	4.63	2.83	2.53	1094	255580799	XP_002531220.1	1048	2.4e-111	expansin-like B1 [Ricinus communis]	XM_002531174.3	XM_002531174	227	9.87179e-114	PREDICTED: Ricinus communis expansin-like B1 (LOC8269021), mRNA	--	--	--	--	O23547	776	3.1e-81	Expansin-like B1 OS=Arabidopsis thaliana OX=3702 GN=EXLB1 PE=2 SV=2	--	--	--	--	--	--	--	--	--	--	UP	6.0727	7.9386e-09	blast,frame:-1 start:1031 end:273
Cluster-12562.0	1.29	1.53	0.38	0	0	0	841	641837206	KDO56162.1	208	4.6e-14	hypothetical protein CISIN_1g043867mg [Citrus sinensis]	--	--	--	--	--	--	--	--	--	--	--	--	--	--	--	--	--	--	--	--	--	--	--	DOWN	-5.4746	0.0091938	blast,frame:-3 start:524 end:300
Cluster-4594.4178	0.97	1.87	1.44	0.5	0.37	0.31	2231	--	--	--	--	--	--	--	--	--	--	--	--	--	--	--	--	--	--	--	--	--	--	--	--	--	--	--	--	DOWN	-1.4055	0.023737	estscan,start:1838 end:1682; minus strand
Cluster-4594.4170	2.27	2.37	1.48	0	0	0	3427	1350215836	XP_024046507.1	683	1.6e-68	uncharacterized protein LOC112100875 [Citrus clementina]	--	--	--	--	--	--	--	--	--	Q9LSL1	130	8e-06	Transcription factor bHLH93 OS=Arabidopsis thaliana OX=3702 GN=BHLH93 PE=1 SV=1	--	--	--	--	--	--	--	--	--	--	DOWN	-8.8883	1.9669e-11	estscan,start:636 end:765
Cluster-4594.27460	0.53	0.62	1.03	0.1	0	0.05	1337	641834923	KDO53907.1	764	2.5e-78	hypothetical protein CISIN_1g008102mg [Citrus sinensis]	--	--	--	--	--	--	--	--	--	Q6AWW5	207	3.7e-15	Ankyrin repeat-containing protein At5g02620 OS=Arabidopsis thaliana OX=3702 GN=At5g02620 PE=1 SV=1	PF03907//PF13606//PF00023	Spo7-like protein//Ankyrin repeat//Ankyrin repeat	--	--	GO:0019888//GO:0005515	protein phosphatase regulator activity//protein binding	--	--	--	--	DOWN	-3.4128	0.035322	blast,frame:-3 start:1335 end:1
Cluster-4594.25197	1.84	2.74	2.79	5.91	4.18	3.96	3163	645234028	XP_008223620.1	3201	0	PREDICTED: ABC transporter B family member 4-like [Prunus mume]	XM_006488655.3	XM_006488655	605	0	PREDICTED: Citrus sinensis ABC transporter B family member 11-like (LOC102610019), mRNA	K05658	ABCB1, CD243	ATP-binding cassette, subfamily B (MDR/TAP), member 1	http://www.genome.jp/dbget-bin/www_bget?ko:K05658	Q9M1Q9	3022	0	ABC transporter B family member 21 OS=Arabidopsis thaliana OX=3702 GN=ABCB21 PE=1 SV=2	PF13304//PF01926//PF03193//PF00503//PF00006//PF00005//PF00270//PF00664//PF03006//PF07728//PF06414//PF09003//PF16113	AAA domain, putative AbiEii toxin, Type IV TA system//50S ribosome-binding GTPase//RsgA GTPase//G-protein alpha subunit//ATP synthase alpha/beta family, nucleotide-binding domain//ABC transporter//DEAD/DEAH box helicase//ABC transporter transmembrane region//Haemolysin-III related//AAA domain (dynein-related subfamily)//Zeta toxin//Bacteriophage lambda integrase, Arm DNA-binding domain//Enoyl-CoA…	GO:0007186//GO:0015074//GO:0019482//GO:0006552//GO:0006574//GO:0055085//GO:0006550//GO:0006810	G protein-coupled receptor signaling pathway//DNA integration//beta-alanine metabolic process//leucine catabolic process//valine catabolic process//transmembrane transport//isoleucine catabolic process//transport	GO:0003676//GO:0008907//GO:0003677//GO:0005524//GO:0031683//GO:0016301//GO:0019001//GO:0016887//GO:0003924//GO:0042626//GO:0003860//GO:0005525	nucleic acid binding//integrase activity//DNA binding//ATP binding//G-protein beta/gamma-subunit complex binding//kinase activity//guanyl nucleotide binding//ATPase activity//GTPase activity//ATPase-coupled transmembrane transporter activity//3-hydroxyisobutyryl-CoA hydrolase activity//GTP binding	GO:0016021	integral component of membrane	--	--	UP	1.3695	4.5609e-07	blast,frame:3 start:3 end:2879
Cluster-4594.20116	7.82	7.47	5.87	0.84	1.08	1.04	2554	1315961156	GAY46811.1	1721	5.1e-189	hypothetical protein CUMW_099860 [Citrus unshiu]	XM_006470213.2	XM_006470213	496	0	PREDICTED: Citrus sinensis high affinity nitrate transporter 2.7 (LOC102627329), mRNA	K02575	NRT, narK, nrtP, nasA	MFS transporter, NNP family, nitrate/nitrite transporter	http://www.genome.jp/dbget-bin/www_bget?ko:K02575	Q9LYK2	1386	1.4e-151	High affinity nitrate transporter 2.7 OS=Arabidopsis thaliana OX=3702 GN=NRT2.7 PE=2 SV=1	PF07690	Major Facilitator Superfamily	GO:0055085	transmembrane transport	GO:0022857	transmembrane transporter activity	--	--	--	--	DOWN	-2.3973	1.1732e-21	blast,frame:-1 start:2551 end:1127
Cluster-4594.20119	3.68	4.29	5.1	0.25	0.53	0.13	1144	1315954493	GAY53258.1	156	6.8e-08	hypothetical protein CUMW_147970 [Citrus unshiu]	XM_024030401.1	XM_024030401	49	9.20554e-15	PREDICTED: Quercus suber DNA replication ATP-dependent helicase/nuclease DNA2 (LOC111998300), mRNA	--	--	--	--	--	--	--	--	--	--	--	--	--	--	--	--	--	--	DOWN	-3.4161	7.5404e-08	blast,frame:1 start:382 end:804
Cluster-4594.7770	9.59	12.94	8.01	84.87	91.75	73.49	1702	--	--	--	--	--	--	--	--	--	--	--	--	--	--	--	--	--	--	PF01080//PF11561	Presenilin//Single strand annealing-weakened 1	GO:0000736//GO:0016485	double-strand break repair via single-strand annealing, removal of nonhomologous ends//protein processing	GO:0004190//GO:0070336	aspartic-type endopeptidase activity//flap-structured DNA binding	GO:0016021	integral component of membrane	--	--	UP	3.4793	7.8128e-183	estscan,start:1182 end:1489
Cluster-4594.9511	30.35	34.89	26.69	10.93	10.48	11.72	3035	1315957220	GAY50683.1	1054	1.3e-111	hypothetical protein CUMW_128610 [Citrus unshiu]	XM_006480910.3	XM_006480910	398	0	PREDICTED: Citrus sinensis sulfoquinovosyl transferase SQD2 (LOC102615235), mRNA	K06119	SQD2	sulfoquinovosyltransferase	http://www.genome.jp/dbget-bin/www_bget?ko:K06119	Q8S4F6	841	2.5e-88	Sulfoquinovosyl transferase SQD2 OS=Arabidopsis thaliana OX=3702 GN=SQD2 PE=1 SV=1	PF06422	CDR ABC transporter	GO:0006810//GO:0055085	transport//transmembrane transport	GO:0042626//GO:0005524	ATPase-coupled transmembrane transporter activity//ATP binding	GO:0016021	integral component of membrane	KOG1111	N-acetylglucosaminyltransferase complex, subunit PIG-A/SPT14, required for phosphatidylinositol biosynthesis/Sulfolipid synthase	DOWN	-1.0244	1.217e-17	estscan,start:2005 end:2553
Cluster-4594.2631	2.31	1.62	3.37	0.14	68.81	47.47	1052	568834674	XP_006471437.1	1244	4.3e-134	isoflavone reductase homolog [Citrus sinensis]	XM_006471374.3	XM_006471374	392	0	PREDICTED: Citrus sinensis isoflavone reductase homolog (LOC102608287), mRNA	K21568	-	-	http://www.genome.jp/dbget-bin/www_bget?ko:K21568	P52581	1189	3.9e-129	Isoflavone reductase homolog OS=Lupinus albus OX=3870 PE=2 SV=1	PF01370//PF01073	NAD dependent epimerase/dehydratase family//3-beta hydroxysteroid dehydrogenase/isomerase family	GO:0008210//GO:0006694//GO:0055114//GO:0008207//GO:0008209	estrogen metabolic process//steroid biosynthetic process//oxidation-reduction process//C21-steroid hormone metabolic process//androgen metabolic process	GO:0016616//GO:0003854//GO:0003824//GO:0050662	oxidoreductase activity, acting on the CH-OH group of donors, NAD or NADP as acceptor//3-beta-hydroxy-delta5-steroid dehydrogenase activity//catalytic activity//obsolete coenzyme binding	--	--	--	--	UP	4.3909	0.039617	estscan,start:1052 end:145; minus strand
Cluster-4594.2632	0.5	0.93	0.62	6.66	8.06	2.68	612	--	--	--	--	--	--	--	--	--	--	--	--	--	--	--	--	--	--	--	--	--	--	--	--	--	--	--	--	UP	3.4946	4.9879e-06	estscan,start:612 end:345; minus strand
Cluster-4594.837	1.25	1.43	1.17	3.14	1.82	1.44	2023	557549034	ESR59663.1	1921	2.6e-212	hypothetical protein CICLE_v10014849mg [Citrus clementina]	XM_006446360.2	XM_006446360	602	0	PREDICTED: Citrus clementina protein NRT1/ PTR FAMILY 5.9 (LOC18051495), mRNA	--	--	--	--	Q9LFR1	1492	5.5e-164	Protein NRT1/ PTR FAMILY 5.8 OS=Arabidopsis thaliana OX=3702 GN=NPF5.8 PE=2 SV=1	PF07690//PF07578//PF01103//PF00854	Major Facilitator Superfamily//Lipid A Biosynthesis N-terminal domain//Omp85 superfamily domain//POT family	GO:0055085//GO:0009245	transmembrane transport//lipid A biosynthetic process	GO:0008915//GO:0022857	lipid-A-disaccharide synthase activity//transmembrane transporter activity	GO:0016020//GO:0019867	membrane//outer membrane	--	--	UP	1.1727	0.017183	blast,frame:-3 start:1760 end:45
Cluster-4594.832	0.59	0.23	0.29	4.82	6.96	6.8	1994	1029066958	XP_016693688.1	2091	5e-232	PREDICTED: probable receptor-like protein kinase At1g11050 [Gossypium hirsutum]	XM_006434201.2	XM_006434201	590	0	PREDICTED: Citrus clementina probable receptor-like protein kinase At1g11050 (LOC18041941), mRNA	K04733	IRAK4	interleukin-1 receptor-associated kinase 4	http://www.genome.jp/dbget-bin/www_bget?ko:K04733	O04086	1416	3.5e-155	Probable receptor-like protein kinase At1g11050 OS=Arabidopsis thaliana OX=3702 GN=At1g11050 PE=2 SV=1	PF07714//PF08114//PF00069	Protein tyrosine and serine/threonine kinase//ATPase proteolipid family//Protein kinase domain	GO:0006468//GO:0050790	protein phosphorylation//regulation of catalytic activity	GO:0005524//GO:0030234//GO:0004672	ATP binding//enzyme regulator activity//protein kinase activity	--	--	--	--	UP	4.5071	9.0151e-31	blast,frame:3 start:3 end:1832
Cluster-328.0	0	0	0	0.62	1.33	0.91	809	985468774	XP_015380567.1	444	1.9e-41	ankyrin-2-like [Citrus sinensis]	XM_021790566.1	XM_021790566	53	3.84246e-17	PREDICTED: Hevea brasiliensis glutaredoxin-C3 (LOC110639563), mRNA	--	--	--	--	Q8LPS2	125	7.1e-06	Protein ACCELERATED CELL DEATH 6 OS=Arabidopsis thaliana OX=3702 GN=ACD6 PE=1 SV=1	PF00023//PF13606	Ankyrin repeat//Ankyrin repeat	--	--	GO:0005515	protein binding	--	--	--	--	UP	6.09	0.0013399	blast,frame:-3 start:588 end:1
Cluster-4594.21446	13.88	17.11	14.66	43.53	40.83	25.01	513	--	--	--	--	--	--	--	--	--	--	--	--	--	--	--	--	--	--	PF02068//PF01439//PF00131	Plant PEC family metallothionein//Metallothionein//Metallothionein	--	--	GO:0008270//GO:0046872	zinc ion binding//metal ion binding	--	--	--	--	UP	1.6779	4.6936e-09	estscan,start:513 end:238; minus strand
Cluster-4594.12745	20.84	18.45	13.96	2.67	2.65	3.19	852	1227934361	XP_021903058.1	315	1.8e-26	uncharacterized protein LOC110818466 [Carica papaya]	--	--	--	--	--	--	--	--	--	--	--	--	--	PF01080	Presenilin	GO:0016485	protein processing	GO:0004190	aspartic-type endopeptidase activity	GO:0016021	integral component of membrane	--	--	DOWN	-2.2065	1.1501e-12	blast,frame:2 start:2 end:505
Cluster-4594.10458	2.08	3.54	1.81	5.28	5.6	3.32	1679	743844179	XP_011027143.1	298	3.4e-24	PREDICTED: transcription factor bHLH123-like [Populus euphratica]	XM_024027746.1	XM_024027746	60	1.04588e-20	PREDICTED: Quercus suber transcription factor bHLH114-like (LOC111995720), transcript variant X2, mRNA	--	--	--	--	Q8GXT3	147	4.2e-08	Transcription factor bHLH123 OS=Arabidopsis thaliana OX=3702 GN=BHLH123 PE=1 SV=1	--	--	--	--	--	--	--	--	--	--	UP	1.3834	0.00010179	blast,frame:1 start:1138 end:1395
Cluster-4594.10455	13.84	16.6	10.97	3.07	1.91	1.43	415	--	--	--	--	--	--	--	--	--	--	--	--	--	--	--	--	--	--	--	--	--	--	--	--	--	--	--	--	DOWN	-2.2839	0.0012251	--
Cluster-4594.20585	2.41	4.5	2.88	1.01	1.25	1.05	1688	629119269	KCW83759.1	164	1.2e-08	hypothetical protein EUGRSUZ_B00630 [Eucalyptus grandis]	XM_010250770.2	XM_010250770	68	3.75559e-25	PREDICTED: Nelumbo nucifera UDP-arabinopyranose mutase 1-like (LOC104591763), mRNA	K13379	RGP, UTM	reversibly glycosylated polypeptide / UDP-arabinopyranose mutase	http://www.genome.jp/dbget-bin/www_bget?ko:K13379	P80607	153	8.5e-09	Probable UDP-arabinopyranose mutase 1 OS=Zea mays OX=4577 GN=UPTG PE=1 SV=2	PF09726//PF00170	Macoilin family//bZIP transcription factor	GO:0023041//GO:0006355	neuronal signal transduction//regulation of transcription, DNA-templated	GO:0003700	DNA-binding transcription factor activity	GO:0005667//GO:0030867	transcription regulator complex//rough endoplasmic reticulum membrane	--	--	DOWN	-1.1144	0.015453	estscan,start:238 end:667
[truncated: 2,978 more rows]
