# Supplementary material for: Integrated Metabolomic and Transcriptomic Analysis Reveals Differential Flavonoid Accumulation and Its Underlying Mechanism in Fruits of Distinct Canarium album Cultivars
Source: Foods. 2022 Aug 21;11(16):2527. doi: 10.3390/foods11162527 (PMC9407539; doi:10.3390/foods11162527)
Supplement: Supplementary file 1 [file foods-11-02527-s001.zip › Table S4. Identification of bHLH genes from transcriptomic data of Canarium album.xlsx]

## Sheet: 所有bHLH
Gene_ID	T_C1_FPKM	T_C2_FPKM	T_C3_FPKM	T_H1_FPKM	T_H2_FPKM	T_H3_FPKM	NR Description	NT Description	Swissprot Description	PFAM description
Cluster-12501.0	0.36	0.47	0.71	0.63	0.71	0.39	transcription factor bHLH112-like [Durio zibethinus]	PREDICTED: Durio zibethinus transcription factor bHLH112-like (LOC111318780), mRNA	Transcription factor bHLH112 OS=Arabidopsis thaliana OX=3702 GN=BHLH112 PE=1 SV=1	Helix-loop-helix DNA-binding domain//Mitochondrial import receptor subunit Tom22
Cluster-3785.0	1.01	0.84	0.7	0.35	0.33	0.49	transcription factor bHLH81-like [Durio zibethinus]	--	--	--
Cluster-4594.10458	2.08	3.54	1.81	5.28	5.6	3.32	PREDICTED: transcription factor bHLH123-like [Populus euphratica]	PREDICTED: Quercus suber transcription factor bHLH114-like (LOC111995720), transcript variant X2, mRNA	Transcription factor bHLH123 OS=Arabidopsis thaliana OX=3702 GN=BHLH123 PE=1 SV=1	--
Cluster-4594.11007	10.84	10.73	9.6	5.61	4.63	4.14	hypothetical protein CISIN_1g015330mg [Citrus sinensis]	PREDICTED: Theobroma cacao transcription factor bHLH48 (LOC18599043), transcript variant X1, mRNA	Transcription factor bHLH60 OS=Arabidopsis thaliana OX=3702 GN=BHLH60 PE=1 SV=1	TMEM9//Synaptobrevin//Menin//Helix-loop-helix DNA-binding domain
Cluster-4594.11012	2.56	2.8	2.77	6.38	6.4	4.1	hypothetical protein CUMW_030080 [Citrus unshiu]	PREDICTED: Citrus sinensis hypothetical protein (LOC102611966), transcript variant X2, mRNA	Transcription factor bHLH82 OS=Arabidopsis thaliana OX=3702 GN=BHLH82 PE=2 SV=1	Helix-loop-helix DNA-binding domain
Cluster-4594.11026	1.59	1.38	0.69	3.68	1.52	1.14	hypothetical protein CICLE_v10016466mg [Citrus clementina]	Gossypium hirsutum cultivar TM1 chromosome D12	Transcription factor bHLH162 OS=Arabidopsis thaliana OX=3702 GN=BHLH162 PE=1 SV=1	Helix-loop-helix DNA-binding domain
Cluster-4594.12676	6.14	8.68	7.9	7.39	6.83	7.2	hypothetical protein CUMW_025580 [Citrus unshiu]	PREDICTED: Citrus sinensis transcription factor bHLH130-like (LOC102627176), transcript variant X2, mRNA	Transcription factor bHLH130 OS=Arabidopsis thaliana OX=3702 GN=BHLH130 PE=1 SV=1	3-oxo-5-alpha-steroid 4-dehydrogenase//Helix-loop-helix DNA-binding domain//CHD5-like protein
Cluster-4594.13463	18.38	22.54	18.42	9.62	10.25	10.11	transcription factor bHLH49 isoform X2 [Citrus clementina]	PREDICTED: Citrus clementina transcription factor bHLH49 (LOC18045026), transcript variant X3, mRNA	Transcription factor bHLH49 OS=Arabidopsis thaliana OX=3702 GN=BHLH49 PE=1 SV=1	Helix-loop-helix DNA-binding domain
Cluster-4594.13955	3.7	4.47	3.84	3.67	4.51	4.01	transcription factor bHLH30 [Citrus clementina]	PREDICTED: Citrus clementina transcription factor bHLH30 (LOC18052813), mRNA	Transcription factor bHLH30 OS=Arabidopsis thaliana OX=3702 GN=BHLH30 PE=1 SV=1	Helix-loop-helix DNA-binding domain
Cluster-4594.14138	39.91	41.56	34.11	15.75	13.19	10.83	transcription factor bHLH144 [Ricinus communis]	PREDICTED: Citrus sinensis transcription factor bHLH144 (LOC102624173), transcript variant X3, mRNA	Transcription factor bHLH144 OS=Arabidopsis thaliana OX=3702 GN=BHLH144 PE=1 SV=1	Alternative oxidase//CDC45-like protein//Helix-loop-helix DNA-binding domain
Cluster-4594.14194	14.48	15.23	12.37	12.31	13.52	14.13	transcription factor MYC2-like [Citrus sinensis]	PREDICTED: Citrus sinensis transcription factor MYC2-like (LOC102607443), mRNA	Transcription factor bHLH14 OS=Arabidopsis thaliana OX=3702 GN=BHLH14 PE=1 SV=1	YCF9//Helix-loop-helix DNA-binding domain
Cluster-4594.14401	18.4	20.13	17.44	13.81	15.16	15.16	hypothetical protein CUMW_174170, partial [Citrus unshiu]	PREDICTED: Hevea brasiliensis transcription factor bHLH66-like (LOC110652451), mRNA	Transcription factor bHLH66 OS=Arabidopsis thaliana OX=3702 GN=BHLH66 PE=1 SV=1	Calmodulin binding domain
Cluster-4594.14435	9.36	11.06	8.83	2.45	2.74	2.12	transcription factor bHLH153-like isoform X1 [Durio zibethinus]	PREDICTED: Citrus sinensis transcription factor bHLH153 (LOC102616788), transcript variant X2, mRNA	Transcription factor bHLH153 OS=Arabidopsis thaliana OX=3702 GN=BHLH153 PE=1 SV=1	Bcl2-interacting killer, BH3-domain containing//Helix-loop-helix DNA-binding domain//Mitochondrial import receptor subunit Tom22
Cluster-4594.14670	13.94	15.21	13.5	5.74	8.84	9.32	bHLH2 [Litchi chinensis]	PREDICTED: Citrus sinensis basic helix-loop-helix protein A (LOC102619013), transcript variant X3, mRNA	Transcription factor BHLH42 OS=Actinidia chinensis var. chinensis OX=1590841 GN=BHLH42 PE=1 SV=1	TSC-22/dip/bun family//Helix-loop-helix DNA-binding domain
Cluster-4594.14734	1.51	2.29	1.74	1.92	2.01	1.71	PREDICTED: transcription factor bHLH93 [Theobroma cacao]	PREDICTED: Theobroma cacao transcription factor bHLH93 (LOC18611397), mRNA	Transcription factor bHLH93 OS=Arabidopsis thaliana OX=3702 GN=BHLH93 PE=1 SV=1	Helix-loop-helix DNA-binding domain
Cluster-4594.14756	28.6	38.81	32.21	13.67	10.61	9.27	PREDICTED: transcription factor bHLH68 [Vitis vinifera]	PREDICTED: Herrania umbratica transcription factor bHLH68 (LOC110410525), mRNA	Transcription factor bHLH68 OS=Arabidopsis thaliana OX=3702 GN=BHLH68 PE=1 SV=2	Mitochondrial import receptor subunit Tom22//Helix-loop-helix DNA-binding domain
Cluster-4594.15074	21.73	23.48	18.47	23.92	19.5	21.57	hypothetical protein CICLE_v10003472mg [Citrus clementina]	PREDICTED: Ricinus communis transcription factor bHLH143 (LOC8268387), mRNA	Transcription factor bHLH143 OS=Arabidopsis thaliana OX=3702 GN=BHLH143 PE=1 SV=1	Helix-loop-helix DNA-binding domain//Ectropic viral integration site 2A protein (EVI2A)
Cluster-4594.15447	6.68	5.99	5.45	3.99	3.91	3.36	transcription factor bHLH121 [Citrus sinensis]	PREDICTED: Citrus sinensis transcription factor bHLH121 (LOC102618080), transcript variant X2, mRNA	Transcription factor bHLH121 OS=Arabidopsis thaliana OX=3702 GN=BHLH121 PE=1 SV=1	Helix-loop-helix DNA-binding domain
Cluster-4594.15989	4.07	3.95	3.8	2.91	2.58	2.95	transcription factor bHLH104-like isoform X1 [Durio zibethinus]	--	Transcription factor bHLH104 OS=Arabidopsis thaliana OX=3702 GN=BHLH104 PE=1 SV=1	--
Cluster-4594.16070	8	9.17	7.77	4.94	4.84	4.79	hypothetical protein CUMW_228970 [Citrus unshiu]	PREDICTED: Citrus sinensis transcription factor bHLH155 (LOC102621121), transcript variant X1, mRNA	Transcription factor bHLH155 OS=Arabidopsis thaliana OX=3702 GN=BHLH155 PE=1 SV=1	Adipogenin//Helix-loop-helix DNA-binding domain
Cluster-4594.16221	125.83	134.1	112.17	53.5	46.57	50.15	transcription factor bHLH143 [Citrus clementina]	PREDICTED: Citrus sinensis transcription factor bHLH143 (LOC102621656), transcript variant X2, mRNA	Transcription factor bHLH143 OS=Arabidopsis thaliana OX=3702 GN=BHLH143 PE=1 SV=1	Phosphoinositide 3-kinase gamma adapter protein p101 subunit
Cluster-4594.16813	20.02	22.51	22.08	21.43	24.52	24.09	hypothetical protein CUMW_017730 [Citrus unshiu]	PREDICTED: Jatropha curcas transcription factor bHLH147 (LOC105643560), mRNA	Transcription factor bHLH148 OS=Arabidopsis thaliana OX=3702 GN=BHLH148 PE=1 SV=1	RNase P subunit p30//Med18 protein
Cluster-4594.16941	4.88	4.44	4.13	3.33	2.43	2.13	transcription factor bHLH130-like [Citrus sinensis]	PREDICTED: Citrus clementina transcription factor bHLH130 (LOC18031456), mRNA	Transcription factor bHLH130 OS=Arabidopsis thaliana OX=3702 GN=BHLH130 PE=1 SV=1	Helix-loop-helix DNA-binding domain//Ribosomal protein S20
Cluster-4594.17259	13.83	14.61	11.24	4.44	5.71	4.62	DNA binding protein, putative isoform 2 [Theobroma cacao]	PREDICTED: Citrus clementina transcription factor bHLH122 (LOC18052868), mRNA	Transcription factor bHLH130 OS=Arabidopsis thaliana OX=3702 GN=BHLH130 PE=1 SV=1	SBP domain//Helix-loop-helix DNA-binding domain
Cluster-4594.18232	12.69	13.12	12.08	10.85	10.89	11.05	hypothetical protein CISIN_1g010728mg [Citrus sinensis]	PREDICTED: Citrus sinensis transcription factor bHLH3 (LOC102623941), mRNA	Transcription factor MTB3 OS=Solanum lycopersicum OX=4081 GN=MTB3 PE=2 SV=1	Cell division protein ZapB//Helix-loop-helix DNA-binding domain
Cluster-4594.18551	17.74	18.4	16.3	6.12	6.51	6.02	transcription factor bHLH137 [Herrania umbratica]	PREDICTED: Juglans regia transcription factor bHLH137-like (LOC109000083), transcript variant X1, mRNA	Transcription factor bHLH137 OS=Arabidopsis thaliana OX=3702 GN=BHLH137 PE=1 SV=1	Neurotransmitter-gated ion-channel transmembrane region//Ryanodine Receptor TM 4-6//Helix-loop-helix DNA-binding domain//Mediator of RNA pol II transcription subunit 19//Predicted SPOUT methyltransferase
Cluster-4594.19103	3.44	3.14	2.42	4.79	4.31	4.19	hypothetical protein CICLE_v10003472mg [Citrus clementina]	PREDICTED: Citrus sinensis transcription factor bHLH145 (LOC102631032), mRNA	Transcription factor bHLH143 OS=Arabidopsis thaliana OX=3702 GN=BHLH143 PE=1 SV=1	--
Cluster-4594.19156	8.53	9.91	7.14	4.76	3.2	4.05	transcription factor BHLH089-like [Carica papaya]	PREDICTED: Citrus sinensis transcription factor bHLH79 (LOC102623252), mRNA	Transcription factor BHLH094 OS=Oryza sativa subsp. japonica OX=39947 GN=BHLH094 PE=1 SV=2	Helix-loop-helix DNA-binding domain//Cobalt transport protein component CbiN
Cluster-4594.19218	19.16	22.18	17.41	23.93	18.66	18.72	transcription factor bHLH13 [Citrus clementina]	PREDICTED: Citrus sinensis transcription factor bHLH13 (LOC102626453), mRNA	Transcription factor MTB1 OS=Solanum lycopersicum OX=4081 GN=MTB1 PE=1 SV=1	Helix-loop-helix DNA-binding domain
Cluster-4594.19999	14.16	14.72	11.75	15.46	13.41	15.56	transcription factor bHLH128 isoform X2 [Citrus clementina]	PREDICTED: Theobroma cacao transcription factor bHLH128 (LOC18602509), mRNA	Transcription factor bHLH128 OS=Arabidopsis thaliana OX=3702 GN=BHLH128 PE=1 SV=1	Helix-loop-helix DNA-binding domain
Cluster-4594.20650	8.92	9.23	9.17	2.63	3.5	2.12	transcription factor bHLH79 [Citrus sinensis]	PREDICTED: Citrus sinensis transcription factor bHLH79 (LOC102623252), mRNA	Transcription factor bHLH79 OS=Arabidopsis thaliana OX=3702 GN=BHLH79 PE=1 SV=1	Helix-loop-helix DNA-binding domain
Cluster-4594.22441	4.69	5.15	3.71	2.46	3.82	3.51	Basic helix-loop-helix protein BHLH20, putative [Theobroma cacao]	PREDICTED: Citrus clementina transcription factor FER-LIKE IRON DEFICIENCY-INDUCED TRANSCRIPTION FACTOR (LOC18033887), mRNA	Transcription factor FER-LIKE IRON DEFICIENCY-INDUCED TRANSCRIPTION FACTOR OS=Arabidopsis thaliana OX=3702 GN=FIT PE=1 SV=1	TMPIT-like protein//Helix-loop-helix DNA-binding domain
Cluster-4594.22844	0.61	0.59	0.67	0.43	0.79	0.76	transcription factor bHLH30 [Carica papaya]	PREDICTED: Theobroma cacao transcription factor bHLH30 (LOC18610548), transcript variant X3, mRNA	Transcription factor bHLH30 OS=Arabidopsis thaliana OX=3702 GN=BHLH30 PE=1 SV=1	Helix-loop-helix DNA-binding domain//fzo-like conserved region//HD-ZIP protein N terminus
Cluster-4594.23090	1.16	1.02	1.1	2.64	3.76	2.32	hypothetical protein CUMW_030080 [Citrus unshiu]	PREDICTED: Citrus sinensis hypothetical protein (LOC102611966), transcript variant X3, mRNA	Transcription factor bHLH69 OS=Arabidopsis thaliana OX=3702 GN=BHLH69 PE=2 SV=2	Helix-loop-helix DNA-binding domain
Cluster-4594.23818	3.85	4.93	2.7	1.33	1.79	1.71	transcription factor bHLH111 isoform X1 [Quercus suber]	PREDICTED: Hevea brasiliensis transcription factor bHLH111-like (LOC110648292), mRNA	Transcription factor bHLH111 OS=Arabidopsis thaliana OX=3702 GN=BHLH111 PE=2 SV=1	--
Cluster-4594.24237	2.31	2.17	2.31	0.93	0.81	0.73	PREDICTED: transcription factor bHLH62 [Theobroma cacao]	PREDICTED: Durio zibethinus transcription factor bHLH62-like (LOC111307812), mRNA	Transcription factor bHLH77 OS=Arabidopsis thaliana OX=3702 GN=BHLH77 PE=1 SV=1	CutC family//V-ATPase subunit C//Helix-loop-helix DNA-binding domain
Cluster-4594.24788	4.15	4.41	2.13	10	6.38	6.11	hypothetical protein TanjilG_26340 [Lupinus angustifolius]	PREDICTED: Cynara cardunculus var. scolymus transcription factor bHLH47-like (LOC112514919), transcript variant X3, mRNA	Transcription factor bHLH47 OS=Arabidopsis thaliana OX=3702 GN=BHLH47 PE=1 SV=1	Helix-loop-helix DNA-binding domain
Cluster-4594.25868	0.58	0.76	0.76	1.4	2.38	2.65	PREDICTED: transcription factor bHLH93 [Theobroma cacao]	PREDICTED: Durio zibethinus transcription factor bHLH93-like (LOC111311321), mRNA	Transcription factor bHLH93 OS=Arabidopsis thaliana OX=3702 GN=BHLH93 PE=1 SV=1	Macrophage scavenger receptor//Helix-loop-helix DNA-binding domain
Cluster-4594.2818	1.88	1.98	1.37	0.54	0.79	0.61	hypothetical protein CUMW_058370 [Citrus unshiu]	PREDICTED: Hevea brasiliensis transcription factor bHLH126-like (LOC110670151), transcript variant X1, mRNA	Transcription factor bHLH36 OS=Arabidopsis thaliana OX=3702 GN=BHLH36 PE=2 SV=1	Helix-loop-helix DNA-binding domain
Cluster-4594.2957	18.68	22.35	14.72	32.64	24.47	25.63	transcription factor bHLH149 [Citrus sinensis]	PREDICTED: Beta vulgaris subsp. vulgaris probable apyrase 7 (LOC104905972), mRNA	Transcription factor bHLH149 OS=Arabidopsis thaliana OX=3702 GN=BHLH149 PE=1 SV=1	--
Cluster-4594.3093	1.98	2.64	2.41	0.72	0.89	0.66	bHLH1 [Litchi chinensis]	PREDICTED: Citrus sinensis transcription factor EGL1 (LOC102624378), mRNA	Transcription factor GLABRA 3 OS=Arabidopsis thaliana OX=3702 GN=GL3 PE=1 SV=1	Helix-loop-helix DNA-binding domain//Lantibiotic alpha
Cluster-4594.3947	2.99	4.19	2.64	1.26	0.81	1.2	hypothetical protein CICLE_v10006887mg [Citrus clementina]	--	Transcription factor bHLH126 OS=Arabidopsis thaliana OX=3702 GN=BHLH126 PE=2 SV=1	Helix-loop-helix DNA-binding domain
Cluster-4594.4222	2.15	2.65	2.03	0.91	0.7	0.99	hypothetical protein COLO4_25945 [Corchorus olitorius]	PREDICTED: Citrus sinensis transcription factor bHLH63-like (LOC102624657), transcript variant X3, mRNA	Transcription factor bHLH63 OS=Arabidopsis thaliana OX=3702 GN=BHLH63 PE=1 SV=1	Helix-loop-helix DNA-binding domain//Predicted SPOUT methyltransferase//SIT4 phosphatase-associated protein
Cluster-4594.5083	1.08	1.94	1.21	0.66	0.9	0.71	PREDICTED: transcription factor bHLH87 [Theobroma cacao]	PREDICTED: Abrus precatorius transcription factor bHLH87-like (LOC113856004), mRNA	Transcription factor bHLH87 OS=Arabidopsis thaliana OX=3702 GN=BHLH87 PE=1 SV=1	Phosphoenolpyruvate carboxykinase//Helix-loop-helix DNA-binding domain
Cluster-4594.5382	1.13	1.16	1.1	2.21	1.67	2.01	transcription factor bHLH106 [Citrus sinensis]	PREDICTED: Citrus sinensis transcription factor bHLH106 (LOC102611786), mRNA	Transcription factor bHLH106 OS=Arabidopsis thaliana OX=3702 GN=BHLH106 PE=2 SV=1	Helix-loop-helix DNA-binding domain
Cluster-4594.6385	3.56	2.65	3.13	20.28	17.73	13.46	PREDICTED: transcription factor bHLH94 [Theobroma cacao]	Eurycoma longifolia microsatellite EloT051 sequence	Transcription factor bHLH94 OS=Arabidopsis thaliana OX=3702 GN=BHLH94 PE=1 SV=2	Helix-loop-helix DNA-binding domain
Cluster-4594.6605	7.23	6.43	6.57	4.37	4.31	4.13	hypothetical protein CISIN_1g015330mg [Citrus sinensis]	PREDICTED: Citrus sinensis transcription factor bHLH48 (LOC102609347), mRNA	Transcription factor bHLH48 OS=Arabidopsis thaliana OX=3702 GN=BHLH48 PE=2 SV=1	Helix-loop-helix DNA-binding domain
Cluster-4594.6754	3.26	4.28	3.25	1.88	2.15	1.53	hypothetical protein CUMW_272790 [Citrus unshiu]	--	Transcription factor bHLH168 OS=Arabidopsis thaliana OX=3702 GN=BHLH168 PE=3 SV=1	Helix-loop-helix DNA-binding domain
Cluster-4594.7421	2.17	3.25	2.3	1.44	1.27	2.17	hypothetical protein CICLE_v10001249mg [Citrus clementina]	PREDICTED: Citrus sinensis transcription factor bHLH74 (LOC102609550), transcript variant X1, mRNA	Transcription factor bHLH74 OS=Arabidopsis thaliana OX=3702 GN=BHLH74 PE=1 SV=1	Helix-loop-helix DNA-binding domain//Sid-5 family
Cluster-4594.763	2.4	2.16	2.08	3.96	5.5	7.26	transcription factor bHLH35 [Citrus clementina]	PREDICTED: Manihot esculenta transcription factor bHLH35-like (LOC110630770), transcript variant X4, mRNA	Transcription factor bHLH35 OS=Arabidopsis thaliana OX=3702 GN=BHLH35 PE=2 SV=1	TEA/ATTS domain//Helix-loop-helix DNA-binding domain//Resolvase, N terminal domain
Cluster-4594.8123	2.27	2.81	2.24	3.37	2.88	2.57	Basic helix-loop-helix DNA-binding superfamily protein isoform 2 [Theobroma cacao]	PREDICTED: Ricinus communis transcription factor bHLH80 (LOC8283254), transcript variant X1, mRNA	Transcription factor bHLH81 OS=Arabidopsis thaliana OX=3702 GN=BHLH81 PE=2 SV=1	Helix-loop-helix DNA-binding domain//I-kappa-kinase-beta NEMO binding domain
Cluster-4594.8262	3.86	2.66	2.91	0.32	0.78	0.82	hypothetical protein CUMW_054190 [Citrus unshiu]	PREDICTED: Ziziphus jujuba uncharacterized LOC107426023 (LOC107426023), transcript variant X2, mRNA	Transcription factor bHLH69 OS=Arabidopsis thaliana OX=3702 GN=BHLH69 PE=2 SV=2	Toxin SymE, type I toxin-antitoxin system//Helix-loop-helix DNA-binding domain
Cluster-4594.8383	8.41	9.63	7.3	6.75	6.57	5.44	hypothetical protein CISIN_1g010728mg [Citrus sinensis]	PREDICTED: Citrus sinensis transcription factor bHLH3 (LOC102623941), mRNA	Transcription factor MTB3 OS=Solanum lycopersicum OX=4081 GN=MTB3 PE=2 SV=1	Helix-loop-helix DNA-binding domain
Cluster-4594.8482	3.91	5.37	5.84	2.97	4.21	3.01	transcription factor bHLH75-like isoform X2 [Citrus sinensis]	PREDICTED: Citrus sinensis transcription factor bHLH75-like (LOC102626850), transcript variant X2, mRNA	Transcription factor BEE 3 OS=Arabidopsis thaliana OX=3702 GN=BEE3 PE=2 SV=1	Rer1 family
Cluster-4594.9328	2.08	2.77	1.97	1.67	1.48	2.18	bHLH3 [Litchi chinensis]	Prunus pseudocerasus isolate Unigene15653 bHLH transcription factor mRNA, complete cds	Transcription factor GLABRA 3 OS=Arabidopsis thaliana OX=3702 GN=GL3 PE=1 SV=1	Helix-loop-helix DNA-binding domain
Cluster-4594.9330	3.72	5.2	3.44	1.03	0.43	1	PREDICTED: transcription factor bHLH14 [Theobroma cacao]	PREDICTED: Quercus suber transcription factor MYC2-like (LOC111993276), mRNA	Transcription factor bHLH28 OS=Arabidopsis thaliana OX=3702 GN=BHLH28 PE=2 SV=1	Helix-loop-helix DNA-binding domain
Cluster-4594.9768	3.58	3.6	3.81	2.21	2	2.51	hypothetical protein CUMW_000310 [Citrus unshiu]	PREDICTED: Citrus sinensis transcription factor bHLH140 (LOC102619121), transcript variant X1, mRNA	Transcription factor bHLH140 OS=Arabidopsis thaliana OX=3702 GN=BHLH140 PE=3 SV=1	Chloramphenicol phosphotransferase-like protein//AAA domain (dynein-related subfamily)//6-phosphofructo-2-kinase//Zeta toxin//FtsK/SpoIIIE family//50S ribosome-binding GTPase//NB-ARC domain//ATPase family associated with various cellular activities (AAA)

## Sheet: 筛选bHLH
gene_id	T_C1_FPKM	T_C2_FPKM	T_C3_FPKM	C均值	T_H1_FPKM	T_H2_FPKM	T_H3_FPKM	H均值	NR Description	NT Description	Swissprot Description	PFAM description
Cluster-4594.13463	18.38	22.54	18.42	19.78	9.62	10.25	10.11	9.99333	transcription factor bHLH49 isoform X2 [Citrus clementina]	PREDICTED: Citrus clementina transcription factor bHLH49 (LOC18045026), transcript variant X3, mRNA	Transcription factor bHLH49 OS=Arabidopsis thaliana OX=3702 GN=BHLH49 PE=1 SV=1	Helix-loop-helix DNA-binding domain
Cluster-4594.14138	39.91	41.56	34.11	38.5267	15.75	13.19	10.83	13.2567	transcription factor bHLH144 [Ricinus communis]	PREDICTED: Citrus sinensis transcription factor bHLH144 (LOC102624173), transcript variant X3, mRNA	Transcription factor bHLH144 OS=Arabidopsis thaliana OX=3702 GN=BHLH144 PE=1 SV=1	Alternative oxidase//CDC45-like protein//Helix-loop-helix DNA-binding domain
Cluster-4594.14670	13.94	15.21	13.5	14.2167	5.74	8.84	9.32	7.96667	bHLH2 [Litchi chinensis]	PREDICTED: Citrus sinensis basic helix-loop-helix protein A (LOC102619013), transcript variant X3, mRNA	Transcription factor BHLH42 OS=Actinidia chinensis var. chinensis OX=1590841 GN=BHLH42 PE=1 SV=1	TSC-22/dip/bun family//Helix-loop-helix DNA-binding domain
Cluster-4594.14756	28.6	38.81	32.21	33.2067	13.67	10.61	9.27	11.1833	PREDICTED: transcription factor bHLH68 [Vitis vinifera]	PREDICTED: Herrania umbratica transcription factor bHLH68 (LOC110410525), mRNA	Transcription factor bHLH68 OS=Arabidopsis thaliana OX=3702 GN=BHLH68 PE=1 SV=2	Mitochondrial import receptor subunit Tom22//Helix-loop-helix DNA-binding domain
Cluster-4594.16221	125.83	134.1	112.17	124.033	53.5	46.57	50.15	50.0733	transcription factor bHLH143 [Citrus clementina]	PREDICTED: Citrus sinensis transcription factor bHLH143 (LOC102621656), transcript variant X2, mRNA	Transcription factor bHLH143 OS=Arabidopsis thaliana OX=3702 GN=BHLH143 PE=1 SV=1	Phosphoinositide 3-kinase gamma adapter protein p101 subunit
Cluster-4594.17259	13.83	14.61	11.24	13.2267	4.44	5.71	4.62	4.92333	DNA binding protein, putative isoform 2 [Theobroma cacao]	PREDICTED: Citrus clementina transcription factor bHLH122 (LOC18052868), mRNA	Transcription factor bHLH130 OS=Arabidopsis thaliana OX=3702 GN=BHLH130 PE=1 SV=1	SBP domain//Helix-loop-helix DNA-binding domain
Cluster-4594.18551	17.74	18.4	16.3	17.48	6.12	6.51	6.02	6.21667	transcription factor bHLH137 [Herrania umbratica]	PREDICTED: Juglans regia transcription factor bHLH137-like (LOC109000083), transcript variant X1, mRNA	Transcription factor bHLH137 OS=Arabidopsis thaliana OX=3702 GN=BHLH137 PE=1 SV=1	Neurotransmitter-gated ion-channel transmembrane region//Ryanodine Receptor TM 4-6//Helix-loop-helix DNA-binding domain//Mediator of RNA pol II transcription subunit 19//Predicted SPOUT methyltransferase
Cluster-4594.6385	3.56	2.65	3.13	3.11333	20.28	17.73	13.46	17.1567	PREDICTED: transcription factor bHLH94 [Theobroma cacao]	Eurycoma longifolia microsatellite EloT051 sequence	Transcription factor bHLH94 OS=Arabidopsis thaliana OX=3702 GN=BHLH94 PE=1 SV=2	Helix-loop-helix DNA-binding domain
