# Supplementary material for: Integrated Metabolomic and Transcriptomic Analysis Reveals Differential Flavonoid Accumulation and Its Underlying Mechanism in Fruits of Distinct Canarium album Cultivars
Source: Foods. 2022 Aug 21;11(16):2527. doi: 10.3390/foods11162527 (PMC9407539; doi:10.3390/foods11162527)
Supplement: Supplementary file 1 [file foods-11-02527-s001.zip › Table S5. Identification of MYB genes from transcriptomic data of Canarium album.xlsx]

## Sheet: 所有MYB
Gene_ID	T_C1_FPKM	T_C2_FPKM	T_C3_FPKM	T_H1_FPKM	T_H2_FPKM	T_H3_FPKM	NR Description	NT Description	KO Name	Swissprot Description
Cluster-11161.1	1.24	1.15	1.32	2.94	7.29	1.34	MYB-like transcription factor ETC1 isoform X2 [Hevea brasiliensis]	--	--	MYB-like transcription factor ETC1 OS=Arabidopsis thaliana OX=3702 GN=ETC1 PE=2 SV=1
Cluster-12118.0	0.52	2.39	1.7	0.44	1.01	0.63	transcription factor MYB41 [Citrus clementina]	PREDICTED: Vitis vinifera transcription factor MYB26 (LOC100248382), mRNA	MYBP	Transcription factor MYB61 OS=Arabidopsis thaliana OX=3702 GN=MYB61 PE=2 SV=1
Cluster-4594.1055	0.74	0.64	1.43	0.96	4.78	4.36	transcription factor MYB14-like [Herrania umbratica]	PREDICTED: Quercus suber transcription factor MYB4-like (LOC112028209), mRNA	MYBP	Transcription factor MYB4 OS=Oryza sativa subsp. japonica OX=39947 GN=MYB4 PE=2 SV=2
Cluster-4594.10675	3.61	3.25	3.19	1.1	1.22	2.03	MYB transcription factor [Parasponia andersonii]	Gossypium hirsutum cultivar TM1 chromosome A12	MYBP	Myb-related protein 308 OS=Antirrhinum majus OX=4151 GN=MYB308 PE=2 SV=1
Cluster-4594.11055	29.76	38.29	30.79	17.57	17.65	14.3	Myb-related protein 306, putative isoform 1 [Theobroma cacao]	Paeonia suffruticosa MYB1 protein mRNA, complete cds	MYBP	Myb-related protein 306 OS=Antirrhinum majus OX=4151 GN=MYB306 PE=2 SV=1
Cluster-4594.11343	36.36	39.2	33.2	24.38	29.27	26.3	putative R2R3-Myb transcription factor [Citrus sinensis]	Ipomoea triloba cultivar NCNSP0323 chromosome 8	MYBP	Transcription factor MYB73 OS=Arabidopsis thaliana OX=3702 GN=MYB73 PE=1 SV=1
Cluster-4594.1156	1.37	1.48	0.74	7.23	8.15	7.74	transcription factor MYB73-like [Citrus sinensis]	PREDICTED: Citrus sinensis transcription factor MYB73-like (LOC102607871), transcript variant X2, mRNA	MYBP	Transcription factor MYB73 OS=Arabidopsis thaliana OX=3702 GN=MYB73 PE=1 SV=1
Cluster-4594.11707	7.02	7.95	7.51	3.69	4.33	4.22	transcription factor MYB33 [Citrus clementina]	PREDICTED: Citrus sinensis transcription factor MYB33 (LOC102619465), transcript variant X3, mRNA	MYBP	Transcription factor MYB33 OS=Arabidopsis thaliana OX=3702 GN=MYB33 PE=2 SV=1
Cluster-4594.11763	31.32	37.58	30.18	27.11	26.99	24.82	transcription factor MYB16 [Citrus clementina]	PREDICTED: Citrus clementina transcription factor MYB16 (LOC18048141), mRNA	RP-S10e, RPS10	40S ribosomal protein S10-3 OS=Arabidopsis thaliana OX=3702 GN=RPS10C PE=2 SV=2
Cluster-4594.11800	37.23	39.05	30.94	32.65	29.15	24.64	hypothetical protein CUMW_045460 [Citrus unshiu]	PREDICTED: Quercus suber transcription factor MYB44-like (LOC112022201), mRNA	MYBP	Transcription factor MYB44 OS=Arabidopsis thaliana OX=3702 GN=MYB44 PE=1 SV=1
Cluster-4594.11822	9.96	8.13	9.01	8.43	9.54	7.76	transcription factor MAMYB [Citrus clementina]	PREDICTED: Vigna radiata var. radiata dnaJ homolog subfamily C member 2 (LOC106771584), mRNA	--	Transcription factor MAMYB OS=Arabidopsis thaliana OX=3702 GN=MAMYB PE=1 SV=1
Cluster-4594.12181	3.28	4.04	2.55	1.06	0.68	0.49	myb family transcription factor PHL5 isoform X1 [Herrania umbratica]	PREDICTED: Citrus sinensis myb family transcription factor PHL5 (LOC102608693), mRNA	--	Myb family transcription factor PHL5 OS=Arabidopsis thaliana OX=3702 GN=PHL5 PE=2 SV=1
Cluster-4594.12223	2.23	2.29	3	1.9	2.29	2.27	Myb domain protein 20 [Theobroma cacao]	PREDICTED: Populus euphratica protein ODORANT1-like (LOC105112979), mRNA	MYBP	Transcription factor MYB20 OS=Arabidopsis thaliana OX=3702 GN=MYB20 PE=2 SV=1
Cluster-4594.12818	1.58	2.04	1.32	0.91	0.99	1	transcription repressor MYB5-like [Hevea brasiliensis]	Citrus sinensis voucher CRC3801 R2R3-MYB family transcription factor (PH4) gene, complete cds	MYBP	Transcription repressor MYB5 OS=Arabidopsis thaliana OX=3702 GN=MYB5 PE=1 SV=1
Cluster-4594.12981	8.41	11.07	10.27	3.3	4.4	4.64	myb-related protein 308-like [Quercus suber]	PREDICTED: Quercus suber myb-related protein 308-like (LOC112009383), mRNA	MYBP	Myb-related protein 330 OS=Antirrhinum majus OX=4151 GN=MYB330 PE=2 SV=1
Cluster-4594.13793	9	10.79	10.66	37.12	32.86	29.7	transcription factor MYB108-like [Herrania umbratica]	PREDICTED: Hevea brasiliensis transcription factor MYB78-like (LOC110638540), mRNA	MYBP	Transcription factor MYB78 OS=Arabidopsis thaliana OX=3702 GN=MYB78 PE=2 SV=1
Cluster-4594.14461	17.36	21.89	18.8	11.36	12.37	8.52	myb family transcription factor PHL7-like isoform X4 [Ziziphus jujuba]	PREDICTED: Quercus suber myb family transcription factor PHL7-like (LOC112025396), transcript variant X6, mRNA	--	Myb family transcription factor PHL7 OS=Arabidopsis thaliana OX=3702 GN=PHL7 PE=2 SV=1
Cluster-4594.15044	59.98	64.42	53.63	41.04	40.04	29.89	Myb_DNA-binding domain-containing protein [Cephalotus follicularis]	PREDICTED: Citrus sinensis myb-related protein 306-like (LOC102610405), mRNA	MYBP	Myb-related protein 306 OS=Antirrhinum majus OX=4151 GN=MYB306 PE=2 SV=1
Cluster-4594.15584	16.02	20.46	17.43	14.45	15.76	14.12	hypothetical protein CISIN_1g007928mg [Citrus sinensis]	PREDICTED: Herrania umbratica uncharacterized LOC110414899 (LOC110414899), mRNA	--	Myb-like protein X OS=Dictyostelium discoideum OX=44689 GN=mybX PE=3 SV=1
Cluster-4594.16024	63.85	79.9	66.03	29.32	37.5	32.04	transcription factor MYB1R1 [Herrania umbratica]	PREDICTED: Citrus sinensis transcription factor MYB1R1 (LOC102610188), transcript variant X1, mRNA	--	Transcription factor MYB1R1 OS=Solanum tuberosum OX=4113 PE=2 SV=1
Cluster-4594.16693	15.01	17.39	15.17	6.47	6.27	6.89	myb family transcription factor PHL6 [Citrus sinensis]	PREDICTED: Citrus sinensis myb family transcription factor PHL6 (LOC102622199), transcript variant X2, mRNA	--	Myb family transcription factor PHL6 OS=Arabidopsis thaliana OX=3702 GN=PHL6 PE=2 SV=1
Cluster-4594.16780	107.25	119.54	101.87	34.65	39.11	31.84	hypothetical protein CUMW_040680 [Citrus unshiu]	PREDICTED: Nicotiana tabacum transcription factor MYB1R1-like (LOC107796763), mRNA	--	Transcription factor MYB1R1 OS=Solanum tuberosum OX=4113 PE=2 SV=1
Cluster-4594.17358	21.44	25.08	20.87	22.32	24.11	22.85	hypothetical protein CISIN_1g0164771mg, partial [Citrus sinensis]	PREDICTED: Citrus sinensis transcription factor MYBS3 (LOC102609132), mRNA	--	Transcription factor MYBS3 OS=Oryza sativa subsp. japonica OX=39947 GN=MYBS3 PE=2 SV=1
Cluster-4594.17477	5.02	5.01	4.29	3.89	4.08	3.44	PREDICTED: myb-like protein X isoform X2 [Juglans regia]	PREDICTED: Citrus sinensis myb-like protein X (LOC102622758), transcript variant X6, mRNA	--	--
Cluster-4594.17748	3.36	3.15	2.62	3.78	5.18	3.34	hypothetical protein GOBAR_AA04932 [Gossypium barbadense]	PREDICTED: Citrus sinensis transcription factor MYB3R-5 (LOC102616986), transcript variant X2, mRNA	MYBP	Transcription factor MYB3R-3 OS=Arabidopsis thaliana OX=3702 GN=MYB3R3 PE=1 SV=1
Cluster-4594.18831	2.39	2.89	2.29	0.38	0.72	1.03	transcription factor MYB4-like [Durio zibethinus]	PREDICTED: Hevea brasiliensis transcription factor MYB36-like (LOC110652018), mRNA	MYBP	Transcription factor RAX1 OS=Arabidopsis thaliana OX=3702 GN=RAX1 PE=1 SV=1
Cluster-4594.20255	10.59	12.21	9.99	10.43	10.62	10.32	hypothetical protein CICLE_v10015893mg [Citrus clementina]	PREDICTED: Citrus sinensis myb family transcription factor PHL7 (LOC102628581), transcript variant X2, mRNA	--	Myb family transcription factor PHL7 OS=Arabidopsis thaliana OX=3702 GN=PHL7 PE=2 SV=1
Cluster-4594.20751	4.88	6.43	5.14	4.36	4.01	3.57	myb-like protein X [Citrus clementina]	PREDICTED: Citrus sinensis myb-like protein X (LOC102622758), transcript variant X6, mRNA	--	--
Cluster-4594.20857	2.52	3.1	2.29	2.24	2.27	2.57	hypothetical protein CUMW_110380 [Citrus unshiu]	PREDICTED: Citrus clementina transcription factor MYB3R-1 (LOC18054900), transcript variant X1, mRNA	--	Transcription factor MYB3R-4 OS=Arabidopsis thaliana OX=3702 GN=MYB3R4 PE=1 SV=1
Cluster-4594.21084	7.3	8.95	6.5	5.42	6.16	5.43	transcription factor MYBC1-like [Durio zibethinus]	PREDICTED: Citrus sinensis transcription factor MYBC1-like (LOC102629958), mRNA	--	Transcription factor MYBC1 OS=Arabidopsis thaliana OX=3702 GN=MYBC1 PE=1 SV=1
Cluster-4594.21457	19.46	23.76	28.29	4.44	9.43	11.41	hypothetical protein CICLE_v10021342mg [Citrus clementina]	PREDICTED: Citrus clementina transcription factor MYBS1 (LOC18048665), mRNA	--	--
Cluster-4594.22710	3.54	4.51	4	2.39	2.3	1.95	myb-like protein X isoform X1 [Durio zibethinus]	PREDICTED: Jatropha curcas hyaluronan-mediated motility receptor (LOC105643102), transcript variant X2, mRNA	--	--
Cluster-4594.2337	1.25	1.57	1.45	1.62	1.47	1.44	transcription factor MYB108 [Populus trichocarpa]	PREDICTED: Populus trichocarpa transcription factor MYB108 (LOC7468120), mRNA	MYBP	Transcription factor MYB108 OS=Arabidopsis thaliana OX=3702 GN=MYB108 PE=1 SV=1
Cluster-4594.23766	1.85	2.08	1.46	0.72	0.55	0.7	hypothetical protein CISIN_1g044977mg [Citrus sinensis]	PREDICTED: Citrus sinensis transcription factor MYB124 (LOC102629689), transcript variant X3, mRNA	MYBP	Transcription factor MYB124 OS=Arabidopsis thaliana OX=3702 GN=MYB124 PE=1 SV=1
Cluster-4594.24997	4.63	5.27	4.78	3.6	3.46	2.7	transcription repressor MYB5-like [Hevea brasiliensis]	Citrus sinensis voucher CRC3801 R2R3-MYB family transcription factor (PH4) gene, complete cds	MYBP	Transcription repressor MYB5 OS=Arabidopsis thaliana OX=3702 GN=MYB5 PE=1 SV=1
Cluster-4594.2582	5.82	4.74	3.82	0.64	1.7	3.33	PREDICTED: transcription factor MYB108 [Vitis vinifera]	PREDICTED: Citrus sinensis transcription factor MYB108-like (LOC102631084), mRNA	MYBP	Transcription factor MYB2 OS=Oryza sativa subsp. japonica OX=39947 GN=MYB2 PE=2 SV=1
Cluster-4594.2636	2.06	2.07	1.92	1.02	1.08	0.8	myb-like protein V isoform X2 [Citrus clementina]	PREDICTED: Citrus sinensis myb-like protein V (LOC102621683), transcript variant X2, mRNA	--	--
Cluster-4594.26782	4.45	3.45	4.8	1.16	4.14	3.44	myb-related protein 308-like isoform X1 [Herrania umbratica]	PREDICTED: Hevea brasiliensis transcription repressor MYB6-like (LOC110648696), mRNA	MYBP	Transcription factor MYB123 OS=Actinidia chinensis var. chinensis OX=1590841 GN=MYB123 PE=1 SV=1
Cluster-4594.29387	0.87	1.02	0.68	0.73	0.53	0.5	hypothetical protein CUMW_215780 [Citrus unshiu]	PREDICTED: Durio zibethinus transcription factor MYB41-like (LOC111276905), mRNA	MYBP	Transcription factor MYB92 OS=Arabidopsis thaliana OX=3702 GN=MYB92 PE=1 SV=1
Cluster-4594.404	1.45	1.64	1.64	0.49	2.05	1.52	PREDICTED: transcription factor MYB29-like [Theobroma cacao]	Eurycoma longifolia microsatellite EloT047 sequence	MYBP	Transcription factor CSA OS=Oryza sativa subsp. japonica OX=39947 GN=CSA PE=2 SV=2
Cluster-4594.4096	5.61	4.61	4.89	6.81	6.34	7.08	transcription repressor MYB6-like isoform X1 [Durio zibethinus]	PREDICTED: Durio zibethinus transcription repressor MYB6-like (LOC111283514), transcript variant X1, mRNA	MYBP	Transcription factor MYB3 OS=Arabidopsis thaliana OX=3702 GN=MYB3 PE=1 SV=1
Cluster-4594.4745	1.75	3.17	3.06	7.14	6.11	4.9	PREDICTED: myb family transcription factor PHL11 [Juglans regia]	PREDICTED: Populus trichocarpa myb family transcription factor PHL11 (LOC7465465), mRNA	--	Myb family transcription factor PHL11 OS=Arabidopsis thaliana OX=3702 GN=PHL11 PE=1 SV=1
Cluster-4594.4809	0.99	1.13	0.62	0.97	0.81	1.01	hypothetical protein CICLE_v10012003mg [Citrus clementina]	PREDICTED: Citrus sinensis transcription factor MYB1 (LOC102627279), mRNA	MYBP	Transcription factor MYB1 OS=Arabidopsis thaliana OX=3702 GN=MYB1 PE=2 SV=1
Cluster-4594.4826	3.63	5.16	4.33	3.59	3.8	3.18	hypothetical protein CISIN_1g012494mg [Citrus sinensis]	PREDICTED: Citrus clementina transcription factor MYB1 (LOC18043558), mRNA	MYBP	Transcription factor MYB1 OS=Arabidopsis thaliana OX=3702 GN=MYB1 PE=2 SV=1
Cluster-4594.5422	3.45	3.91	2.16	0.93	3.36	4.63	hypothetical protein CICLE_v10015986mg [Citrus clementina]	PREDICTED: Durio zibethinus transcription factor MYB62-like (LOC111288302), mRNA	MYBP	Transcription factor MYB62 OS=Arabidopsis thaliana OX=3702 GN=MYB62 PE=2 SV=1
Cluster-4594.5511	8.72	16.5	13.32	30.27	29.99	24.84	MYB-like transcription factor ETC1 [Durio zibethinus]	PREDICTED: Juglans regia transcription factor CPC-like (LOC108985255), transcript variant X2, mRNA	--	Transcription factor CPC OS=Arabidopsis thaliana OX=3702 GN=CPC PE=1 SV=1
Cluster-4594.588	0.72	1.05	1.34	1.45	1.23	1.07	transcription factor MYB62 [Morus notabilis]	--	MYBP	Transcription factor MYB24 OS=Arabidopsis thaliana OX=3702 GN=MYB24 PE=1 SV=1
Cluster-4594.630	1.27	0.95	1.48	1.3	0.45	0.76	transcription factor MYB59 isoform X2 [Ricinus communis]	PREDICTED: Citrus sinensis transcription factor MYB59 (LOC102621723), transcript variant X1, mRNA	MYBP	Transcription factor MYB59 OS=Arabidopsis thaliana OX=3702 GN=MYB59 PE=2 SV=2
Cluster-4594.6774	3.89	5.33	3.18	3.5	4.79	3.35	transcription repressor MYB6-like [Durio zibethinus]	PREDICTED: Hevea brasiliensis transcription repressor MYB6-like (LOC110658005), mRNA	MYBP	Transcription repressor MYB6 OS=Arabidopsis thaliana OX=3702 GN=MYB6 PE=1 SV=1
Cluster-4594.7061	17.07	17.98	17.78	7.4	8.27	7.07	transcription factor MYBS1 [Herrania umbratica]	PREDICTED: Populus trichocarpa transcription factor MYBS1 (LOC18103714), mRNA	--	Transcription factor MYBS1 OS=Oryza sativa subsp. japonica OX=39947 GN=MYBS1 PE=1 SV=1
Cluster-4594.7243	2.79	3.04	3.33	2.48	2.46	2.19	myb-like protein L isoform X1 [Citrus clementina]	PREDICTED: Citrus clementina myb-like protein L (LOC18056134), transcript variant X1, mRNA	MYBP	Myb-like protein L OS=Dictyostelium discoideum OX=44689 GN=mybL PE=3 SV=1
Cluster-4594.7388	3.19	4.3	3.97	3.92	5.24	3.53	Myb domain protein 5, putative [Theobroma cacao]	PREDICTED: Quercus suber transcription repressor MYB5-like (LOC112003883), mRNA	MYBP	Transcription repressor MYB5 OS=Arabidopsis thaliana OX=3702 GN=MYB5 PE=1 SV=1
Cluster-4594.7488	4.41	5.71	4.63	3.37	3.51	3.9	myb-like protein X isoform X2 [Citrus sinensis]	PREDICTED: Citrus sinensis myb-like protein X (LOC102623498), transcript variant X3, mRNA	--	--
Cluster-4594.7534	3.47	3.05	2.47	6.78	6.18	5.05	MYB-like transcription factor ETC1 [Durio zibethinus]	Populus trichocarpa clone POP018-J23, complete sequence	--	MYB-like transcription factor ETC1 OS=Arabidopsis thaliana OX=3702 GN=ETC1 PE=2 SV=1
Cluster-4594.7613	5.29	5.27	5.56	2.88	1.86	2.39	transcription factor MYB61 [Citrus clementina]	PREDICTED: Theobroma cacao transcription factor MYB86 (LOC18613826), mRNA	MYBP	Transcription factor MYB61 OS=Arabidopsis thaliana OX=3702 GN=MYB61 PE=2 SV=1
Cluster-4594.8177	3.51	3.5	3.63	6.73	4.86	3.79	Myb_DNA-binding domain-containing protein [Cephalotus follicularis]	PREDICTED: Citrus sinensis myb-related protein 306 (LOC102631490), mRNA	MYBP	Transcription factor MYB60 OS=Vitis vinifera OX=29760 GN=MYB60 PE=2 SV=1
Cluster-4594.9433	10.1	12.18	9.9	4.97	6.93	7.12	hypothetical protein CUMW_114510 [Citrus unshiu]	PREDICTED: Citrus sinensis myb-like protein X (LOC102617607), mRNA	--	--
Cluster-7101.0	0.7	1.3	0.43	1.49	1.05	1.17	MYB transcriptional factor [Populus tremula x Populus tremuloides]	PREDICTED: Populus trichocarpa transcription factor MYB23 (LOC7492441), mRNA	MYBP	Transcription factor MYB52 OS=Arabidopsis thaliana OX=3702 GN=MYB52 PE=2 SV=1
Cluster-8504.0	1.2	1.24	1.01	0.62	1.75	1.31	transcription factor MYBS3 [Citrus clementina]	PREDICTED: Juglans regia transcription factor MYB1R1-like (LOC109015443), transcript variant X2, mRNA	--	Transcription factor KUA1 OS=Arabidopsis thaliana OX=3702 GN=KUA1 PE=1 SV=1
