# Supplementary material for: Integrated Metabolomic and Transcriptomic Analysis Reveals Differential Flavonoid Accumulation and Its Underlying Mechanism in Fruits of Distinct Canarium album Cultivars
Source: Foods. 2022 Aug 21;11(16):2527. doi: 10.3390/foods11162527 (PMC9407539; doi:10.3390/foods11162527)
Supplement: Supplementary file 1 [file foods-11-02527-s001.zip › Table S7. Identification of WD40 genes from transcriptomic data of Canarium album.xlsx]

## Sheet: common_annotation
gene_id	T_C1_Read_count	T_C1_FPKM	T_C2_Read_count	T_C2_FPKM	T_C3_Read_count	T_C3_FPKM	T_H1_Read_count	T_H1_FPKM	T_H2_Read_count	T_H2_FPKM	T_H3_Read_count	T_H3_FPKM	Gene Length	NR GI	NR ID	NR Score	NR Evalue	NR Description	NT GI	NT ID	NT Score	NT Evalue	NT Description	KO ID	KO Name	KO Description	Http Link	Swissprot ID	Swissprot Score	Swissprot Evalue	Swissprot Description	PFAM ID	PFAM description	Gene Ontology Biological Pathway	BP Description	Gene Ontology Molecular Function	MF Description	Gene Ontology Cellular Component	CC Description	KOG ID	KOG Description
Cluster-10001.0	21	0.96	30	1.35	21	0.94	9	0.4	20	0.85	29	1.29	1503	1216963062	XP_021678089.1	1882	6.4e-208	S-adenosylmethionine synthase 3 [Hevea brasiliensis]	XM_021765369.1	XM_021765369	679	0	PREDICTED: Manihot esculenta S-adenosylmethionine synthase 3 (LOC110621201), mRNA	--	--	--	--	Q96553	1868	1e-207	S-adenosylmethionine synthase 3 OS=Catharanthus roseus OX=4058 GN=SAMS3 PE=1 SV=1	PF02773//PF00985//PF02772//PF00438	S-adenosylmethionine synthetase, C-terminal domain//Merozoite Surface Antigen 2 (MSA-2) family//S-adenosylmethionine synthetase, central domain//S-adenosylmethionine synthetase, N-terminal domain	GO:0007155//GO:0006555//GO:0006556	cell adhesion//methionine metabolic process//S-adenosylmethionine biosynthetic process	GO:0004478	methionine adenosyltransferase activity	--	--	KOG1506	S-adenosylmethionine synthetase
Cluster-10010.0	46	1.7	100	3.65	53	1.93	28	1.01	35	1.2	33	1.19	1792	568823702	XP_006466249.1	1131	9.3e-121	uncharacterized protein LOC102619742 isoform X3 [Citrus sinensis]	XM_025098004.1	XM_025098004	182	1.69399e-88	PREDICTED: Citrus sinensis uncharacterized LOC102619742 (LOC102619742), transcript variant X6, mRNA	--	--	--	--	--	--	--	--	--	--	--	--	--	--	--	--	--	--
Cluster-10015.0	9	0.59	9	0.58	7	0.45	12	0.77	9	0.54	6	0.38	1128	1315950190	GAY57560.1	1108	2.7e-118	hypothetical protein CUMW_180390 [Citrus unshiu]	XM_006488884.2	XM_006488884	352	0	PREDICTED: Citrus sinensis pumilio homolog 12 (LOC102624254), transcript variant X4, mRNA	--	--	--	--	--	--	--	--	--	--	--	--	--	--	--	--	--	--
Cluster-10015.1	17	0.62	25	0.9	17	0.61	17	0.6	28	0.94	16	0.57	1821	557548186	ESR58815.1	2202	6.1e-245	hypothetical protein CICLE_v10017802mg [Citrus clementina]	XM_025102862.1	XM_025102862	868	0	PREDICTED: Citrus sinensis pumilio homolog 12 (LOC102624254), transcript variant X3, mRNA	--	--	--	--	Q9LVC3	1260	3.9e-137	Pumilio homolog 12 OS=Arabidopsis thaliana OX=3702 GN=APUM12 PE=2 SV=2	PF00806//PF08144	Pumilio-family RNA binding repeat//CPL (NUC119) domain	--	--	GO:0003723	RNA binding	--	--	KOG2049	Translational repressor MPT5/PUF4 and related RNA-binding proteins (Puf superfamily)
Cluster-10037.0	5	0.51	9	0.88	10	0.97	7	0.69	8	0.73	4	0.39	829	--	--	--	--	--	--	--	--	--	--	--	--	--	--	--	--	--	--	--	--	--	--	--	--	--	--	--	--
Cluster-10041.0	6	0.66	6	0.63	9	0.95	5	0.54	9	0.9	3	0.32	783	--	--	--	--	--	--	--	--	--	--	--	--	--	--	--	--	--	--	--	--	--	--	--	--	--	--	--	--
Cluster-10045.0	29	1.55	15	0.78	30	1.57	30	1.57	15	0.74	17	0.88	1327	985436797	XP_015383159.1	1112	1.1e-118	non-structural maintenance of chromosomes element 1 homolog [Citrus sinensis]	XM_015527673.2	XM_015527673	389	0	PREDICTED: Citrus sinensis non-structural maintenance of chromosomes element 1 homolog (LOC102625235), mRNA	--	--	--	--	--	--	--	--	PF07574	Nse1 non-SMC component of SMC5-6 complex	GO:0006281	DNA repair	--	--	GO:0030915	Smc5-Smc6 complex	--	--
Cluster-10065.0	2	0.39	2	0.36	3	0.54	3	0.57	4	0.68	2	0.37	562	--	--	--	--	--	--	--	--	--	--	--	--	--	--	--	--	--	--	--	--	--	--	--	--	--	--	--	--
Cluster-10079.0	11	0.87	12	0.92	6	0.46	50	3.88	32	2.32	67	5.14	983	568846810	XP_006477236.1	910	2.2e-95	uncharacterized protein LOC102619008 [Citrus sinensis]	XM_028199114.1	XM_028199114	72	1.28952e-27	PREDICTED: Camellia sinensis uncharacterized LOC114259114 (LOC114259114), mRNA	--	--	--	--	--	--	--	--	--	--	--	--	--	--	--	--	--	--
Cluster-10086.0	63	2.95	57	2.62	53	2.43	32	1.46	22	0.95	18	0.82	1474	568872977	XP_006489638.1	776	1.1e-79	TLD domain-containing protein 2 [Citrus sinensis]	XM_006489575.3	XM_006489575	351	0	PREDICTED: Citrus sinensis TLD domain-containing protein 2 (LOC102629906), mRNA	--	--	--	--	Q8N573	234	3e-18	Oxidation resistance protein 1 OS=Homo sapiens OX=9606 GN=OXR1 PE=1 SV=2	--	--	--	--	--	--	--	--	KOG2372	Oxidation resistance protein
Cluster-10089.0	12	0.81	10	0.66	13	0.85	13	0.86	10	0.62	9	0.59	1109	1315945615	GAY62007.1	1378	1.3e-149	hypothetical protein CUMW_214490 [Citrus unshiu]	XM_002314384.3	XM_002314384	183	2.88375e-89	PREDICTED: Populus trichocarpa pentatricopeptide repeat-containing protein At5g19020, mitochondrial (LOC7497982), mRNA	--	--	--	--	P0C8Q8	955	5.6e-102	Pentatricopeptide repeat-containing protein At5g19020, mitochondrial OS=Arabidopsis thaliana OX=3702 GN=PCMP-E42 PE=2 SV=1	PF05149//PF17049//PF04121	Paraflagellar rod protein//ATPase expression protein 1//Nuclear pore protein 84 / 107	GO:0006417	regulation of translation	GO:0017056//GO:0005516//GO:0045182	structural constituent of nuclear pore//calmodulin binding//translation regulator activity	GO:0031514//GO:0005643	motile cilium//nuclear pore	--	--
Cluster-10092.0	4	0.8	6	1.1	2	0.37	3	0.58	2	0.35	3	0.56	556	--	--	--	--	--	--	--	--	--	--	--	--	--	--	--	--	--	--	--	--	--	--	--	--	--	--	--	--
Cluster-10098.0	47.23	30.6	88.41	45.48	66.55	34.96	117.07	73.38	161.21	77.9	133.44	74.71	357	1445400781	RDX89945.1	593	4.4e-59	Polyubiquitin, partial [Mucuna pruriens]	XM_017550408.1	XM_017550408	354	0	PREDICTED: Vigna angularis polyubiquitin (LOC108319309), mRNA	--	--	--	--	P69309	593	1.7e-60	Polyubiquitin OS=Avena fatua OX=4499 PE=2 SV=2	PF00240//PF14560//PF11069	Ubiquitin family//Ubiquitin-like domain//Cilia- and flagella-associated protein 298	GO:0003352	regulation of cilium movement	GO:0005515	protein binding	--	--	KOG0001	Ubiquitin and ubiquitin-like proteins
Cluster-10105.0	13	0.95	12	0.85	6	0.42	15	1.07	9	0.6	5	0.35	1046	743925850	XP_011007070.1	609	1.8e-60	PREDICTED: protein transport protein sec31-like [Populus euphratica]	XM_006419410.2	XM_006419410	238	7.23475e-120	PREDICTED: Citrus clementina vegetative cell wall protein gp1 (LOC18033254), mRNA	--	--	--	--	Q84J88	126	7.1e-06	Heavy metal-associated isoprenylated plant protein 36 OS=Arabidopsis thaliana OX=3702 GN=HIPP36 PE=2 SV=1	--	--	--	--	--	--	--	--	--	--
Cluster-10108.0	13	1.18	17	1.49	11	0.96	8	0.71	11	0.91	9	0.79	893	568840487	XP_006474198.1	1336	7.8e-145	probable receptor-like serine/threonine-protein kinase At5g57670 [Citrus sinensis]	XM_006474135.3	XM_006474135	432	0	PREDICTED: Citrus sinensis probable receptor-like serine/threonine-protein kinase At5g57670 (LOC102613064), mRNA	--	--	--	--	Q5XF57	842	5.7e-89	Probable receptor-like serine/threonine-protein kinase At5g57670 OS=Arabidopsis thaliana OX=3702 GN=At5g57670 PE=2 SV=1	PF00069//PF07714	Protein kinase domain//Protein tyrosine and serine/threonine kinase	GO:0006468	protein phosphorylation	GO:0004672//GO:0005524	protein kinase activity//ATP binding	--	--	--	--
Cluster-10122.0	1	0.45	2	0.76	2	0.77	1	0.44	1	0.36	2	0.81	396	--	--	--	--	--	--	--	--	--	--	--	--	--	--	--	--	--	--	--	--	--	--	--	--	--	--	--	--
Cluster-10126.0	50	1.75	76	2.64	71	2.46	31	1.06	29	0.95	27	0.93	1873	743787089	XP_011029982.1	547	5.1e-53	PREDICTED: thioredoxin-like 4, chloroplastic isoform X1 [Populus euphratica]	XM_021747206.1	XM_021747206	237	4.72217e-119	PREDICTED: Manihot esculenta thioredoxin-like 4, chloroplastic (LOC110608007), transcript variant X4, mRNA	--	--	--	--	Q9C5C5	389	4e-36	Thioredoxin-like 4, chloroplastic OS=Arabidopsis thaliana OX=3702 GN=At1g07700 PE=2 SV=1	PF00085//PF00578	Thioredoxin//AhpC/TSA family	GO:0045454//GO:0055114	cell redox homeostasis//oxidation-reduction process	GO:0016491//GO:0016209	oxidoreductase activity//antioxidant activity	--	--	--	--
Cluster-10136.0	26.05	2.2	21	1.72	10	0.82	14	1.16	14	1.08	12	0.98	939	--	--	--	--	--	--	--	--	--	--	--	--	--	--	--	--	--	--	--	--	--	--	--	--	--	--	--	--
Cluster-10139.0	11	0.42	20	0.75	18	0.67	12	0.45	9	0.32	9	0.33	1751	1276271069	PIN26509.1	456	1.7e-42	hypothetical protein CDL12_00732 [Handroanthus impetiginosus]	AM449854.2	AM449854	37	6.66373e-08	Vitis vinifera contig VV78X115745.4, whole genome shotgun sequence	--	--	--	--	--	--	--	--	PF04828	Glutathione-dependent formaldehyde-activating enzyme	--	--	GO:0016846	carbon-sulfur lyase activity	--	--	--	--
Cluster-10146.0	5	0.45	11	0.95	8	0.69	5	0.44	8	0.65	6	0.52	903	--	--	--	--	--	CP027630.1	CP027630	54	1.19776e-17	Linum usitatissimum chromosome Lu6	--	--	--	--	--	--	--	--	--	--	--	--	--	--	--	--	--	--
Cluster-10148.0	16	1.28	14	1.09	9	0.7	11	0.86	12	0.88	5	0.39	976	--	--	--	--	--	--	--	--	--	--	--	--	--	--	--	--	--	--	--	--	--	--	--	--	--	--	--	--
Cluster-10157.0	7	0.56	4	0.31	6	0.46	5	0.39	6	0.44	11	0.85	978	--	--	--	--	--	--	--	--	--	--	--	--	--	--	--	--	--	--	--	--	--	--	--	--	--	--	--	--
Cluster-10162.1	9	0.84	15	1.34	9	0.81	5	0.45	9	0.76	7	0.63	879	--	--	--	--	--	--	--	--	--	--	--	--	--	--	--	--	--	--	--	--	--	--	--	--	--	--	--	--
Cluster-10166.0	5	0.38	9	0.67	16	1.18	13	0.97	34	2.37	30	2.21	1012	1350214531	XP_024046260.1	390	4.4e-35	zinc finger protein CONSTANS-LIKE 4 isoform X4 [Citrus clementina]	--	--	--	--	--	--	--	--	--	Q9LRM4	169	7.1e-11	B-box domain protein 31 OS=Arabidopsis thaliana OX=3702 GN=MIP1B PE=2 SV=1	PF00643//PF02724//PF04147//PF04931	B-box zinc finger//CDC45-like protein//Nop14-like family//DNA polymerase phi	GO:0006355//GO:0006270	regulation of transcription, DNA-templated//DNA replication initiation	GO:0003677//GO:0008134//GO:0008270	DNA binding//transcription factor binding//zinc ion binding	GO:0032040//GO:0005730//GO:0005667	small-subunit processome//nucleolus//transcription regulator complex	--	--
Cluster-10169.0	6	1.74	18	4.64	7	1.82	6	1.69	4	0.97	15	4	468	--	--	--	--	--	--	--	--	--	--	--	--	--	--	--	--	--	--	--	--	--	--	--	--	--	--	--	--
Cluster-10173.0	33	1.1	36	1.19	25	0.82	14	0.46	13	0.4	14	0.46	1955	1552257341	RVX02375.1	196	2.7e-12	Transposon Tf2-2 polyprotein [Vitis vinifera]	--	--	--	--	--	--	--	--	--	--	--	--	--	--	--	--	--	--	--	--	--	--	--
Cluster-10176.0	8	0.43	12	0.64	19	1.01	24	1.27	29	1.45	23	1.21	1309	--	--	--	--	--	--	--	--	--	--	--	--	--	--	--	--	--	--	--	--	--	--	--	--	--	--	--	--
Cluster-10190.0	25	1.57	17	1.04	20	1.22	34	2.09	30	1.73	26	1.59	1169	1389620004	XP_006475466.3	726	5.5e-74	CRM-domain containing factor CFM3, chloroplastic/mitochondrial isoform X1 [Citrus sinensis]	--	--	--	--	--	--	--	--	--	F4J2U9	272	9.3e-23	CRM-domain containing factor CFM3A, chloroplastic/mitochondrial OS=Arabidopsis thaliana OX=3702 GN=CFM3A PE=2 SV=1	PF01056//PF04376//PF11960//PF01985	Myc amino-terminal region//Arginine-tRNA-protein transferase, N terminus//Domain of unknown function (DUF3474)//CRS1 / YhbY (CRM) domain	GO:0016598//GO:0006355//GO:0055114	protein arginylation//regulation of transcription, DNA-templated//oxidation-reduction process	GO:0003723//GO:0016717//GO:0003700//GO:0004057	RNA binding//oxidoreductase activity, acting on paired donors, with oxidation of a pair of donors resulting in the reduction of molecular oxygen to two molecules of water//DNA-binding transcription factor activity//arginyltransferase activity	GO:0005667	transcription regulator complex	--	--
Cluster-10209.0	4	1.74	4	1.47	7	2.6	2	0.84	5	1.72	3	1.16	402	--	--	--	--	--	--	--	--	--	--	--	--	--	--	--	--	--	--	--	--	--	--	--	--	--	--	--	--
Cluster-10214.0	6	0.35	20	1.13	13	0.73	8	0.45	7	0.37	6	0.34	1245	--	--	--	--	--	--	--	--	--	--	--	--	--	--	--	--	--	--	--	--	--	--	--	--	--	--	--	--
Cluster-10222.0	8	0.57	6	0.41	15	1.03	9	0.62	11	0.71	8	0.55	1070	568866739	XP_006486706.1	1465	1e-159	pentatricopeptide repeat-containing protein At4g35130, chloroplastic [Citrus sinensis]	XM_006486643.3	XM_006486643	521	0	PREDICTED: Citrus sinensis pentatricopeptide repeat-containing protein At4g35130, chloroplastic (LOC102620196), mRNA	--	--	--	--	O49619	1091	9.1e-118	Pentatricopeptide repeat-containing protein At4g35130, chloroplastic OS=Arabidopsis thaliana OX=3702 GN=PCMP-H27 PE=3 SV=1	PF14432	DYW family of nucleic acid deaminases	--	--	GO:0008270	zinc ion binding	--	--	--	--
Cluster-10227.0	17	3.42	3	0.56	7	1.3	2	0.39	5	0.87	14	2.64	554	1540558772	XP_027334750.1	367	1.1e-32	ubiquitin carboxyl-terminal hydrolase 3-like isoform X1 [Abrus precatorius]	XM_024189707.1	XM_024189707	163	1.83614e-78	PREDICTED: Citrus clementina ubiquitin carboxyl-terminal hydrolase 3 (LOC18047105), mRNA	K05609	UCHL3, YUH1	ubiquitin carboxyl-terminal hydrolase L3	http://www.genome.jp/dbget-bin/www_bget?ko:K05609	Q8GWE1	318	2e-28	Ubiquitin carboxyl-terminal hydrolase 3 OS=Arabidopsis thaliana OX=3702 GN=UCH3 PE=2 SV=1	PF01088	Ubiquitin carboxyl-terminal hydrolase, family 1	GO:0016579//GO:0006511//GO:0006508	protein deubiquitination//ubiquitin-dependent protein catabolic process//proteolysis	GO:0004843	thiol-dependent ubiquitin-specific protease activity	--	--	KOG1415	Ubiquitin C-terminal hydrolase UCHL1
Cluster-10237.0	17	1.13	27	1.75	13	0.84	8	0.52	14	0.85	8	0.52	1121	567871661	XP_006428420.1	389	6.4e-35	uncharacterized protein LOC18039027 [Citrus clementina]	--	--	--	--	--	--	--	--	--	--	--	--	--	--	--	--	--	--	--	--	--	--	--
Cluster-1024.0	6	2.49	7	2.47	2	0.72	2	0.81	6	1.99	1	0.37	408	965666035	BAT81523.1	619	4.9e-62	hypothetical protein VIGAN_03126400 [Vigna angularis var. angularis]	XM_017575453.1	XM_017575453	390	0	PREDICTED: Vigna angularis asparagine synthetase [glutamine-hydrolyzing] 1 (LOC108338529), mRNA	K01953	asnB, ASNS	asparagine synthase (glutamine-hydrolysing)	http://www.genome.jp/dbget-bin/www_bget?ko:K01953	P49092	575	2.4e-58	Asparagine synthetase [glutamine-hydrolyzing] 1 OS=Lotus japonicus OX=34305 GN=AS1 PE=2 SV=2	PF00733	Asparagine synthase	GO:0006529//GO:0006522//GO:0006531	asparagine biosynthetic process//alanine metabolic process//aspartate metabolic process	GO:0004066	asparagine synthase (glutamine-hydrolyzing) activity	--	--	KOG0571	Asparagine synthase (glutamine-hydrolyzing)
Cluster-10240.0	9	0.51	23	1.29	7	0.39	16	0.89	11	0.58	19	1.05	1258	1269954344	XP_022727121.1	1505	2.8e-164	putative pentatricopeptide repeat-containing protein At5g13230, mitochondrial isoform X2 [Durio zibethinus]	XM_015531768.2	XM_015531768	529	0	PREDICTED: Citrus sinensis putative pentatricopeptide repeat-containing protein At5g13230, mitochondrial (LOC102630063), transcript variant X7, mRNA	--	--	--	--	Q9LYV3	1176	1.5e-127	Putative pentatricopeptide repeat-containing protein At5g13230, mitochondrial OS=Arabidopsis thaliana OX=3702 GN=PCMP-H89 PE=3 SV=1	PF14432//PF05209	DYW family of nucleic acid deaminases//Septum formation inhibitor MinC, N-terminal domain	GO:0051302	regulation of cell division	GO:0008270	zinc ion binding	--	--	--	--
Cluster-10246.0	43	1.67	69	2.64	43	1.64	19	0.72	19	0.68	20	0.76	1723	1315950429	GAY57308.1	1764	3.5e-194	hypothetical protein CUMW_178420 [Citrus unshiu]	XM_006487087.3	XM_006487087	732	0	PREDICTED: Citrus sinensis probable receptor-like serine/threonine-protein kinase At4g34500 (LOC102607189), mRNA	K04733	IRAK4	interleukin-1 receptor-associated kinase 4	http://www.genome.jp/dbget-bin/www_bget?ko:K04733	Q6NKZ9	1428	1.2e-156	Probable receptor-like serine/threonine-protein kinase At4g34500 OS=Arabidopsis thaliana OX=3702 GN=At4g34500 PE=2 SV=1	PF00069//PF15683//PF08039//PF07714//PF06305	Protein kinase domain//Testis development-related protein//Mitochondrial proteolipid//Protein tyrosine and serine/threonine kinase//Lipopolysaccharide assembly protein A domain	GO:0007283//GO:0006468	spermatogenesis//protein phosphorylation	GO:0005524//GO:0004672	ATP binding//protein kinase activity	GO:0005887//GO:0005739	integral component of plasma membrane//mitochondrion	--	--
Cluster-10247.0	8	1.58	2	0.36	2	0.37	2	0.39	13	2.23	5	0.93	559	--	--	--	--	--	--	--	--	--	--	--	--	--	--	--	--	--	--	--	--	--	--	--	--	--	--	--	--
Cluster-10261.0	8	3.75	3	1.18	11	4.38	11	5	8	2.95	9	3.75	392	1130844184	GAV75047.1	575	6e-57	PA domain-containing protein [Cephalotus follicularis]	XM_015527156.2	XM_015527156	242	1.53702e-122	PREDICTED: Citrus sinensis vacuolar-sorting receptor 7-like (LOC102611540), transcript variant X2, mRNA	--	--	--	--	Q9FYH7	496	3.3e-49	Vacuolar-sorting receptor 6 OS=Arabidopsis thaliana OX=3702 GN=VSR6 PE=2 SV=3	--	--	--	--	--	--	--	--	--	--
Cluster-10268.0	8	1.02	11	1.33	3	0.36	3	0.37	6	0.68	3	0.37	715	557540691	ESR51735.1	137	6.7e-06	hypothetical protein CICLE_v10033127mg [Citrus clementina]	--	--	--	--	--	--	--	--	--	--	--	--	--	--	--	--	--	--	--	--	--	--	--
Cluster-10273.0	11	1.79	11	1.68	13	1.99	9	1.43	8	1.15	2	0.31	620	--	--	--	--	--	--	--	--	--	--	--	--	--	--	--	--	--	--	--	--	--	--	--	--	--	--	--	--
Cluster-10274.0	5	1.72	6	1.8	6	1.82	1	0.33	2	0.56	2	0.63	437	1098829042	XP_018820964.1	203	9.1e-14	PREDICTED: uncharacterized protein LOC108991242 [Juglans regia]	--	--	--	--	--	--	--	--	--	--	--	--	--	--	--	--	--	--	--	--	--	--	--
Cluster-10279.0	9	0.96	6	0.61	5	0.51	5	0.52	4	0.39	6	0.62	801	--	--	--	--	--	--	--	--	--	--	--	--	--	--	--	--	--	--	--	--	--	--	--	--	--	--	--	--
Cluster-10314.0	11	1.12	23	2.25	9	0.88	33	3.28	37	3.4	17	1.66	827	1350274015	XP_024041462.1	472	1.1e-44	uncharacterized protein LOC112098936 isoform X1 [Citrus clementina]	XM_016021722.2	XM_016021722	116	3.74163e-52	PREDICTED: Ziziphus jujuba probable E3 ubiquitin-protein ligase EDA40 (LOC107413702), mRNA	--	--	--	--	--	--	--	--	--	--	--	--	--	--	--	--	--	--
Cluster-10318.0	11	1.35	8	0.93	12	1.4	11	1.32	8	0.88	3	0.35	734	--	--	--	--	--	--	--	--	--	--	--	--	--	--	--	--	--	--	--	--	--	--	--	--	--	--	--	--
Cluster-1032.0	6.99	0.58	20.02	1.61	11.94	0.96	15.67	1.27	4.05	0.31	10.98	0.88	950	1344085939	XP_023927061.1	1584	1.5e-173	shaggy-related protein kinase kappa [Quercus suber]	XM_017565305.1	XM_017565305	950	0	PREDICTED: Vigna angularis shaggy-related protein kinase kappa (LOC108330760), mRNA	K03083	GSK3B	glycogen synthase kinase 3 beta	http://www.genome.jp/dbget-bin/www_bget?ko:K03083	Q9FVS6	1465	3.5e-161	Shaggy-related protein kinase delta OS=Arabidopsis thaliana OX=3702 GN=ASK4 PE=2 SV=1	PF07714//PF00069	Protein tyrosine and serine/threonine kinase//Protein kinase domain	GO:0006468	protein phosphorylation	GO:0005524//GO:0004672	ATP binding//protein kinase activity	--	--	--	--
Cluster-10325.0	14.94	1.25	9.15	0.74	8	0.65	5	0.41	5	0.38	4	0.32	946	147779660	CAN64955.1	328	6.4e-28	hypothetical protein VITISV_029829 [Vitis vinifera]	XM_018872418.1	XM_018872418	68	2.07379e-25	PREDICTED: Eucalyptus grandis uncharacterized LOC104442211 (LOC104442211), transcript variant X1, mRNA	--	--	--	--	--	--	--	--	--	--	--	--	--	--	--	--	--	--
Cluster-10338.0	16	1.58	22	2.09	11	1.04	49	4.73	52	4.65	27	2.57	844	1216964677	XP_021678917.1	440	5.8e-41	uncharacterized protein LOC110663805 [Hevea brasiliensis]	XM_018953180.1	XM_018953180	52	1.44433e-16	PREDICTED: Juglans regia uncharacterized LOC108981928 (LOC108981928), mRNA	--	--	--	--	--	--	--	--	--	--	--	--	--	--	--	--	--	--
Cluster-10341.0	8	0.89	3	0.32	11	1.17	10	1.09	5	0.5	12	1.28	781	1338448861	PON71411.1	181	5.8e-11	Regulator of chromosome condensation [Parasponia andersonii]	--	--	--	--	--	--	--	--	--	--	--	--	--	--	--	--	--	--	--	--	--	--	--
Cluster-10343.0	4	1.54	5	1.65	1	0.33	1	0.37	3	0.93	1	0.35	419	--	--	--	--	--	XM_025101463.1	XM_025101463	67	3.16266e-25	PREDICTED: Citrus sinensis uncharacterized protein At4g17910 (LOC102619532), transcript variant X3, mRNA	--	--	--	--	--	--	--	--	--	--	--	--	--	--	--	--	--	--
Cluster-10356.0	3	0.58	6	1.08	2	0.36	11	2.08	19	3.21	6	1.1	564	--	--	--	--	--	--	--	--	--	--	--	--	--	--	--	--	--	--	--	--	--	--	--	--	--	--	--	--
Cluster-10359.0	34	1.18	54	1.85	36	1.23	18	0.61	18	0.58	16	0.54	1889	1365931401	XP_024196574.1	424	9.4e-39	large ribosomal RNA subunit accumulation protein YCED homolog 1, chloroplastic isoform X2 [Rosa chinensis]	XM_006437447.2	XM_006437447	291	4.5653e-149	PREDICTED: Citrus clementina large ribosomal RNA subunit accumulation protein YCED homolog 1, chloroplastic (LOC18044080), mRNA	--	--	--	--	Q9LT27	398	3.7e-37	Large ribosomal RNA subunit accumulation protein YCED homolog 1, chloroplastic OS=Arabidopsis thaliana OX=3702 GN=At3g19810 PE=2 SV=1	--	--	--	--	--	--	--	--	--	--
Cluster-10366.0	3	2.76	1	0.69	1	0.71	1	0.89	2	1.29	1	0.77	328	1279087081	XP_022848903.1	180	3.2e-11	uncharacterized protein LOC111371244 [Olea europaea var. sylvestris]	--	--	--	--	--	--	--	--	--	--	--	--	--	PF07062	Clc-like	--	--	--	--	GO:0016021	integral component of membrane	--	--
Cluster-10370.0	3	1.22	2	0.69	1	0.35	2	0.79	5	1.63	1	0.37	411	--	--	--	--	--	--	--	--	--	--	--	--	--	--	--	--	--	--	--	--	--	--	--	--	--	--	--	--
Cluster-10375.1	5	0.56	6	0.65	4	0.43	5	0.55	11	1.11	7	0.76	774	1389561609	XP_024950466.1	508	7e-49	protein NETWORKED 3A-like [Citrus sinensis]	--	--	--	--	--	--	--	--	--	O82259	138	2.1e-07	Protein NETWORKED 3C OS=Arabidopsis thaliana OX=3702 GN=NET3C PE=1 SV=1	PF07366//PF07765	SnoaL-like polyketide cyclase//KIP1-like protein	GO:0030638	polyketide metabolic process	GO:0003779	actin binding	--	--	--	--
Cluster-10377.0	4	1.16	7	1.8	14	3.63	4	1.13	4	0.97	6	1.6	468	--	--	--	--	--	--	--	--	--	--	--	--	--	--	--	--	--	--	--	--	--	--	--	--	--	--	--	--
Cluster-10389.0	17	1.76	22	2.18	12	1.19	7	0.71	4	0.37	8	0.8	818	568822668	XP_006465751.1	535	5.4e-52	thioredoxin-like protein CITRX, chloroplastic [Citrus sinensis]	XM_006465688.3	XM_006465688	259	1.18809e-131	PREDICTED: Citrus sinensis thioredoxin-like protein CITRX, chloroplastic (LOC102630583), mRNA	--	--	--	--	Q9M7X9	502	1.4e-49	Thioredoxin-like protein CITRX, chloroplastic OS=Arabidopsis thaliana OX=3702 GN=CITRX PE=1 SV=1	PF07689//PF00085	KaiB domain//Thioredoxin	GO:0045454//GO:0048511	cell redox homeostasis//rhythmic process	--	--	--	--	KOG0907	Thioredoxin
Cluster-10391.0	11	0.51	8	0.36	17	0.77	7	0.32	13	0.56	8	0.36	1488	--	--	--	--	--	--	--	--	--	--	--	--	--	--	--	--	--	--	--	--	--	--	--	--	--	--	--	--
Cluster-10400.0	27.45	5.62	17.07	3.22	23.95	4.53	5	1	16	2.83	4	0.77	549	1217022358	XP_021650895.1	634	1.2e-63	protein CELLULOSE SYNTHASE INTERACTIVE 1-like isoform X1 [Hevea brasiliensis]	XM_022057068.1	XM_022057068	154	1.83146e-73	PREDICTED: Carica papaya protein CELLULOSE SYNTHASE INTERACTIVE 1 (LOC110826430), mRNA	--	--	--	--	F4IIM1	403	2.8e-38	Protein CELLULOSE SYNTHASE INTERACTIVE 1 OS=Arabidopsis thaliana OX=3702 GN=CSI1 PE=1 SV=1	--	--	--	--	--	--	--	--	--	--
Cluster-10403.0	36	1.88	32	1.64	20	1.02	14	0.71	23	1.11	12	0.61	1351	223534189	EEF35905.1	671	1.5e-67	auxin:hydrogen symporter, putative [Ricinus communis]	KU947925.1	KU947925	54	1.81454e-17	Toxicodendron vernicifluum microsatellite c30410 sequence	--	--	--	--	F4HWB6	500	3.9e-49	Protein PIN-LIKES 1 OS=Arabidopsis thaliana OX=3702 GN=PILS1 PE=2 SV=1	PF03547	Membrane transport protein	GO:0055085	transmembrane transport	--	--	GO:0016021	integral component of membrane	--	--
Cluster-10405.0	9	2.53	10	2.51	2	0.51	3	0.82	3	0.71	7	1.81	474	--	--	--	--	--	--	--	--	--	--	--	--	--	--	--	--	--	--	--	--	--	--	--	--	--	--	--	--
Cluster-1042.0	25.98	3.43	46.94	5.87	20.61	2.58	31.22	4.02	34.75	4.09	33.68	4.24	701	1570387448	XP_027941504.1	544	4.2e-53	V-type proton ATPase 16 kDa proteolipid subunit-like [Vigna unguiculata]	XM_017556531.1	XM_017556531	701	0	PREDICTED: Vigna angularis V-type proton ATPase 16 kDa proteolipid subunit-like (LOC108323787), mRNA	K02155	ATPeV0C, ATP6L	V-type H+-transporting ATPase 16kDa proteolipid subunit	http://www.genome.jp/dbget-bin/www_bget?ko:K02155	Q96473	544	1.6e-54	V-type proton ATPase 16 kDa proteolipid subunit OS=Kalanchoe daigremontiana OX=23013 PE=2 SV=1	PF00137//PF03784	ATP synthase subunit C//Cyclotide family	GO:0006952//GO:1902600	defense response//proton transmembrane transport	GO:0015078	proton transmembrane transporter activity	GO:0033177	proton-transporting two-sector ATPase complex, proton-transporting domain	KOG0232	Vacuolar H+-ATPase V0 sector, subunits c/c'
Cluster-10420.0	3	0.73	5	1.1	8	1.78	3	0.71	3	0.62	4	0.91	505	--	--	--	--	--	--	--	--	--	--	--	--	--	--	--	--	--	--	--	--	--	--	--	--	--	--	--	--
Cluster-10422.0	27	1.68	13	0.79	10	0.61	15	0.91	16	0.91	11	0.66	1178	1012347537	KYP58728.1	139	6.5e-06	Retrovirus-related Pol polyprotein from transposon TNT 1-94 [Cajanus cajan]	--	--	--	--	--	--	--	--	--	--	--	--	--	--	--	--	--	--	--	--	--	--	--
Cluster-10425.0	2	1.14	7	3.23	4	1.88	1	0.55	8	3.47	1	0.5	370	1315694761	PKU60797.1	339	1.3e-29	hypothetical protein MA16_Dca027791 [Dendrobium catenatum]	--	--	--	--	--	--	--	--	--	--	--	--	--	--	--	--	--	--	--	--	--	--	--
Cluster-10447.0	7	0.46	9	0.58	5	0.32	13	0.84	7	0.42	9	0.58	1125	--	--	--	--	--	--	--	--	--	--	--	--	--	--	--	--	--	--	--	--	--	--	--	--	--	--	--	--
Cluster-10453.0	23	1.09	37	1.72	24	1.12	19	0.88	24	1.05	15	0.69	1459	1389635498	XP_024955047.1	1034	1.3e-109	uncharacterized protein LOC102609192 [Citrus sinensis]	XM_021790047.1	XM_021790047	228	3.68895e-114	PREDICTED: Hevea brasiliensis uncharacterized LOC110639200 (LOC110639200), transcript variant X3, mRNA	--	--	--	--	--	--	--	--	PF00097//PF10755//PF01363	Zinc finger, C3HC4 type (RING finger)//Protein of unknown function (DUF2585)//FYVE zinc finger	--	--	GO:0046872	metal ion binding	GO:0005886	plasma membrane	--	--
Cluster-10482.0	6	0.42	7	0.47	9	0.61	7	0.48	7	0.45	5	0.34	1081	--	--	--	--	--	--	--	--	--	--	--	--	--	--	--	--	--	--	--	--	--	--	--	--	--	--	--	--
Cluster-10484.0	1	0.39	4	1.34	3	1.02	11	4.16	4	1.26	1	0.35	417	--	--	--	--	--	--	--	--	--	--	--	--	--	--	--	--	--	--	--	--	--	--	--	--	--	--	--	--
Cluster-10488.0	3	0.65	2	0.39	2	0.4	3	0.63	2	0.37	2	0.4	535	1445408295	RDX95942.1	200	2.5e-13	Copia protein, partial [Mucuna pruriens]	--	--	--	--	--	--	--	--	--	--	--	--	--	--	--	--	--	--	--	--	--	--	--
Cluster-10489.0	16	0.38	15	0.36	26	0.61	27	0.63	56	1.25	49	1.15	2622	1389536780	XP_024948685.1	1984	1.7e-219	receptor-like protein 1 isoform X2 [Citrus sinensis]	XM_024181167.1	XM_024181167	176	5.39805e-85	PREDICTED: Citrus clementina receptor-like protein EIX1 (LOC112096935), mRNA	--	--	--	--	Q9LNV9	1421	1.2e-155	Receptor-like protein 1 OS=Arabidopsis thaliana OX=3702 GN=RLP1 PE=2 SV=2	PF13516//PF13855//PF06003//PF00560	Leucine Rich repeat//Leucine rich repeat//Survival motor neuron protein (SMN)//Leucine Rich Repeat	GO:0006397	mRNA processing	GO:0005515//GO:0003723	protein binding//RNA binding	GO:0005737//GO:0005634	cytoplasm//nucleus	--	--
Cluster-10503.0	14	1.67	6	0.68	7	0.8	27	3.14	13	1.39	13	1.48	747	--	--	--	--	--	--	--	--	--	--	--	--	--	--	--	--	--	--	--	--	--	--	--	--	--	--	--	--
Cluster-10512.0	1	0.32	3	0.85	2	0.57	3	0.93	4	1.06	2	0.59	449	--	--	--	--	--	--	--	--	--	--	--	--	--	--	--	--	--	--	--	--	--	--	--	--	--	--	--	--
Cluster-10515.0	32	0.77	29	0.69	40	0.95	14	0.33	21	0.47	20	0.47	2604	1344000997	XP_023882768.1	690	1.8e-69	probable LRR receptor-like serine/threonine-protein kinase At1g56140 isoform X1 [Quercus suber]	XM_006487750.3	XM_006487750	190	8.84401e-93	PREDICTED: Citrus sinensis serine/threonine-protein kinase TOUSLED (LOC102618461), transcript variant X2, mRNA	--	--	--	--	C0LGH3	616	2.7e-62	Probable LRR receptor-like serine/threonine-protein kinase At1g56140 OS=Arabidopsis thaliana OX=3702 GN=At1g56140 PE=2 SV=2	PF00069//PF00651//PF07213//PF07714	Protein kinase domain//BTB/POZ domain//DAP10 membrane protein//Protein tyrosine and serine/threonine kinase	GO:0006468//GO:0014068//GO:0007165//GO:0050776	protein phosphorylation//positive regulation of phosphatidylinositol 3-kinase signaling//signal transduction//regulation of immune response	GO:0004672//GO:0005524//GO:0043548//GO:0005102//GO:0005515	protein kinase activity//ATP binding//phosphatidylinositol 3-kinase binding//signaling receptor binding//protein binding	GO:0016020	membrane	--	--
Cluster-10516.0	30	3.33	41	4.35	31	3.29	10	1.08	17	1.7	15	1.6	782	641824078	KDO43435.1	440	5.4e-41	hypothetical protein CISIN_1g025319mg [Citrus sinensis]	LR031877.1	LR031877	50	1.72552e-15	Brassica oleracea HDEM genome, scaffold: C5	--	--	--	--	--	--	--	--	PF01749	Importin beta binding domain	GO:0006606	protein import into nucleus	GO:0061608	nuclear import signal receptor activity	--	--	--	--
Cluster-10517.0	11	2.41	13	2.6	6	1.21	7	1.49	5	0.94	4	0.82	531	--	--	--	--	--	--	--	--	--	--	--	--	--	--	--	--	--	--	--	--	--	--	--	--	--	--	--	--
Cluster-10527.0	13	1.16	9	0.77	6	0.52	4	0.35	5	0.4	8	0.69	906	--	--	--	--	--	--	--	--	--	--	--	--	--	--	--	--	--	--	--	--	--	--	--	--	--	--	--	--
Cluster-10537.0	1	0.68	2	1.08	2	1.1	2	1.32	1	0.51	1	0.59	352	--	--	--	--	--	--	--	--	--	--	--	--	--	--	--	--	--	--	--	--	--	--	--	--	--	--	--	--
Cluster-10560.0	32	1.43	83	3.64	42	1.84	19	0.83	26	1.07	8	0.35	1534	557529577	ESR40827.1	707	1.2e-71	hypothetical protein CICLE_v10026378mg [Citrus clementina]	XM_021442850.1	XM_021442850	95	3.33777e-40	PREDICTED: Herrania umbratica uncharacterized protein At2g39795, mitochondrial-like (LOC110427362), mRNA	K15414	C1QBP	complement component 1 Q subcomponent-binding protein, mitochondrial	http://www.genome.jp/dbget-bin/www_bget?ko:K15414	P40513	127	8e-06	Mitochondrial acidic protein MAM33 OS=Saccharomyces cerevisiae (strain ATCC 204508 / S288c) OX=559292 GN=MAM33 PE=1 SV=1	PF02330	Mitochondrial glycoprotein	--	--	--	--	GO:0005759	mitochondrial matrix	--	--
Cluster-10567.0	5	0.58	8	0.89	4	0.44	3	0.34	5	0.52	5	0.56	759	--	--	--	--	--	--	--	--	--	--	--	--	--	--	--	--	--	--	--	--	--	--	--	--	--	--	--	--
Cluster-10576.0	1	0.57	1	0.47	1	0.47	2	1.11	9	3.93	1	0.5	369	1269924479	XP_022774250.1	212	7e-15	uncharacterized protein LOC111316545 [Durio zibethinus]	XM_002270953.4	XM_002270953	71	1.64582e-27	PREDICTED: Vitis vinifera uncharacterized LOC100251434 (LOC100251434), mRNA	--	--	--	--	--	--	--	--	--	--	--	--	--	--	--	--	--	--
Cluster-10580.0	28	1.71	35	2.08	26	1.55	12	0.72	7	0.39	8.47	0.5	1196	1201321017	OVA19834.1	1654	1.4e-181	C2 calcium-dependent membrane targeting [Macleaya cordata]	XM_006473619.3	XM_006473619	583	0	PREDICTED: Citrus sinensis synaptotagmin-2 (LOC102610872), mRNA	--	--	--	--	B6ETT4	1485	2.1e-163	Synaptotagmin-2 OS=Arabidopsis thaliana OX=3702 GN=SYT2 PE=2 SV=1	--	--	--	--	--	--	--	--	KOG1012	Ca2+-dependent lipid-binding protein CLB1/vesicle protein vp115/Granuphilin A, contains C2 domain
Cluster-10588.0	25	0.57	53	1.19	37	0.83	34	0.75	36	0.76	25	0.55	2751	1137185199	OMO60252.1	751	1.6e-76	reverse transcriptase [Corchorus capsularis]	--	--	--	--	--	--	--	--	--	O00370	222	1.4e-16	LINE-1 retrotransposable element ORF2 protein OS=Homo sapiens OX=9606 PE=1 SV=1	PF09180//PF03678	Prolyl-tRNA synthetase, C-terminal//Hexon, adenovirus major coat protein, C-terminal domain	GO:0006525//GO:0006433//GO:0006560	arginine metabolic process//prolyl-tRNA aminoacylation//proline metabolic process	GO:0000166//GO:0004827//GO:0005524	nucleotide binding//proline-tRNA ligase activity//ATP binding	GO:0005737//GO:0019028	cytoplasm//viral capsid	--	--
Cluster-10592.0	19	1.74	23	2.03	14	1.24	51	4.57	21	1.75	33	2.92	888	--	--	--	--	--	--	--	--	--	--	--	--	--	--	--	--	--	--	PF05393	Human adenovirus early E3A glycoprotein	--	--	--	--	GO:0016021	integral component of membrane	--	--
Cluster-10603.0	9	0.77	4	0.33	6	0.49	6	0.5	17	1.32	13	1.07	934	1315949012	GAY58746.1	1180	1e-126	hypothetical protein CUMW_189290 [Citrus unshiu]	XM_006424399.2	XM_006424399	341	3.55758e-177	PREDICTED: Citrus clementina protein NUCLEAR FUSION DEFECTIVE 4 (LOC18033870), mRNA	--	--	--	--	--	--	--	--	PF03030//PF04648	Inorganic H+ pyrophosphatase//Yeast mating factor alpha hormone	GO:0007165//GO:0019953//GO:1902600//GO:0006119	signal transduction//sexual reproduction//proton transmembrane transport//oxidative phosphorylation	GO:0004427//GO:0000772//GO:0009678	inorganic diphosphatase activity//mating pheromone activity//pyrophosphate hydrolysis-driven proton transmembrane transporter activity	GO:0016020//GO:0005576	membrane//extracellular region	--	--
Cluster-10610.0	21	1.22	43	2.45	9	0.51	7.36	0.42	17	0.91	12	0.68	1239	1137173199	OMO52105.1	408	4.4e-37	reverse transcriptase [Corchorus capsularis]	--	--	--	--	--	--	--	--	--	--	--	--	--	PF13456	Reverse transcriptase-like	GO:0051252	regulation of RNA metabolic process	GO:0004523//GO:0003676	RNA-DNA hybrid ribonuclease activity//nucleic acid binding	--	--	--	--
Cluster-10614.0	25	1.71	20	1.34	12	0.8	8	0.54	15	0.94	16	1.06	1094	641849870	KDO68744.1	441	5.8e-41	hypothetical protein CISIN_1g024383mg [Citrus sinensis]	--	--	--	--	--	--	--	--	--	--	--	--	--	--	--	--	--	--	--	--	--	--	--
Cluster-10622.0	2	0.84	1	0.36	3	1.08	3	1.22	1	0.33	1	0.38	407	--	--	--	--	--	--	--	--	--	--	--	--	--	--	--	--	--	--	--	--	--	--	--	--	--	--	--	--
Cluster-10626.0	3	0.71	4	0.86	12	2.58	11	2.52	6	1.21	8	1.75	513	1269941572	XP_022720207.1	180	5e-11	inactive protein RESTRICTED TEV MOVEMENT 2-like [Durio zibethinus]	--	--	--	--	--	--	--	--	--	--	--	--	--	--	--	--	--	--	--	--	--	--	--
Cluster-10631.1	3	1.39	8	3.09	4	1.57	2	0.9	2	0.73	3	1.23	394	--	--	--	--	--	--	--	--	--	--	--	--	--	--	--	--	--	--	--	--	--	--	--	--	--	--	--	--
Cluster-1064.0	9	0.83	26	2.3	12	1.06	5	0.45	9	0.75	6	0.53	887	470117043	XP_004294676.1	1044	5.6e-111	PREDICTED: tetraspanin-3 [Fragaria vesca subsp. vesca]	XM_004294628.2	XM_004294628	845	0	PREDICTED: Fragaria vesca subsp. vesca tetraspanin-3 (LOC101302732), mRNA	--	--	--	--	Q9M1E7	790	6.1e-83	Tetraspanin-3 OS=Arabidopsis thaliana OX=3702 GN=TET3 PE=1 SV=1	PF00335//PF05478//PF05434//PF11807//PF01708//PF00520	Tetraspanin family//Prominin//TMEM9//Mycotoxin biosynthesis protein UstYa//Geminivirus putative movement protein//Ion transport protein	GO:0046740//GO:0055085//GO:0006811//GO:0043386	transport of virus in host, cell to cell//transmembrane transport//ion transport//mycotoxin biosynthetic process	GO:0005216	ion channel activity	GO:0016021//GO:0016020	integral component of membrane//membrane	--	--
Cluster-10645.0	26	0.86	30	0.98	33	1.08	36	1.17	52	1.61	41	1.33	1964	1204905347	XP_021284960.1	2108	5.2e-234	wall-associated receptor kinase 2-like [Herrania umbratica]	XR_842690.1	XR_842690	364	0	PREDICTED: Populus euphratica putative wall-associated receptor kinase-like 16 (LOC105127732), transcript variant X3, misc_RNA	--	--	--	--	Q9LMP1	1374	2.6e-150	Wall-associated receptor kinase 2 OS=Arabidopsis thaliana OX=3702 GN=WAK2 PE=1 SV=1	PF07645//PF00069//PF07714//PF01001	Calcium-binding EGF domain//Protein kinase domain//Protein tyrosine and serine/threonine kinase//Hepatitis C virus non-structural protein NS4b	GO:0006144//GO:0006468//GO:0006508	purine nucleobase metabolic process//protein phosphorylation//proteolysis	GO:0017111//GO:0005509//GO:0004252//GO:0004672//GO:0005524//GO:0003968//GO:0004197	nucleoside-triphosphatase activity//calcium ion binding//serine-type endopeptidase activity//protein kinase activity//ATP binding//RNA-directed 5'-3' RNA polymerase activity//cysteine-type endopeptidase activity	GO:0031379	RNA-directed RNA polymerase complex	--	--
Cluster-10691.2	24	0.63	48	1.25	23	0.6	16	0.41	35	0.86	13	0.33	2417	--	--	--	--	--	XM_021754717.1	XM_021754717	42	1.53669e-10	PREDICTED: Manihot esculenta trafficking protein particle complex subunit 2-like (LOC110613535), transcript variant X2, mRNA	--	--	--	--	--	--	--	--	--	--	--	--	--	--	--	--	--	--
Cluster-10694.0	4	0.71	9	1.48	4	0.66	3	0.52	3	0.47	2	0.33	592	1353902153	PQQ15582.1	789	1.4e-81	pentatricopeptide repeat-containing protein [Prunus yedoensis var. nudiflora]	XM_010276874.2	XM_010276874	37	2.17489e-08	PREDICTED: Nelumbo nucifera pentatricopeptide repeat-containing protein At3g22150, chloroplastic (LOC104610315), mRNA	--	--	--	--	Q9SJ73	644	3.4e-66	Pentatricopeptide repeat-containing protein At2g04860 OS=Arabidopsis thaliana OX=3702 GN=PCMP-E74 PE=2 SV=3	--	--	--	--	--	--	--	--	--	--
Cluster-10695.0	11	1.3	8	0.9	5	0.56	11	1.27	9	0.95	3	0.34	751	--	--	--	--	--	--	--	--	--	--	--	--	--	--	--	--	--	--	--	--	--	--	--	--	--	--	--	--
Cluster-10701.0	2	0.46	2	0.42	2	0.42	7	1.58	4	0.79	6	1.3	517	1315967931	GAY40248.1	166	2.1e-09	hypothetical protein CUMW_050530 [Citrus unshiu]	--	--	--	--	--	K10999	CESA	cellulose synthase A	http://www.genome.jp/dbget-bin/www_bget?ko:K10999	Q84JA6	123	7.8e-06	Cellulose synthase A catalytic subunit 4 [UDP-forming] OS=Arabidopsis thaliana OX=3702 GN=CESA4 PE=1 SV=1	--	--	--	--	--	--	--	--	--	--
Cluster-10702.0	52	2.04	51	1.98	35	1.35	11	0.42	25	0.91	10	0.38	1702	1350330229	XP_006424523.2	2304	8.5e-257	ABC transporter G family member 28 [Citrus clementina]	XM_006424460.2	XM_006424460	883	0	PREDICTED: Citrus clementina ABC transporter G family member 28 (LOC18034149), mRNA	--	--	--	--	Q9FF46	2218	3e-248	ABC transporter G family member 28 OS=Arabidopsis thaliana OX=3702 GN=ABCG28 PE=3 SV=1	PF13304//PF01061//PF00005	AAA domain, putative AbiEii toxin, Type IV TA system//ABC-2 type transporter//ABC transporter	--	--	GO:0016887//GO:0005524	ATPase activity//ATP binding	GO:0016020	membrane	--	--
Cluster-10705.0	22	1.66	25	1.83	15	1.1	23	1.7	10	0.69	14	1.02	1018	--	--	--	--	--	--	--	--	--	--	--	--	--	--	--	--	--	--	--	--	--	--	--	--	--	--	--	--
Cluster-10706.0	7	0.47	5	0.33	13	0.85	11	0.72	34	2.09	41	2.66	1113	1315952203	GAY55587.1	568	1.1e-55	hypothetical protein CUMW_165310 [Citrus unshiu]	--	--	--	--	--	--	--	--	--	Q9FN29	269	2e-22	Homeobox-leucine zipper protein ATHB-52 OS=Arabidopsis thaliana OX=3702 GN=ATHB-52 PE=2 SV=1	PF06156//PF01527//PF00046//PF05920	Initiation control protein YabA//Transposase//Homeodomain//Homeobox KN domain	GO:0006355//GO:0006260//GO:0006313	regulation of transcription, DNA-templated//DNA replication//transposition, DNA-mediated	GO:0004803//GO:0003677	transposase activity//DNA binding	--	--	--	--
Cluster-10714.0	28	1.83	33	2.11	19	1.21	14	0.9	13	0.78	17	1.08	1133	1204908379	XP_021286601.1	1140	5.3e-122	monoacylglycerol lipase ABHD6-like [Herrania umbratica]	--	--	--	--	--	--	--	--	--	--	--	--	--	PF00326//PF02230	Prolyl oligopeptidase family//Phospholipase/Carboxylesterase	GO:0006508	proteolysis	GO:0008236//GO:0016787	serine-type peptidase activity//hydrolase activity	--	--	--	--
Cluster-10724.0	11	1.1	18	1.73	10	0.96	9	0.88	9	0.81	11	1.06	838	--	--	--	--	--	--	--	--	--	--	--	--	--	--	--	--	--	--	PF00170//PF02183//PF07716	bZIP transcription factor//Homeobox associated leucine zipper//Basic region leucine zipper	GO:0006355	regulation of transcription, DNA-templated	GO:0003700//GO:0043565	DNA-binding transcription factor activity//sequence-specific DNA binding	GO:0005667	transcription regulator complex	--	--
Cluster-10734.0	43	0.96	48	1.06	33	0.73	53	1.16	20	0.42	22	0.48	2785	557541708	ESR52686.1	3215	0	hypothetical protein CICLE_v10018858mg [Citrus clementina]	XM_006476414.3	XM_006476414	1221	0	PREDICTED: Citrus sinensis spastin (LOC102608904), transcript variant X1, mRNA	--	--	--	--	Q6NW58	608	2.4e-61	Spastin OS=Danio rerio OX=7955 GN=spast PE=2 SV=2	PF00004//PF07726//PF00005//PF01057//PF14532//PF01695//PF05496//PF02367//PF00910//PF06068//PF07724//PF00158//PF07728//PF08100	ATPase family associated with various cellular activities (AAA)//ATPase family associated with various cellular activities (AAA)//ABC transporter//Parvovirus non-structural protein NS1//Sigma-54 interaction domain//IstB-like ATP binding protein//Holliday junction DNA helicase RuvB P-loop domain//Threonylcarbamoyl adenosine biosynthesis protein TsaE//RNA helicase//TIP49 P-loop domain//AAA domain (…	GO:0006281//GO:0002949//GO:0019079//GO:0006355//GO:0006310	DNA repair//tRNA threonylcarbamoyladenosine modification//viral genome replication//regulation of transcription, DNA-templated//DNA recombination	GO:0046983//GO:0009378//GO:0005524//GO:0008134//GO:0003678//GO:0003724//GO:0003723//GO:0016887	protein dimerization activity//four-way junction helicase activity//ATP binding//transcription factor binding//DNA helicase activity//RNA helicase activity//RNA binding//ATPase activity	GO:0005657//GO:0005667//GO:0009379	replication fork//transcription regulator complex//Holliday junction helicase complex	--	--
Cluster-10746.0	5	0.51	8	0.78	18	1.76	6	0.6	9	0.83	6	0.59	826	1389674119	XP_024947996.1	313	3e-26	uncharacterized protein LOC112495610 [Citrus sinensis]	--	--	--	--	--	--	--	--	--	--	--	--	--	--	--	--	--	--	--	--	--	--	--
Cluster-10774.0	5	0.61	6	0.7	6	0.7	4	0.48	3	0.33	3	0.35	734	--	--	--	--	--	--	--	--	--	--	--	--	--	--	--	--	--	--	--	--	--	--	--	--	--	--	--	--
Cluster-10777.0	7	1.47	8	1.54	8	1.55	2	0.41	3	0.54	6	1.18	542	--	--	--	--	--	XM_011048479.1	XM_011048479	51	3.26785e-16	PREDICTED: Populus euphratica transmembrane protein 33 homolog (LOC105141295), mRNA	--	--	--	--	--	--	--	--	--	--	--	--	--	--	--	--	--	--
Cluster-10791.0	6.99	4.17	2	0.96	1	0.49	12	6.93	4	1.81	3	1.56	365	971583286	XP_015159974.1	339	1.3e-29	PREDICTED: uncharacterized protein LOC102595311 [Solanum tuberosum]	--	--	--	--	--	--	--	--	--	Q99315	130	8.5e-07	Transposon Ty3-G Gag-Pol polyprotein OS=Saccharomyces cerevisiae (strain ATCC 204508 / S288c) OX=559292 GN=TY3B-G PE=1 SV=3	--	--	--	--	--	--	--	--	--	--
Cluster-10795.0	11	0.96	25.4	2.14	10.01	0.84	6.1	0.52	17.9	1.42	13.01	1.1	918	557532577	ESR43760.1	1093	1.2e-116	hypothetical protein CICLE_v10011580mg [Citrus clementina]	XM_024182326.1	XM_024182326	444	0	PREDICTED: Citrus clementina stomatal closure-related actin-binding protein 3 (LOC18038733), transcript variant X2, mRNA	--	--	--	--	O48791	858	8.2e-91	Stomatal closure-related actin-binding protein 1 OS=Arabidopsis thaliana OX=3702 GN=SCAB1 PE=1 SV=1	--	--	--	--	--	--	--	--	--	--
Cluster-10799.0	30	1.13	28	1.04	13	0.48	10	0.37	10	0.35	30	1.1	1768	1350271191	XP_006437299.2	1877	2.9e-207	protein DETOXIFICATION 24 isoform X1 [Citrus clementina]	XM_024186575.1	XM_024186575	588	0	PREDICTED: Citrus clementina protein DETOXIFICATION 24 (LOC18043361), transcript variant X1, mRNA	K03327	TC.MATE, SLC47A, norM, mdtK, dinF	multidrug resistance protein, MATE family	http://www.genome.jp/dbget-bin/www_bget?ko:K03327	F4J158	1233	5.2e-134	Protein DETOXIFICATION 24 OS=Arabidopsis thaliana OX=3702 GN=DTX24 PE=2 SV=1	PF01554	MatE	GO:0055085//GO:0006810	transmembrane transport//transport	GO:0015297//GO:0042910	antiporter activity//xenobiotic transmembrane transporter activity	GO:0016020	membrane	--	--
Cluster-10824.0	8.87	4.03	14.63	5.58	14.62	5.66	5.17	2.28	10.35	3.71	6.02	2.44	396	--	--	--	--	--	--	--	--	--	--	--	--	--	--	--	--	--	--	--	--	--	--	--	--	--	--	--	--
Cluster-10825.0	11	2.2	2	0.37	2	0.37	4	0.78	3	0.52	2	0.38	555	1217003899	XP_021641338.1	707	4.2e-72	pentatricopeptide repeat-containing protein At2g33680 [Hevea brasiliensis]	--	--	--	--	--	--	--	--	--	P93005	483	1.5e-47	Pentatricopeptide repeat-containing protein At2g33680 OS=Arabidopsis thaliana OX=3702 GN=PCMP-E19 PE=3 SV=1	PF17049	ATPase expression protein 1	GO:0006417	regulation of translation	GO:0045182	translation regulator activity	--	--	--	--
Cluster-10862.0	35	3.95	29	3.13	48	5.18	13	1.43	9	0.91	16	1.73	773	1350274955	XP_024041553.1	185	2e-11	LOW QUALITY PROTEIN: pentatricopeptide repeat-containing protein At5g46580, chloroplastic [Citrus clementina]	--	--	--	--	--	--	--	--	--	Q9LS25	142	7.3e-08	Pentatricopeptide repeat-containing protein At5g46580, chloroplastic OS=Arabidopsis thaliana OX=3702 GN=At5g46580 PE=2 SV=1	--	--	--	--	--	--	--	--	--	--
Cluster-10879.0	7	1.17	8	1.25	3	0.47	6	0.98	3	0.44	6	0.95	611	--	--	--	--	--	--	--	--	--	--	--	--	--	--	--	--	--	--	--	--	--	--	--	--	--	--	--	--
Cluster-10883.0	15	0.42	24	0.66	35	0.96	13	0.35	71	1.85	66	1.8	2287	557541929	ESR52907.1	2446	3.9e-273	hypothetical protein CICLE_v10019541mg [Citrus clementina]	XM_006439604.2	XM_006439604	911	0	PREDICTED: Citrus clementina calcium-dependent protein kinase 10 (LOC18048597), mRNA	K13412	CPK	calcium-dependent protein kinase	http://www.genome.jp/dbget-bin/www_bget?ko:K13412	Q9M9V8	2203	2.2e-246	Calcium-dependent protein kinase 10 OS=Arabidopsis thaliana OX=3702 GN=CPK10 PE=1 SV=1	PF13405//PF00069//PF10591//PF00036//PF07714//PF12763//PF13499//PF13202	EF-hand domain//Protein kinase domain//Secreted protein acidic and rich in cysteine Ca binding region//EF hand//Protein tyrosine and serine/threonine kinase//Cytoskeletal-regulatory complex EF hand//EF-hand domain pair//EF hand	GO:0006468	protein phosphorylation	GO:0005515//GO:0005509//GO:0004672//GO:0005524	protein binding//calcium ion binding//protein kinase activity//ATP binding	--	--	--	--
Cluster-10891.0	7	1.07	8	1.15	4	0.58	3	0.45	6	0.81	4	0.58	643	1350291306	XP_024039153.1	362	4.9e-32	putative disease resistance protein RGA3 [Citrus clementina]	--	--	--	--	--	--	--	--	--	Q9LRR5	156	1.4e-09	Putative disease resistance protein At3g14460 OS=Arabidopsis thaliana OX=3702 GN=At3g14460 PE=3 SV=1	PF13855//PF00560	Leucine rich repeat//Leucine Rich Repeat	--	--	GO:0005515	protein binding	--	--	--	--
Cluster-10911.0	17	0.83	23	1.1	29	1.39	15	0.72	28	1.26	26	1.23	1426	743819771	XP_011020961.1	571	6.4e-56	PREDICTED: serine/arginine repetitive matrix protein 1-like isoform X1 [Populus euphratica]	XM_006468551.3	XM_006468551	178	2.24689e-86	PREDICTED: Citrus sinensis AAC-rich mRNA clone AAC11 protein (LOC102618866), mRNA	--	--	--	--	--	--	--	--	--	--	--	--	--	--	--	--	--	--
Cluster-10911.1	8	0.68	9	0.74	13	1.07	10	0.83	11	0.85	5	0.41	936	1334330791	PNT45834.1	199	5.7e-13	hypothetical protein POPTR_003G157500 [Populus trichocarpa]	--	--	--	--	--	--	--	--	--	--	--	--	--	--	--	--	--	--	--	--	--	--	--
Cluster-10918.0	16	5.24	7	2.01	10	2.9	6	1.91	11	2.97	13	3.89	445	--	--	--	--	--	--	--	--	--	--	--	--	--	--	--	--	--	--	--	--	--	--	--	--	--	--	--	--
Cluster-10944.0	16	1.29	19	1.48	10	0.78	7	0.55	23	1.69	5	0.39	973	--	--	--	--	--	--	--	--	--	--	--	--	--	--	--	--	--	--	--	--	--	--	--	--	--	--	--	--
Cluster-10953.0	16	1	23	1.4	21	1.28	28	1.71	21	1.2	19	1.15	1176	641830617	KDO49701.1	712	2.3e-72	hypothetical protein CISIN_1g040877mg [Citrus sinensis]	XM_021971136.1	XM_021971136	93	3.28788e-39	PREDICTED: Prunus avium uncharacterized LOC110767559 (LOC110767559), mRNA	--	--	--	--	O04133	218	1.7e-16	Protein SRC2 OS=Glycine max OX=3847 GN=SRC2 PE=2 SV=1	--	--	--	--	--	--	--	--	--	--
Cluster-10965.0	5	3.11	4	1.99	2	1.01	5	3.01	2	0.93	1	0.54	361	--	--	--	--	--	AP015043.1	AP015043	53	1.62965e-17	Vigna angularis var. angularis DNA, chromosome 10, almost complete sequence, cultivar: Shumari	--	--	--	--	--	--	--	--	--	--	--	--	--	--	--	--	--	--
Cluster-10969.0	1	0.45	5	1.9	1	0.38	1	0.44	4	1.43	7	2.82	397	1430497914	SPT16228.1	285	2.6e-23	unnamed protein product [Triticum aestivum]	--	--	--	--	--	--	--	--	--	Q9ZT94	168	3.6e-11	Retrovirus-related Pol polyprotein from transposon RE2 OS=Arabidopsis thaliana OX=3702 GN=RE2 PE=4 SV=1	--	--	--	--	--	--	--	--	--	--
Cluster-10982.1	10	1.59	9	1.34	13	1.94	5	0.78	6	0.84	10	1.51	628	645233870	XP_008223549.1	460	2.1e-43	PREDICTED: uncharacterized protein LOC103323338 [Prunus mume]	--	--	--	--	--	--	--	--	--	--	--	--	--	--	--	--	--	--	--	--	--	--	--
Cluster-10984.0	27	0.84	40	1.23	36	1.11	18	0.55	34	0.99	20	0.61	2075	568834767	XP_006471474.1	2575	3.9e-288	pentatricopeptide repeat-containing protein At1g31920 [Citrus sinensis]	XM_006471411.3	XM_006471411	928	0	PREDICTED: Citrus sinensis pentatricopeptide repeat-containing protein At1g31920 (LOC102621081), mRNA	--	--	--	--	Q9C6T2	1966	6.1e-219	Pentatricopeptide repeat-containing protein At1g31920 OS=Arabidopsis thaliana OX=3702 GN=PCMP-H11 PE=2 SV=1	PF14432	DYW family of nucleic acid deaminases	--	--	GO:0008270	zinc ion binding	--	--	--	--
Cluster-11014.0	1	0.36	4	1.24	1	0.31	1	0.35	2	0.58	2	0.65	430	703093250	XP_010094868.1	289	9.6e-24	leucine-rich repeat receptor protein kinase EMS1 [Morus notabilis]	--	--	--	--	--	--	--	--	--	--	--	--	--	PF13855	Leucine rich repeat	--	--	GO:0005515	protein binding	--	--	--	--
Cluster-11021.0	3	0.35	11	1.24	16	1.8	3	0.35	6	0.63	3	0.34	752	--	--	--	--	--	--	--	--	--	--	--	--	--	--	--	--	--	--	--	--	--	--	--	--	--	--	--	--
Cluster-11022.0	8	0.46	15	0.84	18.19	1.02	6	0.34	8	0.42	6	0.33	1256	1204909794	XP_021287363.1	1044	8e-111	LOW QUALITY PROTEIN: G-type lectin S-receptor-like serine/threonine-protein kinase SD1-1 [Herrania umbratica]	XM_006475180.3	XM_006475180	221	2.46314e-110	PREDICTED: Citrus sinensis G-type lectin S-receptor-like serine/threonine-protein kinase SD1-1 (LOC102615712), mRNA	--	--	--	--	O81833	870	4.5e-92	G-type lectin S-receptor-like serine/threonine-protein kinase SD1-1 OS=Arabidopsis thaliana OX=3702 GN=SD11 PE=1 SV=1	PF00069//PF11883//PF07714	Protein kinase domain//Domain of unknown function (DUF3403)//Protein tyrosine and serine/threonine kinase	GO:0016310//GO:0009069//GO:0006468	phosphorylation//serine family amino acid metabolic process//protein phosphorylation	GO:0004674//GO:0004672//GO:0005524	protein serine/threonine kinase activity//protein kinase activity//ATP binding	--	--	--	--
Cluster-11024.0	33	1.14	13	0.45	12	0.41	19	0.64	10	0.32	20	0.68	1891	1315964861	GAY42940.1	2244	8.5e-250	hypothetical protein CUMW_070800 [Citrus unshiu]	XM_006435094.2	XM_006435094	929	0	PREDICTED: Citrus clementina endoglucanase 10 (LOC18041697), mRNA	--	--	--	--	Q8LCP6	1869	9.9e-208	Endoglucanase 10 OS=Arabidopsis thaliana OX=3702 GN=At1g75680 PE=2 SV=2	PF00759//PF04277	Glycosyl hydrolase family 9//Oxaloacetate decarboxylase, gamma chain	GO:0036376//GO:0006814//GO:0006560//GO:0006525//GO:0006090//GO:0005975	sodium ion export across plasma membrane//sodium ion transport//proline metabolic process//arginine metabolic process//pyruvate metabolic process//carbohydrate metabolic process	GO:0004553//GO:0008948//GO:0015081	hydrolase activity, hydrolyzing O-glycosyl compounds//oxaloacetate decarboxylase activity//sodium ion transmembrane transporter activity	GO:0016020	membrane	--	--
Cluster-11039.0	1	0.45	2	0.76	3	1.15	9	3.93	16	5.7	6	2.41	397	641859557	KDO78247.1	194	9.2e-13	hypothetical protein CISIN_1g035241mg [Citrus sinensis]	--	--	--	--	--	--	--	--	--	--	--	--	--	--	--	--	--	--	--	--	--	--	--
Cluster-11053.0	10	2.49	6	1.35	7	1.58	3	0.73	5	1.06	3	0.69	500	--	--	--	--	--	--	--	--	--	--	--	--	--	--	--	--	--	--	--	--	--	--	--	--	--	--	--	--
Cluster-11055.0	22	0.75	17	0.58	10	0.34	18	0.6	24	0.76	15	0.5	1913	985456405	XP_015387388.1	147	1.3e-06	uncharacterized protein LOC107177692 [Citrus sinensis]	--	--	--	--	--	--	--	--	--	--	--	--	--	PF10166//PF15460	Uncharacterised conserved protein (DUF2368)//Something about silencing, SAS, complex subunit 4	GO:0010756//GO:0016573	positive regulation of plasminogen activation//histone acetylation	--	--	GO:0005887	integral component of plasma membrane	--	--
Cluster-11058.0	13	0.89	7	0.47	9	0.6	17	1.14	5	0.31	12	0.79	1097	--	--	--	--	--	--	--	--	--	--	--	--	--	--	--	--	--	--	--	--	--	--	--	--	--	--	--	--
Cluster-11061.0	17	2.09	10	1.17	14	1.64	23	2.76	14	1.54	10	1.17	733	985442550	XP_015384413.1	476	3.4e-45	18.5 kDa class IV heat shock protein [Citrus sinensis]	XM_007047905.2	XM_007047905	111	1.98529e-49	PREDICTED: Theobroma cacao 18.5 kDa class IV heat shock protein (LOC18611572), mRNA	--	--	--	--	P05478	338	1.3e-30	18.5 kDa class I heat shock protein OS=Glycine max OX=3847 GN=HSP18.5-C PE=3 SV=1	PF01287	Eukaryotic elongation factor 5A hypusine, DNA-binding OB fold	GO:0045901//GO:0006448//GO:0045905	positive regulation of translational elongation//regulation of translational elongation//positive regulation of translational termination	GO:0003746//GO:0043022//GO:0003723	translation elongation factor activity//ribosome binding//RNA binding	GO:0005840	ribosome	--	--
Cluster-11072.0	33	9.22	17	4.24	16	4.02	13	3.53	9	2.11	8	2.06	475	1305101673	PKH63240.1	163	4.3e-09	hypothetical protein CRG98_050261 [Punica granatum]	CU225225.1	CU225225	57	1.31134e-19	Populus EST from leave	--	--	--	--	--	--	--	--	--	--	--	--	--	--	--	--	--	--
Cluster-11080.0	8	1.31	17.83	2.72	10	1.53	15	2.39	5	0.72	21	3.25	619	1387829391	PWA92908.1	794	3.8e-82	hypothetical protein CTI12_AA070960 [Artemisia annua]	CP023122.1	CP023122	96	3.63052e-41	Lupinus angustifolius cultivar Tanjil chromosome LG-10	--	--	--	--	Q7LHG5	394	3.5e-37	Transposon Ty3-I Gag-Pol polyprotein OS=Saccharomyces cerevisiae (strain ATCC 204508 / S288c) OX=559292 GN=TY3B-I PE=1 SV=2	PF00665	Integrase core domain	GO:0015074	DNA integration	--	--	--	--	--	--
Cluster-11081.0	21	0.97	18	0.82	16	0.73	7	0.32	8	0.34	12	0.54	1486	557531014	ESR42197.1	1916	7.2e-212	hypothetical protein CICLE_v10011437mg [Citrus clementina]	XM_006480467.3	XM_006480467	640	0	PREDICTED: Citrus sinensis pentatricopeptide repeat-containing protein At2g37320 (LOC102607158), mRNA	--	--	--	--	Q9ZUT4	1436	1.3e-157	Pentatricopeptide repeat-containing protein At2g37320 OS=Arabidopsis thaliana OX=3702 GN=PCMP-E50 PE=2 SV=1	PF14432	DYW family of nucleic acid deaminases	--	--	GO:0008270	zinc ion binding	--	--	--	--
Cluster-11083.0	6	4.61	7	4.15	10	6.07	6	4.45	20	11.12	9	5.88	342	--	--	--	--	--	--	--	--	--	--	--	--	--	--	--	--	--	--	--	--	--	--	--	--	--	--	--	--
Cluster-1109.0	21.59	4.25	57.32	10.41	28	5.11	47.66	9.14	70.2	12	40.93	7.58	560	965609290	BAT95781.1	905	4.6e-95	hypothetical protein VIGAN_08258500 [Vigna angularis var. angularis]	XM_017557907.1	XM_017557907	554	0	PREDICTED: Vigna angularis transmembrane protein 205 (LOC108324950), mRNA	--	--	--	--	Q6GPW4	256	3.2e-21	Transmembrane protein 205 OS=Xenopus laevis OX=8355 GN=tmem205 PE=2 SV=1	--	--	--	--	--	--	--	--	KOG2886	Uncharacterized conserved protein
Cluster-11099.0	5	0.45	6	0.53	6	0.53	32	2.84	28	2.31	35	3.06	894	1315953773	GAY54106.1	279	2.9e-22	hypothetical protein CUMW_154130 [Citrus unshiu]	--	--	--	--	--	--	--	--	--	--	--	--	--	--	--	--	--	--	--	--	--	--	--
Cluster-11120.0	2	0.38	2	0.36	5	0.89	4	0.75	9	1.5	2	0.36	567	--	--	--	--	--	XM_006493134.3	XM_006493134	50	1.23294e-15	PREDICTED: Citrus sinensis serine/arginine-rich splicing factor SR34A (LOC102611169), transcript variant X3, mRNA	--	--	--	--	--	--	--	--	--	--	--	--	--	--	--	--	--	--
Cluster-11125.0	3	0.82	7	1.72	5	1.24	3	0.8	4	0.92	2	0.51	479	641840791	KDO59708.1	661	7.8e-67	hypothetical protein CISIN_1g003439mg [Citrus sinensis]	XM_006487048.3	XM_006487048	234	5.34393e-118	PREDICTED: Citrus sinensis pentatricopeptide repeat-containing protein At4g33990 (LOC102617894), mRNA	--	--	--	--	O81767	436	3.7e-42	Pentatricopeptide repeat-containing protein At4g33990 OS=Arabidopsis thaliana OX=3702 GN=EMB2758 PE=3 SV=2	--	--	--	--	--	--	--	--	--	--
Cluster-11130.0	5	0.45	6	0.52	4	0.35	9	0.79	5	0.41	5	0.44	897	--	--	--	--	--	--	--	--	--	--	--	--	--	--	--	--	--	--	--	--	--	--	--	--	--	--	--	--
Cluster-11137.0	5	0.41	22	1.76	15	1.2	7	0.57	22	1.66	4	0.32	953	--	--	--	--	--	--	--	--	--	--	--	--	--	--	--	--	--	--	PF00751	DM DNA binding domain	GO:0006355	regulation of transcription, DNA-templated	GO:0043565	sequence-specific DNA binding	--	--	--	--
Cluster-11161.1	7	1.24	7	1.15	8	1.32	17	2.94	47	7.29	8	1.34	592	1216993652	XP_021635948.1	291	7.7e-24	MYB-like transcription factor ETC1 isoform X2 [Hevea brasiliensis]	--	--	--	--	--	--	--	--	--	Q9LNI5	161	3.5e-10	MYB-like transcription factor ETC1 OS=Arabidopsis thaliana OX=3702 GN=ETC1 PE=2 SV=1	--	--	--	--	--	--	--	--	--	--
Cluster-11165.0	39	1.01	26	0.67	47	1.2	14	0.35	26	0.63	27	0.68	2443	641854320	KDO73128.1	2140	1.3e-237	hypothetical protein CISIN_1g006962mg [Citrus sinensis]	XM_025102164.1	XM_025102164	839	0	PREDICTED: Citrus sinensis interactor of constitutive active ROPs 3 (LOC102626539), transcript variant X4, mRNA	--	--	--	--	Q9LSS5	1153	1.4e-124	Interactor of constitutive active ROPs 3 OS=Arabidopsis thaliana OX=3702 GN=ICR3 PE=1 SV=1	PF13851	Growth-arrest specific micro-tubule binding	GO:0048870	cell motility	--	--	GO:0031514	motile cilium	--	--
Cluster-11176.0	41	1.37	58	1.92	56	1.85	83	2.72	34	1.06	83	2.72	1947	1338420905	PON44298.1	839	7.3e-87	High mobility group box domain containing protein [Parasponia andersonii]	XM_006476344.3	XM_006476344	720	0	PREDICTED: Citrus sinensis high mobility group B protein 6 (LOC102616879), transcript variant X2, mRNA	K09273	UBTF	upstream-binding transcription factor	http://www.genome.jp/dbget-bin/www_bget?ko:K09273	Q9SUP7	688	9e-71	High mobility group B protein 6 OS=Arabidopsis thaliana OX=3702 GN=HMGB6 PE=2 SV=1	PF01352	KRAB box	GO:0006355	regulation of transcription, DNA-templated	GO:0003676	nucleic acid binding	--	--	KOG0381	HMG box-containing protein
Cluster-11178.0	7	1.09	17	2.48	5	0.73	4	0.61	9	1.23	12	1.77	637	--	--	--	--	--	--	--	--	--	--	--	--	--	--	--	--	--	--	--	--	--	--	--	--	--	--	--	--
Cluster-1118.0	23.58	5.14	35.06	7	11	2.21	10.99	2.34	6	1.13	18.03	3.68	532	920697738	KOM40963.1	687	8.4e-70	hypothetical protein LR48_Vigan04g116100 [Vigna angularis]	XM_017565316.1	XM_017565316	517	0	PREDICTED: Vigna angularis 60S ribosomal protein L9-like (LOC108330772), mRNA	K02940	RP-L9e, RPL9	large subunit ribosomal protein L9e	http://www.genome.jp/dbget-bin/www_bget?ko:K02940	P30707	634	4.5e-65	60S ribosomal protein L9 OS=Pisum sativum OX=3888 GN=RPL9 PE=2 SV=1	PF00347	Ribosomal protein L6	GO:0006412//GO:0042254	translation//ribosome biogenesis	GO:0019843//GO:0003735	rRNA binding//structural constituent of ribosome	GO:0005840	ribosome	KOG3255	60S ribosomal protein L9
Cluster-11186.0	36	10.41	41	10.56	39	10.13	38	10.69	26	6.3	24	6.4	468	1035923669	OAY53258.1	326	5.3e-28	hypothetical protein MANES_04G149100 [Manihot esculenta]	--	--	--	--	--	K14488	SAUR	SAUR family protein	http://www.genome.jp/dbget-bin/www_bget?ko:K14488	Q9SGU2	125	4.1e-06	Auxin-responsive protein SAUR71 OS=Arabidopsis thaliana OX=3702 GN=SAUR71 PE=2 SV=1	PF02519	Auxin responsive protein	GO:0009733	response to auxin	--	--	--	--	--	--
Cluster-11189.0	5	3.7	5	2.88	2	1.18	2	1.43	5	2.7	1	0.63	345	1012332768	KYP44187.1	351	5e-31	Retrovirus-related Pol polyprotein from transposon TNT 1-94 [Cajanus cajan]	--	--	--	--	--	--	--	--	--	P10978	143	2.5e-08	Retrovirus-related Pol polyprotein from transposon TNT 1-94 OS=Nicotiana tabacum OX=4097 PE=2 SV=1	--	--	--	--	--	--	--	--	--	--
Cluster-11193.0	9	1.15	20	2.43	15	1.83	14	1.75	7	0.8	21	2.57	714	1315951443	GAY56357.1	505	1.4e-48	hypothetical protein CUMW_171270 [Citrus unshiu]	XM_006475564.3	XM_006475564	200	6.47209e-99	PREDICTED: Citrus sinensis subtilisin-like protease SBT6.1 (LOC102618142), transcript variant X1, mRNA	K08653	MBTPS1	membrane-bound transcription factor site-1 protease	http://www.genome.jp/dbget-bin/www_bget?ko:K08653	Q0WUG6	427	6e-41	Subtilisin-like protease SBT6.1 OS=Arabidopsis thaliana OX=3702 GN=SBT6.1 PE=1 SV=1	--	--	--	--	--	--	--	--	--	--
Cluster-11208.0	7	3.94	4	1.83	1	0.47	1	0.55	13	5.59	3	1.48	371	702300981	XP_010048940.1	454	6.1e-43	PREDICTED: laccase-14 [Eucalyptus grandis]	--	--	--	--	--	K05909	E1.10.3.2	laccase	http://www.genome.jp/dbget-bin/www_bget?ko:K05909	Q9LYQ2	348	4.5e-32	Laccase-13 OS=Arabidopsis thaliana OX=3702 GN=LAC13 PE=2 SV=1	PF00394//PF07684	Multicopper oxidase//NOTCH protein	GO:0007219//GO:0007275//GO:0030154//GO:0055114	Notch signaling pathway//multicellular organism development//cell differentiation//oxidation-reduction process	--	--	GO:0016021	integral component of membrane	--	--
Cluster-11222.0	2	0.37	3	0.52	2	0.35	2	0.36	4	0.65	8	1.4	577	--	--	--	--	--	--	--	--	--	--	--	--	--	--	--	--	--	--	--	--	--	--	--	--	--	--	--	--
Cluster-11230.0	47.33	7.39	41.95	6.14	30	4.4	41.23	6.28	68.11	9.38	52	7.7	635	1371522988	PSS19082.1	844	6.2e-88	Guanine deaminase [Actinidia chinensis var. chinensis]	XM_022889124.1	XM_022889124	345	1.42335e-179	PREDICTED: Durio zibethinus guanine deaminase (LOC111295585), transcript variant X1, mRNA	--	--	--	--	Q94BU8	762	7.7e-80	Guanosine deaminase OS=Arabidopsis thaliana OX=3702 GN=GSDA PE=1 SV=1	PF14437	MafB19-like deaminase	GO:0006807//GO:0002100	nitrogen compound metabolic process//tRNA wobble adenosine to inosine editing	GO:0008251	tRNA-specific adenosine deaminase activity	--	--	KOG1018	Cytosine deaminase FCY1 and related enzymes
Cluster-11242.0	4	0.74	17	2.91	15	2.58	6	1.08	21	3.38	5	0.87	579	223537678	EEF39301.1	161	9e-09	conserved hypothetical protein [Ricinus communis]	--	--	--	--	--	--	--	--	--	--	--	--	--	--	--	--	--	--	--	--	--	--	--
Cluster-11253.0	11	0.88	9	0.7	11	0.85	8	0.63	13	0.95	9	0.7	977	1204900376	XP_021282291.1	303	5.2e-25	GATA transcription factor 15-like [Herrania umbratica]	XM_012634908.1	XM_012634908	36	1.31816e-07	PREDICTED: Gossypium raimondii GATA transcription factor 16-like (LOC105802985), mRNA	--	--	--	--	Q8LG10	197	3.9e-14	GATA transcription factor 15 OS=Arabidopsis thaliana OX=3702 GN=GATA15 PE=2 SV=2	PF00320	GATA zinc finger	GO:0006355	regulation of transcription, DNA-templated	GO:0008270//GO:0043565	zinc ion binding//sequence-specific DNA binding	--	--	--	--
Cluster-11255.0	9	0.32	17	0.6	22	0.77	11	0.38	10	0.33	13	0.45	1852	--	--	--	--	--	--	--	--	--	--	--	--	--	--	--	--	--	--	--	--	--	--	--	--	--	--	--	--
Cluster-11266.0	7	1.4	6	1.1	7	1.29	16	3.11	12	2.08	13	2.44	556	--	--	--	--	--	--	--	--	--	--	--	--	--	--	--	--	--	--	--	--	--	--	--	--	--	--	--	--
Cluster-11269.0	2	0.67	5	1.46	2	0.59	1	0.32	7	1.92	6	1.83	442	--	--	--	--	--	LT594788.1	LT594788	35	2.05981e-07	Theobroma cacao genome assembly, chromosome: I	--	--	--	--	--	--	--	--	--	--	--	--	--	--	--	--	--	--
Cluster-11285.0	10	2.17	17	3.38	4	0.8	2	0.42	5	0.94	4	0.81	533	--	--	--	--	--	--	--	--	--	--	--	--	--	--	--	--	--	--	--	--	--	--	--	--	--	--	--	--
Cluster-11294.0	7	1.47	11	2.12	6	1.16	6	1.23	4	0.73	2	0.39	542	223528313	EEF30357.1	224	4.2e-16	conserved hypothetical protein [Ricinus communis]	--	--	--	--	--	--	--	--	--	--	--	--	--	--	--	--	--	--	--	--	--	--	--
Cluster-11301.0	15	0.74	16	0.77	15	0.72	7	0.34	15	0.68	8	0.38	1415	1315967994	GAY40311.1	261	5.6e-20	hypothetical protein CUMW_050950 [Citrus unshiu]	--	--	--	--	--	K11446	KDM5, JARID1	histone demethylase JARID1	http://www.genome.jp/dbget-bin/www_bget?ko:K11446	C0SUT9	220	1.2e-16	Putative lysine-specific demethylase JMJ16 OS=Arabidopsis thaliana OX=3702 GN=JMJ16 PE=2 SV=1	--	--	--	--	--	--	--	--	KOG1246	DNA-binding protein jumonji/RBP2/SMCY, contains JmjC domain
Cluster-11330.0	7	0.44	11	0.68	8	0.49	14	0.87	6	0.35	8	0.49	1163	1552275372	RVX17467.1	984	6.7e-104	Rust resistance kinase Lr10 [Vitis vinifera]	XM_018980685.1	XM_018980685	245	1.03661e-123	PREDICTED: Juglans regia rust resistance kinase Lr10-like (LOC109002788), transcript variant X5, mRNA	--	--	--	--	P93604	540	7.8e-54	Rust resistance kinase Lr10 OS=Triticum aestivum OX=4565 GN=LRK10 PE=2 SV=1	PF07714//PF00069	Protein tyrosine and serine/threonine kinase//Protein kinase domain	GO:0006468	protein phosphorylation	GO:0005524//GO:0004672	ATP binding//protein kinase activity	--	--	--	--
Cluster-11339.0	3	0.37	9	1.06	16	1.89	4	0.49	5	0.56	3	0.36	727	--	--	--	--	--	--	--	--	--	--	--	--	--	--	--	--	--	--	--	--	--	--	--	--	--	--	--	--
Cluster-11340.0	6	2.75	23	8.84	18	7.02	5	2.22	11	3.97	4	1.63	395	--	--	--	--	--	--	--	--	--	--	--	--	--	--	--	--	--	--	--	--	--	--	--	--	--	--	--	--
Cluster-11345.0	5	2.11	2	0.72	4	1.45	2.02	0.83	1	0.34	6	2.27	406	1050599346	XP_017622013.1	216	2.6e-15	PREDICTED: uncharacterized protein LOC108466168 [Gossypium arboreum]	--	--	--	--	--	--	--	--	--	--	--	--	--	--	--	--	--	--	--	--	--	--	--
Cluster-11375.0	11	1	13	1.14	14	1.23	19	1.69	15	1.24	14	1.23	891	1540522121	XP_027355227.1	186	1.8e-11	peptidyl-prolyl cis-trans isomerase FKBP16-3, chloroplastic [Abrus precatorius]	XM_003606781.3	XM_003606781	69	5.41856e-26	PREDICTED: Medicago truncatula peptidyl-prolyl cis-trans isomerase FKBP16-3, chloroplastic (LOC11415976), mRNA	K01802	E5.2.1.8	peptidylprolyl isomerase	http://www.genome.jp/dbget-bin/www_bget?ko:K01802	O22870	165	1.8e-10	Peptidyl-prolyl cis-trans isomerase FKBP16-3, chloroplastic OS=Arabidopsis thaliana OX=3702 GN=FKBP16-3 PE=1 SV=2	PF00254	FKBP-type peptidyl-prolyl cis-trans isomerase	--	--	GO:0003755	peptidyl-prolyl cis-trans isomerase activity	--	--	--	--
Cluster-11400.0	31	0.81	32	0.83	32	0.83	30	0.77	37	0.91	33	0.85	2412	1350265865	XP_024045464.1	2964	0	G-type lectin S-receptor-like serine/threonine-protein kinase SD2-2 [Citrus clementina]	XM_006491086.2	XM_006491086	1029	0	PREDICTED: Citrus sinensis G-type lectin S-receptor-like serine/threonine-protein kinase SD2-2 (LOC102611935), mRNA	--	--	--	--	Q39203	2181	8.4e-244	G-type lectin S-receptor-like serine/threonine-protein kinase SD2-2 OS=Arabidopsis thaliana OX=3702 GN=SD22 PE=1 SV=1	PF07714//PF00069//PF00954	Protein tyrosine and serine/threonine kinase//Protein kinase domain//S-locus glycoprotein domain	GO:0006468//GO:0048544	protein phosphorylation//recognition of pollen	GO:0004672//GO:0005524	protein kinase activity//ATP binding	--	--	--	--
Cluster-11418.0	2	0.85	5	1.8	1	0.36	9	3.71	3	1.02	1	0.38	405	--	--	--	--	--	XM_011021293.1	XM_011021293	36	5.21021e-08	PREDICTED: Populus euphratica homeobox-leucine zipper protein ATHB-8 (LOC105122272), mRNA	--	--	--	--	--	--	--	--	--	--	--	--	--	--	--	--	--	--
Cluster-11439.0	2	1.16	4	1.88	1	0.48	3	1.68	5	2.2	8	4.05	368	1204922325	XP_021294113.1	271	1e-21	uncharacterized protein At1g04910-like isoform X1 [Herrania umbratica]	--	--	--	--	--	--	--	--	--	F4IAL1	220	3.1e-17	O-fucosyltransferase 2 OS=Arabidopsis thaliana OX=3702 GN=OFUT2 PE=2 SV=1	--	--	--	--	--	--	--	--	--	--
Cluster-11455.0	10	1.36	10	1.29	11	1.42	11	1.46	16	1.94	14	1.82	687	1137245026	OMP04411.1	377	9.6e-34	hypothetical protein COLO4_09658 [Corchorus olitorius]	HQ200190.1	HQ200190	82	2.45083e-33	Khaya senegalensis clone Ks082 microsatellite sequence	--	--	--	--	--	--	--	--	PF05384	Sensor protein DegS	GO:0007165	signal transduction	GO:0016301	kinase activity	--	--	--	--
Cluster-11466.0	40	2.1	59	3.04	28	1.44	9	0.46	29	1.41	17	0.87	1344	1315969754	GAY38009.1	1424	7.4e-155	hypothetical protein CUMW_033380, partial [Citrus unshiu]	XM_006488330.3	XM_006488330	635	0	PREDICTED: Citrus sinensis methylsterol monooxygenase 2-2 (LOC102611328), mRNA	K14424	SMO2	4-alpha-methyl-delta7-sterol-4alpha-methyl oxidase	http://www.genome.jp/dbget-bin/www_bget?ko:K14424	Q8VWZ8	1287	2.2e-140	Methylsterol monooxygenase 2-2 OS=Arabidopsis thaliana OX=3702 GN=SMO2-2 PE=2 SV=1	PF04116	Fatty acid hydroxylase superfamily	GO:0008610//GO:0055114	lipid biosynthetic process//oxidation-reduction process	GO:0005506//GO:0016491	iron ion binding//oxidoreductase activity	--	--	KOG0873	C-4 sterol methyl oxidase
Cluster-11474.0	6	0.9	9	1.27	6	0.85	9	1.32	5	0.67	10	1.43	648	--	--	--	--	--	--	--	--	--	--	--	--	--	--	--	--	--	--	--	--	--	--	--	--	--	--	--	--
Cluster-11492.0	1	0.56	5	2.27	8	3.7	5	2.7	4	1.71	3	1.47	372	--	--	--	--	--	--	--	--	--	--	--	--	--	--	--	--	--	--	--	--	--	--	--	--	--	--	--	--
Cluster-11497.0	53	3.16	63	3.67	56	3.26	8	0.47	24	1.32	17	0.98	1217	557524122	ESR35489.1	463	1.8e-43	hypothetical protein CICLE_v10005586mg [Citrus clementina]	XM_020539612.2	XM_020539612	61	2.09374e-21	PREDICTED: Zea mays putative rRNA methylase YtqB (LOC103630584), mRNA	--	--	--	--	--	--	--	--	PF01209//PF05175	ubiE/COQ5 methyltransferase family//Methyltransferase small domain	--	--	GO:0008168	methyltransferase activity	--	--	--	--
Cluster-11498.0	28.04	4.41	28.27	4.17	27.82	4.12	27.82	4.27	32.2	4.47	19	2.84	632	1552226181	RVW76419.1	640	2.8e-64	Retrovirus-related Pol polyprotein from transposon RE1 [Vitis vinifera]	CP027633.1	CP027633	40	5.00853e-10	Linum usitatissimum chromosome Lu9	--	--	--	--	Q94HW2	294	1.4e-25	Retrovirus-related Pol polyprotein from transposon RE1 OS=Arabidopsis thaliana OX=3702 GN=RE1 PE=2 SV=1	--	--	--	--	--	--	--	--	--	--
Cluster-11500.0	3	0.44	7	0.96	5	0.69	11	1.56	5	0.65	7	0.97	661	--	--	--	--	--	--	--	--	--	--	--	--	--	--	--	--	--	--	--	--	--	--	--	--	--	--	--	--
Cluster-11517.0	7	3.16	12	4.55	12	4.62	5	2.19	2	0.71	4	1.61	397	--	--	--	--	--	--	--	--	--	--	--	--	--	--	--	--	--	--	--	--	--	--	--	--	--	--	--	--
Cluster-11529.0	11	0.91	18	1.44	14	1.12	15	1.21	24	1.81	10	0.8	955	--	--	--	--	--	--	--	--	--	--	--	--	--	--	--	--	--	--	--	--	--	--	--	--	--	--	--	--
Cluster-11547.0	9	1.04	11	1.22	12	1.33	9	1.02	17	1.77	6	0.67	760	--	--	--	--	--	--	--	--	--	--	--	--	--	--	--	--	--	--	--	--	--	--	--	--	--	--	--	--
Cluster-11550.0	2	0.44	2	0.4	4	0.8	12	2.55	6	1.13	4	0.82	532	1344031312	XP_023898789.1	662	6.7e-67	pentatricopeptide repeat-containing protein At5g04780, mitochondrial-like [Quercus suber]	XM_024029390.1	XM_024029390	192	1.33105e-94	PREDICTED: Quercus suber pentatricopeptide repeat-containing protein At5g04780, mitochondrial-like (LOC111997314), mRNA	--	--	--	--	Q9LIQ7	274	2.5e-23	Pentatricopeptide repeat-containing protein At3g24000, mitochondrial OS=Arabidopsis thaliana OX=3702 GN=PCMP-H87 PE=3 SV=1	PF17049	ATPase expression protein 1	GO:0006417	regulation of translation	GO:0045182	translation regulator activity	--	--	--	--
Cluster-11553.0	12	2.31	5	0.89	3	0.54	8	1.5	4	0.67	10	1.81	567	568858916	XP_006482989.1	224	4.3e-16	uncharacterized protein LOC102623457 [Citrus sinensis]	XR_002903747.1	XR_002903747	55	2.04861e-18	PREDICTED: Morus notabilis uncharacterized LOC21387573 (LOC21387573), ncRNA	--	--	--	--	--	--	--	--	--	--	--	--	--	--	--	--	--	--
Cluster-1157.0	13	3.03	23	4.88	3	0.64	12.97	2.95	11	2.2	16	3.48	515	1044527125	XP_017408052.1	723	5.4e-74	PREDICTED: aminoacyl tRNA synthase complex-interacting multifunctional protein 1 [Vigna angularis]	XM_017552563.1	XM_017552563	509	0	PREDICTED: Vigna angularis aminoacyl tRNA synthase complex-interacting multifunctional protein 1 (LOC108320956), mRNA	K15437	AIMP1, ARC1	aminoacyl tRNA synthase complex-interacting multifunctional protein 1	http://www.genome.jp/dbget-bin/www_bget?ko:K15437	Q9SVN5	353	1.7e-32	Methionine--tRNA ligase, cytoplasmic OS=Arabidopsis thaliana OX=3702 GN=At4g13780 PE=2 SV=1	PF01588	Putative tRNA binding domain	--	--	GO:0000049	tRNA binding	--	--	KOG2241	tRNA-binding protein
Cluster-11590.0	1	0.38	1	0.33	1	0.33	2	0.73	4	1.22	4	1.36	422	1350341460	XP_006420404.2	181	3.1e-11	uncharacterized protein LOC18032201 [Citrus clementina]	--	--	--	--	--	--	--	--	--	--	--	--	--	--	--	--	--	--	--	--	--	--	--
Cluster-11624.0	13	1.77	17	2.19	13	1.68	15	1.99	52	6.3	36	4.67	688	1315954048	GAY53825.1	436	1.4e-40	hypothetical protein CUMW_152000 [Citrus unshiu]	XM_006425297.2	XM_006425297	114	3.99278e-51	PREDICTED: Citrus clementina uncharacterized LOC18037289 (LOC18037289), transcript variant X3, mRNA	--	--	--	--	--	--	--	--	PF06644	ATP11 protein	GO:0065003	protein-containing complex assembly	--	--	GO:0005739	mitochondrion	--	--
Cluster-11639.0	48	1.71	60.05	2.11	29	1.02	62	2.16	46	1.52	31	1.08	1853	1315967795	GAY40112.1	472	2.5e-44	hypothetical protein CUMW_049540 [Citrus unshiu]	XM_007049723.2	XM_007049723	130	1.41372e-59	PREDICTED: Theobroma cacao uncharacterized LOC18612793 (LOC18612793), mRNA	--	--	--	--	--	--	--	--	--	--	--	--	--	--	--	--	--	--
Cluster-11639.1	13	1.27	7	0.66	16	1.51	8	0.77	9	0.8	7	0.66	849	--	--	--	--	--	--	--	--	--	--	--	--	--	--	--	--	--	--	PF04700	Structural glycoprotein p40/gp41 conserved region	--	--	GO:0005198	structural molecule activity	GO:0019012	virion	--	--
Cluster-11650.0	14.95	4.49	18	4.79	5.08	1.36	6	1.75	14.04	3.51	3	0.83	461	641820420	KDO40377.1	427	1e-39	hypothetical protein CISIN_1g0034891mg, partial [Citrus sinensis]	XM_024581738.1	XM_024581738	48	1.27891e-14	PREDICTED: Populus trichocarpa G-type lectin S-receptor-like serine/threonine-protein kinase At1g11330 (LOC18102966), mRNA	--	--	--	--	Q9SXB4	318	1.7e-28	G-type lectin S-receptor-like serine/threonine-protein kinase At1g11300 OS=Arabidopsis thaliana OX=3702 GN=At1g11300 PE=2 SV=1	PF07714//PF08114//PF03788//PF00069	Protein tyrosine and serine/threonine kinase//ATPase proteolipid family//LrgA family//Protein kinase domain	GO:0050790//GO:0006468	regulation of catalytic activity//protein phosphorylation	GO:0004672//GO:0005524//GO:0030234	protein kinase activity//ATP binding//enzyme regulator activity	GO:0016021	integral component of membrane	--	--
Cluster-11657.0	69	1.56	61	1.37	66.04	1.48	125	2.77	171.72	3.64	116	2.58	2750	641845799	KDO64685.1	1741	2.6e-191	hypothetical protein CISIN_1g006459mg [Citrus sinensis]	XM_024191033.1	XM_024191033	294	1.43669e-150	PREDICTED: Citrus clementina protein WVD2-like 7 (LOC18053316), transcript variant X5, mRNA	--	--	--	--	Q67Y69	414	7.5e-39	Protein WVD2-like 7 OS=Arabidopsis thaliana OX=3702 GN=WDL7 PE=2 SV=1	PF04505	Interferon-induced transmembrane protein	--	--	--	--	GO:0016021	integral component of membrane	--	--
Cluster-11678.0	63	3.21	50	2.5	44	2.2	65	3.24	82	3.86	39	1.94	1376	1023976329	KZV19421.1	223	1.4e-15	hypothetical protein F511_08762 [Dorcoceras hygrometricum]	--	--	--	--	--	--	--	--	--	--	--	--	--	--	--	--	--	--	--	--	--	--	--
Cluster-11681.0	44	2.98	34	2.24	41	2.7	22	1.46	18	1.12	24	1.58	1104	1350257937	XP_024044723.1	638	8.4e-64	uncharacterized protein LOC18049781 isoform X3 [Citrus clementina]	XM_025098908.1	XM_025098908	138	2.9737e-64	PREDICTED: Citrus sinensis E3 ubiquitin-protein ligase MARCH11 (LOC102620817), mRNA	--	--	--	--	--	--	--	--	PF12678//PF12906	RING-H2 zinc finger domain//RING-variant domain	--	--	GO:0008270	zinc ion binding	--	--	--	--
Cluster-11718.0	13	0.69	14	0.73	12	0.63	67	3.49	124	6.1	79	4.1	1328	1137210247	OMO78848.1	462	2.6e-43	hypothetical protein CCACVL1_14078 [Corchorus capsularis]	XM_012596580.1	XM_012596580	80	6.27769e-32	PREDICTED: Gossypium raimondii transcriptional regulator TAC1-like (LOC105774187), mRNA	--	--	--	--	Q39266	197	5.3e-14	Zinc finger protein 7 OS=Arabidopsis thaliana OX=3702 GN=ZFP7 PE=1 SV=1	--	--	--	--	--	--	--	--	--	--
Cluster-11726.0	15	0.91	22	1.31	9	0.53	13	0.77	18	1.01	6	0.35	1197	1552227353	RVW77385.1	272	2.5e-21	hypothetical protein CK203_043660 [Vitis vinifera]	--	--	--	--	--	--	--	--	--	--	--	--	--	--	--	--	--	--	--	--	--	--	--
Cluster-11735.0	3	1.08	1	0.31	1	0.32	2	0.7	4	1.18	1	0.33	429	--	--	--	--	--	--	--	--	--	--	--	--	--	--	--	--	--	--	--	--	--	--	--	--	--	--	--	--
Cluster-11757.0	12	0.95	17	1.31	13	1	5	0.39	5	0.36	9	0.69	984	--	--	--	--	--	--	--	--	--	--	--	--	--	--	--	--	--	--	PF07127//PF13456	Late nodulin protein//Reverse transcriptase-like	GO:0009878//GO:0051252	nodule morphogenesis//regulation of RNA metabolic process	GO:0003676//GO:0004523//GO:0046872	nucleic acid binding//RNA-DNA hybrid ribonuclease activity//metal ion binding	--	--	--	--
Cluster-11772.0	2	0.63	4	1.11	4	1.12	3	0.91	2	0.52	2	0.57	453	--	--	--	--	--	--	--	--	--	--	--	--	--	--	--	--	--	--	--	--	--	--	--	--	--	--	--	--
Cluster-11773.0	5.99	2.95	5.01	2.05	1	0.42	5.26	2.51	1.34	0.52	2	0.87	386	--	--	--	--	--	--	--	--	--	--	--	--	--	--	--	--	--	--	--	--	--	--	--	--	--	--	--	--
Cluster-11784.0	25	8.96	32	9.95	17	5.35	25	8.7	30	8.77	10	3.25	430	1315972479	GAY36068.1	291	5.6e-24	hypothetical protein CUMW_020090 [Citrus unshiu]	XM_024182205.1	XM_024182205	126	5.17971e-58	PREDICTED: Citrus clementina 50S ribosomal protein L33 (LOC112097247), transcript variant X2, mRNA	K02913	RP-L33, MRPL33, rpmG	large subunit ribosomal protein L33	http://www.genome.jp/dbget-bin/www_bget?ko:K02913	B6IN38	171	1.8e-11	50S ribosomal protein L33 OS=Rhodospirillum centenum (strain ATCC 51521 / SW) OX=414684 GN=rpmG PE=3 SV=1	PF00471	Ribosomal protein L33	GO:0006412//GO:0042254	translation//ribosome biogenesis	GO:0003735	structural constituent of ribosome	GO:0005840	ribosome	--	--
Cluster-1179.0	178.93	23.89	229.83	29.06	170.09	21.54	224.62	29.27	241.56	28.75	207.06	26.38	696	1044548903	XP_017440674.1	752	3.2e-77	PREDICTED: hypersensitive-induced response protein 2-like [Vigna angularis]	XM_017585186.1	XM_017585186	687	0	PREDICTED: Vigna angularis hypersensitive-induced response protein 2-like (LOC108346163), transcript variant X2, mRNA	--	--	--	--	Q6K550	686	5.5e-71	Hypersensitive-induced response protein-like protein 2 OS=Oryza sativa subsp. japonica OX=39947 GN=HIRL2 PE=3 SV=1	--	--	--	--	--	--	--	--	--	--
Cluster-11809.0	13	0.69	13	0.68	14	0.73	20	1.04	18	0.89	21	1.09	1327	1344014591	XP_023889970.1	879	1.1e-91	glycine-rich RNA-binding protein RZ1C-like [Quercus suber]	XM_028260250.1	XM_028260250	134	6.01215e-62	PREDICTED: Camellia sinensis glycine-rich RNA-binding protein RZ1C-like (LOC114313843), mRNA	K12885	RBMX, HNRNPG	heterogeneous nuclear ribonucleoprotein G	http://www.genome.jp/dbget-bin/www_bget?ko:K12885	O22703	397	3.4e-37	Glycine-rich RNA-binding protein RZ1B OS=Arabidopsis thaliana OX=3702 GN=RZ1B PE=2 SV=1	PF16367//PF00076//PF00098	RNA recognition motif//RNA recognition motif. (a.k.a. RRM, RBD, or RNP domain)//Zinc knuckle	--	--	GO:0003676//GO:0008270	nucleic acid binding//zinc ion binding	--	--	--	--
Cluster-11820.0	4	1.67	10	3.56	7	2.52	1	0.41	15	5.01	6	2.25	407	1559642019	RWW64097.1	242	2.6e-18	hypothetical protein BHE74_00028691 [Ensete ventricosum]	--	--	--	--	--	--	--	--	--	--	--	--	--	--	--	--	--	--	--	--	--	--	--
Cluster-11825.0	10	3.24	10	2.85	5	1.44	4	1.26	2	0.54	4	1.18	447	--	--	--	--	--	--	--	--	--	--	--	--	--	--	--	--	--	--	PF07465	Photosystem I protein M (PsaM)	GO:0015979	photosynthesis	--	--	--	--	--	--
Cluster-11827.0	6	0.59	7	0.66	12	1.13	5	0.48	6	0.53	5	0.47	848	--	--	--	--	--	--	--	--	--	--	--	--	--	--	--	--	--	--	--	--	--	--	--	--	--	--	--	--
Cluster-11832.0	22	3.15	15	2.03	19	2.57	10	1.4	28	3.56	11	1.5	667	641856486	KDO75252.1	384	1.4e-34	hypothetical protein CISIN_1g032175mg [Citrus sinensis]	--	--	--	--	--	--	--	--	--	--	--	--	--	PF10775	ATP synthase complex subunit h	GO:0015986	ATP synthesis coupled proton transport	--	--	GO:0000276	mitochondrial proton-transporting ATP synthase complex, coupling factor F(o)	--	--
Cluster-11838.0	4	1.48	2	0.64	1	0.32	13	4.67	7	2.1	9	3.02	425	--	--	--	--	--	--	--	--	--	--	--	--	--	--	--	--	--	--	--	--	--	--	--	--	--	--	--	--
Cluster-11843.0	2	1.65	2	1.26	3	1.94	9	7.19	2	1.18	2	1.4	336	985430000	XP_015385365.1	145	3.7e-07	probable disease resistance protein At5g63020 [Citrus sinensis]	--	--	--	--	--	--	--	--	--	--	--	--	--	--	--	--	--	--	--	--	--	--	--
Cluster-11847.0	4	2	6	2.49	6	2.53	3	1.46	2	0.78	1	0.44	384	--	--	--	--	--	--	--	--	--	--	--	--	--	--	--	--	--	--	--	--	--	--	--	--	--	--	--	--
Cluster-11850.0	24.53	12.84	37.01	15.92	23.13	10.12	16.67	8.45	12.07	4.88	9	4.15	379	1350248025	XP_024044090.1	459	1.6e-43	TMV resistance protein N isoform X3 [Citrus clementina]	--	--	--	--	--	--	--	--	--	V9M2S5	328	9.7e-30	Disease resistance protein RPV1 OS=Vitis rotundifolia OX=103349 GN=RPV1 PE=1 SV=1	PF01582//PF13676	TIR domain//TIR domain	GO:0007165	signal transduction	GO:0005515	protein binding	--	--	--	--
Cluster-11858.0	34	3.28	58	5.39	41	3.81	11	1.04	15	1.31	6	0.56	857	--	--	--	--	--	--	--	--	--	--	--	--	--	--	--	--	--	--	--	--	--	--	--	--	--	--	--	--
Cluster-11870.0	5	1.84	3	0.95	6	1.93	5	1.78	6	1.79	3	1	426	--	--	--	--	--	--	--	--	--	--	--	--	--	--	--	--	--	--	--	--	--	--	--	--	--	--	--	--
Cluster-11875.0	18	2.49	12.76	1.67	17	2.23	11	1.49	13	1.6	16	2.11	681	802644206	XP_012079306.1	832	1.6e-86	ADP-ribosylation factor 1 isoform X1 [Jatropha curcas]	XM_021787029.1	XM_021787029	326	5.5883e-169	PREDICTED: Hevea brasiliensis ADP-ribosylation factor 1-like (LOC110637087), mRNA	K07937	ARF1	ADP-ribosylation factor 1	http://www.genome.jp/dbget-bin/www_bget?ko:K07937	Q06396	788	7.9e-83	ADP-ribosylation factor 1 OS=Oryza sativa subsp. japonica OX=39947 GN=Os01g0813400 PE=2 SV=3	PF04670//PF00071//PF01591//PF00025//PF01926//PF00503	Gtr1/RagA G protein conserved region//Ras family//6-phosphofructo-2-kinase//ADP-ribosylation factor family//50S ribosome-binding GTPase//G-protein alpha subunit	GO:0007186//GO:0006013//GO:0006000	G protein-coupled receptor signaling pathway//mannose metabolic process//fructose metabolic process	GO:0003924//GO:0005524//GO:0031683//GO:0019001//GO:0005525//GO:0003873	GTPase activity//ATP binding//G-protein beta/gamma-subunit complex binding//guanyl nucleotide binding//GTP binding//6-phosphofructo-2-kinase activity	--	--	KOG0070	GTP-binding ADP-ribosylation factor Arf1
Cluster-11913.0	28	7.94	19	4.81	19	4.84	13	3.58	14	3.33	9	2.35	472	1343975180	XP_023871787.1	237	1.1e-17	TMV resistance protein N-like [Quercus suber]	--	--	--	--	--	--	--	--	--	V9M2S5	196	2.4e-14	Disease resistance protein RPV1 OS=Vitis rotundifolia OX=103349 GN=RPV1 PE=1 SV=1	PF01582//PF03709//PF13676	TIR domain//Orn/Lys/Arg decarboxylase, N-terminal domain//TIR domain	GO:0007165	signal transduction	GO:0016831//GO:0005515	carboxy-lyase activity//protein binding	--	--	--	--
Cluster-11958.0	1	0.97	3	2.16	1	0.74	3	2.82	2	1.35	1	0.81	324	1315940666	GAY66643.1	186	6.4e-12	hypothetical protein CUMW_250420 [Citrus unshiu]	--	--	--	--	--	--	--	--	--	--	--	--	--	--	--	--	--	--	--	--	--	--	--
Cluster-1196.0	39	7.62	44	7.94	8	1.45	23	4.38	8	1.36	8	1.47	562	920680561	KOM27426.1	734	3.1e-75	hypothetical protein LR48_Vigan406s023600 [Vigna angularis]	XM_017551833.1	XM_017551833	487	0	PREDICTED: Vigna angularis 60S ribosomal protein L28-2-like (LOC108320418), mRNA	K02903	RP-L28e, RPL28	large subunit ribosomal protein L28e	http://www.genome.jp/dbget-bin/www_bget?ko:K02903	Q9M0E2	545	9.9e-55	60S ribosomal protein L28-2 OS=Arabidopsis thaliana OX=3702 GN=RPL28C PE=2 SV=1	--	--	--	--	--	--	--	--	KOG3412	60S ribosomal protein L28
Cluster-11968.0	7	1.16	13	2.01	2	0.31	2	0.32	4	0.58	3	0.47	615	1552247008	RVW93786.1	394	9.1e-36	Retrovirus-related Pol polyprotein from transposon RE1 [Vitis vinifera]	AM469056.1	AM469056	90	7.80514e-38	Vitis vinifera contig VV78X120097.20, whole genome shotgun sequence	--	--	--	--	Q94HW2	136	2.9e-07	Retrovirus-related Pol polyprotein from transposon RE1 OS=Arabidopsis thaliana OX=3702 GN=RE1 PE=2 SV=1	--	--	--	--	--	--	--	--	--	--
Cluster-11969.0	47	8	54	8.57	36	5.73	5	0.83	23	3.44	13	2.09	605	1269915835	XP_022769663.1	261	2.4e-20	transcription factor UNE10-like isoform X2 [Durio zibethinus]	--	--	--	--	--	--	--	--	--	Q8GZ38	136	2.8e-07	Transcription factor UNE10 OS=Arabidopsis thaliana OX=3702 GN=UNE10 PE=2 SV=1	--	--	--	--	--	--	--	--	--	--
Cluster-11971.0	8	0.86	13	1.33	6	0.62	8	0.84	10	0.97	4	0.41	800	--	--	--	--	--	--	--	--	--	--	--	--	--	--	--	--	--	--	--	--	--	--	--	--	--	--	--	--
Cluster-11986.0	10	1.39	6	0.79	4	0.53	3	0.41	6	0.74	3	0.4	678	734418525	KHN39679.1	151	1.5e-07	hypothetical protein glysoja_020757 [Glycine soja]	--	--	--	--	--	--	--	--	--	--	--	--	--	--	--	--	--	--	--	--	--	--	--
Cluster-12028.0	18	1.16	25	1.57	26	1.63	11	0.69	14	0.83	8	0.5	1146	--	--	--	--	--	--	--	--	--	--	--	--	--	--	--	--	--	--	--	--	--	--	--	--	--	--	--	--
Cluster-12032.0	94	3.9	90	3.68	69	2.82	41	1.67	63	2.43	77	3.12	1625	557542628	ESR53606.1	1746	4.1e-192	hypothetical protein CICLE_v10020110mg [Citrus clementina]	XM_016597033.1	XM_016597033	265	1.11203e-134	PREDICTED: Nicotiana tabacum probable xyloglucan galactosyltransferase GT19 (LOC107777064), mRNA	--	--	--	--	Q9SUW1	1499	6.8e-165	Probable xyloglucan galactosyltransferase GT19 OS=Arabidopsis thaliana OX=3702 GN=GT19 PE=2 SV=1	PF00524	E1 Protein, N terminal domain	--	--	GO:0016817	hydrolase activity, acting on acid anhydrides	--	--	--	--
Cluster-12039.0	8	0.42	16	0.82	14	0.72	16	0.82	38	1.84	16	0.82	1344	641839198	KDO58132.1	653	1.9e-65	hypothetical protein CISIN_1g023996mg [Citrus sinensis]	XM_012220746.2	XM_012220746	149	2.79411e-70	PREDICTED: Jatropha curcas NAC domain-containing protein 90 (LOC105637310), transcript variant X2, mRNA	--	--	--	--	Q9FMR3	559	5.6e-56	NAC domain-containing protein 90 OS=Arabidopsis thaliana OX=3702 GN=NAC090 PE=1 SV=1	PF02365//PF04277	No apical meristem (NAM) protein//Oxaloacetate decarboxylase, gamma chain	GO:0006090//GO:0006525//GO:0006355//GO:0006560//GO:0006814//GO:0036376	pyruvate metabolic process//arginine metabolic process//regulation of transcription, DNA-templated//proline metabolic process//sodium ion transport//sodium ion export across plasma membrane	GO:0008948//GO:0015081//GO:0003677	oxaloacetate decarboxylase activity//sodium ion transmembrane transporter activity//DNA binding	GO:0016020	membrane	--	--
Cluster-12040.0	1	0.36	2	0.63	1	0.32	3	1.06	4	1.18	4	1.32	428	557554908	ESR64922.1	192	1.7e-12	hypothetical protein CICLE_v10008543mg [Citrus clementina]	KM978030.1	KM978030	36	5.53148e-08	Ornithogalum longebracteatum receptor-like serine/threonine-protein kinase SD1-8 (STPK-6) mRNA, complete cds	K04733	IRAK4	interleukin-1 receptor-associated kinase 4	http://www.genome.jp/dbget-bin/www_bget?ko:K04733	O64793	163	1.5e-10	G-type lectin S-receptor-like serine/threonine-protein kinase At1g67520 OS=Arabidopsis thaliana OX=3702 GN=At1g67520 PE=2 SV=3	PF10176	Protein of unknown function (DUF2370)	GO:0030001//GO:0007034	metal ion transport//vacuolar transport	--	--	--	--	--	--
Cluster-12055.0	6	1.47	20	4.45	19	4.25	2	0.48	3	0.63	3	0.69	503	--	--	--	--	--	--	--	--	--	--	--	--	--	--	--	--	--	--	PF06436//PF03483//PF10954	Pneumovirus matrix protein 2 (M2)//B3/4 domain//Protein of unknown function (DUF2755)	GO:0006571//GO:0009094//GO:0046782//GO:0000162//GO:0006432	tyrosine biosynthetic process//L-phenylalanine biosynthetic process//regulation of viral transcription//tryptophan biosynthetic process//phenylalanyl-tRNA aminoacylation	GO:0004826//GO:0005198//GO:0003723	phenylalanine-tRNA ligase activity//structural molecule activity//RNA binding	GO:0016021//GO:0019012//GO:0009328	integral component of membrane//virion//phenylalanine-tRNA ligase complex	--	--
Cluster-12062.0	2	1.94	7	5.04	3	2.23	2	1.88	1	0.68	3	2.43	324	--	--	--	--	--	--	--	--	--	--	--	--	--	--	--	--	--	--	--	--	--	--	--	--	--	--	--	--
Cluster-12093.0	6	1.02	15	2.37	9	1.43	2	0.33	3	0.45	4	0.64	606	641862275	KDO80962.1	368	9.3e-33	hypothetical protein CISIN_1g033701mg [Citrus sinensis]	--	--	--	--	--	--	--	--	--	Q7XI45	209	9.7e-16	Signal peptidase complex-like protein DTM1 OS=Oryza sativa subsp. japonica OX=39947 GN=DTM1 PE=2 SV=1	PF06645	Microsomal signal peptidase 12 kDa subunit (SPC12)	GO:0006465	signal peptide processing	GO:0008233	peptidase activity	GO:0016021//GO:0005787	integral component of membrane//signal peptidase complex	--	--
Cluster-12094.0	46	1.46	48	1.5	42	1.31	31	0.96	43	1.27	19	0.59	2045	1315959614	GAY48382.1	1054	9e-112	hypothetical protein CUMW_111240 [Citrus unshiu]	XM_007031647.2	XM_007031647	294	1.06377e-150	PREDICTED: Theobroma cacao uncharacterized LOC18600912 (LOC18600912), mRNA	--	--	--	--	P31170	307	1.4e-26	Heat shock protein 21, chloroplastic OS=Arabidopsis thaliana OX=3702 GN=HSP21 PE=1 SV=1	--	--	--	--	--	--	--	--	--	--
Cluster-12106.0	12	4.33	8	2.5	12	3.79	2	0.7	17	5	5	1.64	429	--	--	--	--	--	--	--	--	--	--	--	--	--	--	--	--	--	--	--	--	--	--	--	--	--	--	--	--
Cluster-12108.0	5	0.68	5	0.64	4	0.51	125	16.49	84.97	10.23	75	9.67	691	568860241	XP_006483633.1	680	7.1e-69	AIG2-like protein D [Citrus sinensis]	--	--	--	--	--	--	--	--	--	A8MRP2	479	5.5e-47	AIG2-like protein D OS=Arabidopsis thaliana OX=3702 GN=AIG2LD PE=2 SV=1	--	--	--	--	--	--	--	--	--	--
Cluster-12118.0	8	0.52	38	2.39	27	1.7	7	0.44	17	1.01	10	0.63	1145	567859232	XP_006422299.1	940	8.3e-99	transcription factor MYB41 [Citrus clementina]	XM_002265319.4	XM_002265319	260	4.67936e-132	PREDICTED: Vitis vinifera transcription factor MYB26 (LOC100248382), mRNA	K09422	MYBP	myb proto-oncogene protein, plant	http://www.genome.jp/dbget-bin/www_bget?ko:K09422	Q8VZQ2	559	4.8e-56	Transcription factor MYB61 OS=Arabidopsis thaliana OX=3702 GN=MYB61 PE=2 SV=1	--	--	--	--	--	--	--	--	--	--
Cluster-12129.2	1	0.39	2	0.67	2	0.67	5	1.88	2	0.63	3	1.05	418	--	--	--	--	--	--	--	--	--	--	--	--	--	--	--	--	--	--	--	--	--	--	--	--	--	--	--	--
Cluster-12138.0	10	1.17	6	0.67	4	0.45	5	0.57	13	1.36	6	0.67	757	--	--	--	--	--	--	--	--	--	--	--	--	--	--	--	--	--	--	--	--	--	--	--	--	--	--	--	--
Cluster-12145.0	3	0.49	7	1.08	9	1.39	3	0.48	4	0.58	3	0.47	617	568836296	XP_006472181.1	555	2e-54	pentatricopeptide repeat-containing protein At1g09190 [Citrus sinensis]	XM_006472118.3	XM_006472118	191	5.60115e-94	PREDICTED: Citrus sinensis pentatricopeptide repeat-containing protein At1g09190 (LOC102617057), mRNA	--	--	--	--	O80488	394	3.5e-37	Pentatricopeptide repeat-containing protein At1g09190 OS=Arabidopsis thaliana OX=3702 GN=PCMP-E70 PE=2 SV=1	--	--	--	--	--	--	--	--	--	--
Cluster-12148.1	9	0.43	14	0.65	32	1.49	9	0.42	14	0.62	7	0.32	1457	--	--	--	--	--	--	--	--	--	--	--	--	--	--	--	--	--	--	--	--	--	--	--	--	--	--	--	--
Cluster-12153.0	13	0.48	28	1.02	10	0.36	12	0.43	16	0.55	10	0.36	1791	1315949450	GAY58341.1	1975	1.3e-218	hypothetical protein CUMW_186340 [Citrus unshiu]	XM_015533593.2	XM_015533593	875	0	PREDICTED: Citrus sinensis type IV inositol polyphosphate 5-phosphatase 7 (LOC102617137), transcript variant X2, mRNA	--	--	--	--	Q0WQ41	1649	3e-182	Type IV inositol polyphosphate 5-phosphatase 7 OS=Arabidopsis thaliana OX=3702 GN=IP5P7 PE=1 SV=1	--	--	--	--	--	--	--	--	--	--
Cluster-12195.0	2	0.96	5	2	3	1.22	2	0.93	2	0.75	2	0.85	389	--	--	--	--	--	--	--	--	--	--	--	--	--	--	--	--	--	--	PF09782	NADH:ubiquinone oxidoreductase, NDUFB6/B17 subunit	GO:0006120	mitochondrial electron transport, NADH to ubiquinone	--	--	GO:0005747	mitochondrial respiratory chain complex I	--	--
Cluster-12208.0	3	0.35	5	0.55	5	0.55	3	0.34	5	0.52	5	0.55	761	--	--	--	--	--	--	--	--	--	--	--	--	--	--	--	--	--	--	--	--	--	--	--	--	--	--	--	--
Cluster-12208.1	20	0.93	28	1.28	18	0.82	11	0.5	13	0.56	9	0.41	1480	--	--	--	--	--	--	--	--	--	--	--	--	--	--	--	--	--	--	--	--	--	--	--	--	--	--	--	--
Cluster-12215.0	7	0.52	9	0.65	13	0.94	11	0.8	25	1.71	26	1.88	1026	--	--	--	--	--	XM_018116154.1	XM_018116154	94	7.94186e-40	PREDICTED: Theobroma cacao DNA repair protein XRCC2 homolog (LOC18610073), transcript variant X3, mRNA	--	--	--	--	--	--	--	--	--	--	--	--	--	--	--	--	--	--
Cluster-12216.0	3	0.44	12	1.65	7	0.96	3	0.43	5	0.65	3	0.42	661	--	--	--	--	--	--	--	--	--	--	--	--	--	--	--	--	--	--	--	--	--	--	--	--	--	--	--	--
Cluster-12238.0	3	0.51	5	0.79	3	0.48	2	0.33	3	0.45	9	1.44	606	--	--	--	--	--	LN713260.1	LN713260	35	2.88373e-07	Cucumis melo genomic chromosome, chr_6	--	--	--	--	--	--	--	--	--	--	--	--	--	--	--	--	--	--
Cluster-12241.0	5	0.42	21	1.69	12	0.97	11	0.89	17	1.29	10	0.8	950	--	--	--	--	--	--	--	--	--	--	--	--	--	--	--	--	--	--	--	--	--	--	--	--	--	--	--	--
Cluster-12247.0	24	1.29	23	1.22	23	1.21	30	1.58	8	0.4	27	1.42	1316	1389613386	XP_024952719.1	1188	1.7e-127	uncharacterized protein LOC102618982 isoform X2 [Citrus sinensis]	XM_025096951.1	XM_025096951	452	0	PREDICTED: Citrus sinensis putative transglycosylase H16_A0665 (LOC102618982), transcript variant X2, mRNA	--	--	--	--	O87626	363	2.9e-33	Penicillin-binding protein 1A OS=Neisseria flavescens OX=484 GN=mrcA PE=3 SV=1	--	--	--	--	--	--	--	--	--	--
Cluster-12252.0	6	1.55	9	2.1	9	2.11	20	5.04	34	7.46	17	4.08	491	--	--	--	--	--	--	--	--	--	--	--	--	--	--	--	--	--	--	--	--	--	--	--	--	--	--	--	--
Cluster-12256.0	4	1.78	3	1.12	4	1.52	2	0.86	5	1.76	2	0.79	399	--	--	--	--	--	--	--	--	--	--	--	--	--	--	--	--	--	--	--	--	--	--	--	--	--	--	--	--
Cluster-12274.0	21.49	0.59	42	1.13	33	0.89	18	0.48	19	0.48	12	0.32	2333	--	--	--	--	--	--	--	--	--	--	--	--	--	--	--	--	--	--	--	--	--	--	--	--	--	--	--	--
Cluster-12287.1	2	0.73	1	0.32	2	0.64	2	0.71	3	0.89	1	0.33	427	508784237	EOY31493.1	440	2.9e-41	DNA double-strand break repair rad50 ATPase, putative isoform 1 [Theobroma cacao]	XM_016840429.1	XM_016840429	92	4.08804e-39	PREDICTED: Gossypium hirsutum uncharacterized LOC107912310 (LOC107912310), transcript variant X2, mRNA	--	--	--	--	Q9FG14	270	5.7e-23	Myosin-binding protein 7 OS=Arabidopsis thaliana OX=3702 GN=MYOB7 PE=1 SV=1	--	--	--	--	--	--	--	--	--	--
Cluster-12296.0	14	2.4	19	3.03	15	2.4	23	3.84	37	5.56	12	1.94	603	255563370	XP_002522688.1	347	2.5e-30	costars family protein [Ricinus communis]	XM_027491914.1	XM_027491914	121	4.47242e-55	PREDICTED: Abrus precatorius costars family protein (LOC113859099), mRNA	--	--	--	--	Q8LBN7	325	3.4e-29	Costars family protein At4g33640 OS=Arabidopsis thaliana OX=3702 GN=At4g33640 PE=1 SV=1	PF01166	TSC-22/dip/bun family	GO:0006355	regulation of transcription, DNA-templated	GO:0003700	DNA-binding transcription factor activity	GO:0005667	transcription regulator complex	--	--
Cluster-12298.0	10	0.79	26	1.98	10	0.76	8	0.61	12	0.86	11	0.84	990	1570194240	RYQ80043.1	209	4.2e-14	hypothetical protein Ahy_Scaffold1g106718 isoform F [Arachis hypogaea]	--	--	--	--	--	K08900	BCS1	mitochondrial chaperone BCS1	http://www.genome.jp/dbget-bin/www_bget?ko:K08900	F4KID5	146	3.2e-08	AAA-ATPase At5g17750 OS=Arabidopsis thaliana OX=3702 GN=At5g17750 PE=3 SV=1	PF13911	AhpC/TSA antioxidant enzyme	GO:0055114	oxidation-reduction process	--	--	--	--	--	--
Cluster-12310.0	5	0.35	6	0.4	16	1.08	11	0.75	14	0.89	6	0.4	1085	557549933	ESR60562.1	438	1.3e-40	hypothetical protein CICLE_v10017068mg [Citrus clementina]	XM_006491569.3	XM_006491569	223	1.63789e-111	PREDICTED: Citrus sinensis uncharacterized LOC102612837 (LOC102612837), mRNA	--	--	--	--	--	--	--	--	--	--	--	--	--	--	--	--	--	--
Cluster-12330.0	1	0.32	2	0.56	3	0.84	7	2.15	3	0.79	3	0.87	451	--	--	--	--	--	--	--	--	--	--	--	--	--	--	--	--	--	--	--	--	--	--	--	--	--	--	--	--
Cluster-12346.0	1	0.56	1	0.46	4	1.86	1	0.55	1	0.43	1	0.49	371	--	--	--	--	--	NC_041177.1	NC_041177	64	1.28894e-23	Morus notabilis mitochondrion, complete genome	--	--	--	--	--	--	--	--	--	--	--	--	--	--	--	--	--	--
Cluster-12347.1	20	0.77	21	0.8	24	0.91	13	0.49	22	0.79	12	0.45	1732	--	--	--	--	--	--	--	--	--	--	--	--	--	--	--	--	--	--	--	--	--	--	--	--	--	--	--	--
Cluster-12352.1	2	0.43	4	0.78	6	1.18	4	0.83	4	0.74	5	1	538	1315943035	GAY64500.1	493	2.6e-47	hypothetical protein CUMW_234060 [Citrus unshiu]	XM_021964615.1	XM_021964615	57	1.49783e-19	PREDICTED: Prunus avium receptor like protein 30-like (LOC110762020), mRNA	--	--	--	--	Q9M9X0	278	8.6e-24	Receptor-like protein 32 OS=Arabidopsis thaliana OX=3702 GN=RLP32 PE=2 SV=1	PF00560//PF13516//PF13855	Leucine Rich Repeat//Leucine Rich repeat//Leucine rich repeat	--	--	GO:0005515	protein binding	--	--	--	--
Cluster-12358.0	4	0.57	3	0.41	10	1.35	12	1.68	20	2.54	10	1.37	667	--	--	--	--	--	--	--	--	--	--	--	--	--	--	--	--	--	--	--	--	--	--	--	--	--	--	--	--
Cluster-12358.1	30	0.95	49	1.53	37	1.15	23	0.71	20	0.59	23	0.71	2049	1012328252	KYP39906.1	615	7.2e-61	Retrovirus-related Pol polyprotein from transposon 17.6 [Cajanus cajan]	AB646135.2	AB646135	97	3.46263e-41	Beta vulgaris DNA, chromosome 3 region, clone: 33E19	--	--	--	--	P04323	320	4.4e-28	Retrovirus-related Pol polyprotein from transposon 17.6 OS=Drosophila melanogaster OX=7227 GN=pol PE=4 SV=1	--	--	--	--	--	--	--	--	--	--
Cluster-12379.0	20	1.41	21	1.44	24	1.65	6	0.41	14	0.91	11	0.75	1070	1344126150	PPD98661.1	1323	3e-143	hypothetical protein GOBAR_DD04290 [Gossypium barbadense]	XM_015534252.2	XM_015534252	395	0	PREDICTED: Citrus sinensis serine/threonine-protein kinase Aurora-3 (LOC102607796), transcript variant X1, mRNA	K08850	AURKX	aurora kinase, other	http://www.genome.jp/dbget-bin/www_bget?ko:K08850	O64629	1227	1.6e-133	Serine/threonine-protein kinase Aurora-3 OS=Arabidopsis thaliana OX=3702 GN=AUR3 PE=2 SV=1	PF00069//PF07714	Protein kinase domain//Protein tyrosine and serine/threonine kinase	GO:0006468	protein phosphorylation	GO:0004672//GO:0005524	protein kinase activity//ATP binding	--	--	KOG0580	Serine/threonine protein kinase
Cluster-12381.0	120.11	30.68	106.61	24.56	69.96	16.23	98.27	24.43	62.07	13.45	50.63	12	494	1471994959	RHN66621.1	766	5.4e-79	putative EF-hand domain pair protein [Medicago truncatula]	XM_017574556.1	XM_017574556	489	0	PREDICTED: Vigna angularis calmodulin-like (LOC108337964), mRNA	K02183	CALM	calmodulin	http://www.genome.jp/dbget-bin/www_bget?ko:K02183	Q0JNS6	759	1.3e-79	Calmodulin-1 OS=Oryza sativa subsp. japonica OX=39947 GN=CAM1-1 PE=1 SV=2	PF12763//PF13499//PF02563//PF03874//PF13202//PF13405//PF00036//PF10591//PF00404	Cytoskeletal-regulatory complex EF hand//EF-hand domain pair//Polysaccharide biosynthesis/export protein//RNA polymerase Rpb4//EF hand//EF-hand domain//EF hand//Secreted protein acidic and rich in cysteine Ca binding region//Dockerin type I domain	GO:0015774//GO:0000272//GO:0006352//GO:0005975	polysaccharide transport//polysaccharide catabolic process//DNA-templated transcription, initiation//carbohydrate metabolic process	GO:0015159//GO:0005509//GO:0005515//GO:0004553	polysaccharide transmembrane transporter activity//calcium ion binding//protein binding//hydrolase activity, hydrolyzing O-glycosyl compounds	GO:0030880//GO:0016020	RNA polymerase complex//membrane	KOG0027	Calmodulin and related proteins (EF-Hand superfamily)
Cluster-12385.0	22	1.82	17	1.36	11	0.88	7	0.57	5	0.38	4	0.32	955	1216962754	XP_021677920.1	893	2e-93	SPX domain-containing protein 3-like isoform X1 [Hevea brasiliensis]	XM_021810997.1	XM_021810997	234	1.10188e-117	PREDICTED: Hevea brasiliensis SPX domain-containing protein 3-like (LOC110654864), mRNA	--	--	--	--	Q5PP62	705	4.7e-73	SPX domain-containing protein 3 OS=Arabidopsis thaliana OX=3702 GN=SPX3 PE=2 SV=1	--	--	--	--	--	--	--	--	KOG1161	Protein involved in vacuolar polyphosphate accumulation, contains SPX domain
Cluster-12397.0	16	2.72	34	5.4	23	3.66	33	5.48	22	3.29	31	4.99	605	1350341397	XP_006419338.2	518	3.8e-50	nuclear poly(A) polymerase 3 [Citrus clementina]	--	--	--	--	--	K14376	PAP	poly(A) polymerase	http://www.genome.jp/dbget-bin/www_bget?ko:K14376	Q56XM9	345	1.6e-31	Nuclear poly(A) polymerase 3 OS=Arabidopsis thaliana OX=3702 GN=PAPS3 PE=1 SV=1	--	--	--	--	--	--	--	--	--	--
Cluster-12434.1	4	0.82	2	0.38	3	0.57	2	0.4	2	0.35	2	0.38	549	1350299699	XP_024040249.1	187	8.2e-12	uncharacterized protein LOC112098357 [Citrus clementina]	--	--	--	--	--	--	--	--	--	--	--	--	--	--	--	--	--	--	--	--	--	--	--
Cluster-12435.0	13	5.14	22	7.45	12	4.12	11	4.22	16	5.09	16	5.7	415	--	--	--	--	--	--	--	--	--	--	--	--	--	--	--	--	--	--	--	--	--	--	--	--	--	--	--	--
Cluster-12444.0	6	1.04	34	5.47	17	2.75	14	2.36	12	1.82	8	1.31	600	--	--	--	--	--	--	--	--	--	--	--	--	--	--	--	--	--	--	--	--	--	--	--	--	--	--	--	--
Cluster-12501.0	9	0.36	12	0.47	18	0.71	16	0.63	19	0.71	10	0.39	1674	1269943062	XP_022721025.1	1465	1.6e-159	transcription factor bHLH112-like [Durio zibethinus]	XM_022921650.1	XM_022921650	379	0	PREDICTED: Durio zibethinus transcription factor bHLH112-like (LOC111318780), mRNA	--	--	--	--	Q94JL3	549	1e-54	Transcription factor bHLH112 OS=Arabidopsis thaliana OX=3702 GN=BHLH112 PE=1 SV=1	PF00010//PF04281	Helix-loop-helix DNA-binding domain//Mitochondrial import receptor subunit Tom22	GO:0006886	intracellular protein transport	GO:0046983	protein dimerization activity	GO:0005741	mitochondrial outer membrane	--	--
Cluster-12507.0	2	0.95	1	0.39	5	2	2	0.92	1	0.37	3	1.26	391	--	--	--	--	--	--	--	--	--	--	--	--	--	--	--	--	--	--	--	--	--	--	--	--	--	--	--	--
Cluster-12519.0	16	1.16	13	0.92	6	0.42	10	0.71	14	0.93	10	0.7	1049	--	--	--	--	--	--	--	--	--	--	--	--	--	--	--	--	--	--	--	--	--	--	--	--	--	--	--	--
Cluster-12544.0	9	0.78	19	1.59	6	0.5	8	0.68	6	0.47	10	0.84	924	--	--	--	--	--	--	--	--	--	--	--	--	--	--	--	--	--	--	--	--	--	--	--	--	--	--	--	--
Cluster-1255.0	13.01	3.31	23	5.28	19.01	4.39	16.8	4.16	22.91	4.94	13.99	3.3	495	965662605	BAT78314.1	504	1.3e-48	hypothetical protein VIGAN_02097400 [Vigna angularis var. angularis]	XM_017553722.1	XM_017553722	486	0	PREDICTED: Vigna angularis aspartate aminotransferase 1 (LOC108321846), mRNA	K14454	GOT1	aspartate aminotransferase, cytoplasmic	http://www.genome.jp/dbget-bin/www_bget?ko:K14454	P28734	452	5.3e-44	Aspartate aminotransferase, cytoplasmic OS=Daucus carota OX=4039 PE=2 SV=1	PF00155	Aminotransferase class I and II	GO:0009058	biosynthetic process	GO:0030170	pyridoxal phosphate binding	--	--	KOG1412	Aspartate aminotransferase/Glutamic oxaloacetic transaminase AAT2/GOT1
Cluster-12572.0	4	0.37	4	0.35	6	0.53	8	0.72	9	0.75	4	0.35	886	--	--	--	--	--	--	--	--	--	--	--	--	--	--	--	--	--	--	--	--	--	--	--	--	--	--	--	--
Cluster-12589.1	15	1.19	12	0.92	17	1.31	21	1.63	15	1.09	11	0.84	983	1216246717	XP_021606957.1	374	3.1e-33	heat shock factor protein HSF30-like [Manihot esculenta]	XM_028197425.1	XM_028197425	105	5.83217e-46	PREDICTED: Camellia sinensis heat shock factor protein HSF30 (LOC114257644), mRNA	K09419	HSFF	heat shock transcription factor, other eukaryote	http://www.genome.jp/dbget-bin/www_bget?ko:K09419	P41152	344	3.5e-31	Heat shock factor protein HSF30 OS=Solanum peruvianum OX=4082 GN=HSF30 PE=2 SV=1	PF00447	HSF-type DNA-binding	GO:0006355	regulation of transcription, DNA-templated	GO:0043565//GO:0003700	sequence-specific DNA binding//DNA-binding transcription factor activity	GO:0042025//GO:0005667	host cell nucleus//transcription regulator complex	--	--
Cluster-12600.0	2	0.39	7	1.26	2	0.36	5	0.95	3	0.51	2	0.37	564	--	--	--	--	--	--	--	--	--	--	--	--	--	--	--	--	--	--	--	--	--	--	--	--	--	--	--	--
Cluster-12606.1	15	0.51	26	0.88	22	0.74	22	0.74	30	0.96	20	0.67	1913	--	--	--	--	--	--	--	--	--	--	--	--	--	--	--	--	--	--	PF08118	Yeast mitochondrial distribution and morphology (MDM) proteins	GO:0007005//GO:0000001	mitochondrion organization//mitochondrion inheritance	--	--	GO:0005743	mitochondrial inner membrane	--	--
Cluster-12619.1	7	0.63	11	0.95	7	0.6	6	0.52	6	0.49	4	0.34	904	--	--	--	--	--	--	--	--	--	--	--	--	--	--	--	--	--	--	--	--	--	--	--	--	--	--	--	--
Cluster-12619.3	3	0.32	7	0.72	6	0.62	9	0.94	8	0.78	10	1.03	798	--	--	--	--	--	--	--	--	--	--	--	--	--	--	--	--	--	--	--	--	--	--	--	--	--	--	--	--
Cluster-12636.0	27.5	2.05	17.99	1.3	23.8	1.72	25.56	1.86	15.05	1.02	9.25	0.67	1030	224115408	XP_002317026.1	760	5.6e-78	3-hydroxy-3-methylglutaryl-coenzyme A reductase 1 [Populus trichocarpa]	FJ755158.2	FJ755158	258	5.42713e-131	Panax quinquefolius 3-hydroxy-3-methylglutaryl coenzyme A reductase (HMGR) mRNA, complete cds	K00021	HMGCR	hydroxymethylglutaryl-CoA reductase (NADPH)	http://www.genome.jp/dbget-bin/www_bget?ko:K00021	A0A0A1C930	752	1.8e-78	3-hydroxy-3-methylglutaryl coenzyme A reductase 2-A OS=Panax ginseng OX=4054 GN=HMGR2 PE=2 SV=1	PF08612//PF00368	TATA-binding related factor (TRF) of subunit 20 of Mediator complex//Hydroxymethylglutaryl-coenzyme A reductase	GO:0055114//GO:0006694//GO:0015936//GO:0006357	oxidation-reduction process//steroid biosynthetic process//coenzyme A metabolic process//regulation of transcription by RNA polymerase II	GO:0050662//GO:0003712//GO:0004420	obsolete coenzyme binding//transcription coregulator activity//hydroxymethylglutaryl-CoA reductase (NADPH) activity	GO:0016592//GO:0005667	mediator complex//transcription regulator complex	KOG2480	3-hydroxy-3-methylglutaryl-CoA (HMG-CoA) reductase
Cluster-12644.1	6.7	3.07	15	5.76	1	0.39	3	1.33	1	0.36	1	0.41	395	965617775	BAU02925.1	666	1.7e-67	hypothetical protein VIGAN_11252100 [Vigna angularis var. angularis]	XM_017584115.1	XM_017584115	389	0	PREDICTED: Vigna angularis NADP-dependent malic enzyme (LOC108345532), mRNA	K00029	E1.1.1.40, maeB	malate dehydrogenase (oxaloacetate-decarboxylating)(NADP+)	http://www.genome.jp/dbget-bin/www_bget?ko:K00029	P51615	592	2.5e-60	NADP-dependent malic enzyme OS=Vitis vinifera OX=29760 PE=2 SV=1	PF00158//PF03949//PF07728//PF03193//PF01926	Sigma-54 interaction domain//Malic enzyme, NAD binding domain//AAA domain (dynein-related subfamily)//RsgA GTPase//50S ribosome-binding GTPase	GO:0006355	regulation of transcription, DNA-templated	GO:0005525//GO:0051287//GO:0008134//GO:0005524//GO:0003924//GO:0016887	GTP binding//NAD binding//transcription factor binding//ATP binding//GTPase activity//ATPase activity	GO:0005667	transcription regulator complex	KOG1257	NADP+-dependent malic enzyme
Cluster-12648.0	1	0.38	2	0.66	2	0.67	1	0.37	2	0.62	3	1.04	419	--	--	--	--	--	--	--	--	--	--	--	--	--	--	--	--	--	--	--	--	--	--	--	--	--	--	--	--
Cluster-12668.1	4	0.38	7	0.64	8	0.73	4	0.37	9	0.78	7	0.64	865	1137172167	OMO51490.1	1154	9.6e-124	hypothetical protein CCACVL1_29767 [Corchorus capsularis]	XM_024036846.1	XM_024036846	341	3.28513e-177	PREDICTED: Quercus suber probable leucine-rich repeat receptor-like protein kinase At5g49770 (LOC112004607), mRNA	--	--	--	--	Q9LT96	451	1.2e-43	Probable leucine-rich repeat receptor-like protein kinase At5g49770 OS=Arabidopsis thaliana OX=3702 GN=At5g49770 PE=1 SV=1	PF00560//PF13855//PF13516	Leucine Rich Repeat//Leucine rich repeat//Leucine Rich repeat	--	--	GO:0005515	protein binding	--	--	--	--
Cluster-12680.1	18	2.08	11	1.21	13	1.44	15	1.69	5	0.52	6	0.67	761	1063479820	XP_007037760.2	415	4.2e-38	PREDICTED: piriformospora indica-insensitive protein 2 [Theobroma cacao]	--	--	--	--	--	--	--	--	--	Q5PP26	262	8.7e-22	Piriformospora indica-insensitive protein 2 OS=Arabidopsis thaliana OX=3702 GN=PII-2 PE=2 SV=1	--	--	--	--	--	--	--	--	--	--
Cluster-1269.0	24.41	6.15	83.65	19.04	42.37	9.71	13	3.19	20	4.28	13.48	3.16	497	950958003	XP_014497172.1	538	1.5e-52	60S ribosomal protein L30 [Vigna radiata var. radiata]	XM_017561862.1	XM_017561862	492	0	PREDICTED: Vigna angularis 60S ribosomal protein L30 (LOC108328074), mRNA	K02908	RP-L30e, RPL30	large subunit ribosomal protein L30e	http://www.genome.jp/dbget-bin/www_bget?ko:K02908	O49884	530	4.8e-53	60S ribosomal protein L30 OS=Lupinus luteus OX=3873 GN=RPL30 PE=3 SV=1	--	--	--	--	--	--	--	--	KOG2988	60S ribosomal protein L30
Cluster-1343.0	3	0.74	30	6.69	4	0.9	4	0.96	4	0.84	18	4.13	502	1044546896	XP_017439604.1	638	3.8e-64	PREDICTED: NADP-dependent malic enzyme [Vigna angularis]	XM_017584115.1	XM_017584115	496	0	PREDICTED: Vigna angularis NADP-dependent malic enzyme (LOC108345532), mRNA	K00029	E1.1.1.40, maeB	malate dehydrogenase (oxaloacetate-decarboxylating)(NADP+)	http://www.genome.jp/dbget-bin/www_bget?ko:K00029	P51615	546	6.7e-55	NADP-dependent malic enzyme OS=Vitis vinifera OX=29760 PE=2 SV=1	PF03949	Malic enzyme, NAD binding domain	--	--	GO:0051287	NAD binding	--	--	KOG1257	NADP+-dependent malic enzyme
Cluster-1381.0	2	0.81	14	4.86	12	4.22	16	6.31	37	12.06	25	9.14	411	950961259	XP_014497841.1	626	7.6e-63	cyclic nucleotide-gated ion channel 2 [Vigna radiata var. radiata]	XM_017563293.1	XM_017563293	408	0	PREDICTED: Vigna angularis cyclic nucleotide-gated ion channel 2 (LOC108329198), mRNA	K05391	CNGF	cyclic nucleotide gated channel, other eukaryote	http://www.genome.jp/dbget-bin/www_bget?ko:K05391	O65718	522	3.3e-52	Cyclic nucleotide-gated ion channel 2 OS=Arabidopsis thaliana OX=3702 GN=CNGC2 PE=1 SV=1	--	--	--	--	--	--	--	--	--	--
Cluster-1383.0	4	2.13	16	6.99	1	0.44	2.8	1.44	5	2.05	9	4.22	377	1445396455	RDX86574.1	630	2.4e-63	Succinate--CoA ligase [ADP-forming] subunit beta, mitochondrial [Mucuna pruriens]	XM_014659415.2	XM_014659415	374	0	PREDICTED: Vigna radiata var. radiata succinate--CoA ligase [ADP-forming] subunit beta, mitochondrial (LOC106772816), mRNA	K01900	LSC2	succinyl-CoA synthetase beta subunit	http://www.genome.jp/dbget-bin/www_bget?ko:K01900	Q84LB6	598	4.7e-61	Succinate--CoA ligase [ADP-forming] subunit beta, mitochondrial OS=Solanum lycopersicum OX=4081 PE=1 SV=1	PF00549	CoA-ligase	--	--	GO:0003824	catalytic activity	--	--	KOG2799	Succinyl-CoA synthetase, beta subunit
Cluster-1478.0	57	5.95	98	9.8	76	7.6	54	5.5	54.99	5.18	51	5.11	814	920703038	KOM46263.1	1205	1.1e-129	hypothetical protein LR48_Vigan06g156900 [Vigna angularis]	XM_017570498.1	XM_017570498	805	0	PREDICTED: Vigna angularis 40S ribosomal protein S2-4-like (LOC108334617), mRNA	K02981	RP-S2e, RPS2	small subunit ribosomal protein S2e	http://www.genome.jp/dbget-bin/www_bget?ko:K02981	Q9SCM3	1069	2.5e-115	40S ribosomal protein S2-4 OS=Arabidopsis thaliana OX=3702 GN=RPS2D PE=2 SV=1	PF00333//PF03719	Ribosomal protein S5, N-terminal domain//Ribosomal protein S5, C-terminal domain	GO:0042254//GO:0006412	ribosome biogenesis//translation	GO:0003723//GO:0003735	RNA binding//structural constituent of ribosome	GO:0005840	ribosome	KOG0877	40S ribosomal protein S2/30S ribosomal protein S5
Cluster-1492.0	31	11.11	34	10.57	32	10.06	21	7.31	23	6.72	24	7.81	430	470106592	XP_004289648.1	712	8.6e-73	PREDICTED: 26S protease regulatory subunit 10B homolog A [Fragaria vesca subsp. vesca]	XR_903900.1	XR_903900	430	0	PREDICTED: Fragaria vesca subsp. vesca 26S protease regulatory subunit 10B homolog A (LOC101291579), transcript variant X2, misc_RNA	K03064	PSMC6, RPT4	26S proteasome regulatory subunit T4	http://www.genome.jp/dbget-bin/www_bget?ko:K03064	Q9SEI3	642	4.3e-66	26S proteasome regulatory subunit 10B homolog A OS=Arabidopsis thaliana OX=3702 GN=RPT4A PE=1 SV=1	PF04048	Sec8 exocyst complex component specific domain	GO:0006904	vesicle docking involved in exocytosis	--	--	GO:0000145	exocyst	KOG0651	26S proteasome regulatory complex, ATPase RPT4
Cluster-1510.0	11	1.28	29.55	3.27	11	1.22	31.91	3.61	29.78	3.1	34	3.78	760	1044534949	XP_017439409.1	657	3.6e-66	PREDICTED: bax inhibitor 1-like [Vigna angularis]	XM_017583920.1	XM_017583920	745	0	PREDICTED: Vigna angularis bax inhibitor 1-like (LOC108345296), mRNA	--	--	--	--	Q9LD45	519	1.4e-51	Bax inhibitor 1 OS=Arabidopsis thaliana OX=3702 GN=BI-1 PE=1 SV=1	--	--	--	--	--	--	--	--	KOG1629	Bax-mediated apoptosis inhibitor TEGT/BI-1
Cluster-1528.0	158.33	78.69	205.73	84.73	137	57.34	115.19	55.47	194.56	75.28	114.77	50.46	385	470107295	XP_004289983.1	663	3.7e-67	PREDICTED: 60S ribosomal protein L23-like [Fragaria vesca subsp. vesca]	XM_004289935.2	XM_004289935	382	0	PREDICTED: Fragaria vesca subsp. vesca 60S ribosomal protein L23-like (LOC101300193), mRNA	K02894	RP-L23e, RPL23	large subunit ribosomal protein L23e	http://www.genome.jp/dbget-bin/www_bget?ko:K02894	P49690	661	2.4e-68	60S ribosomal protein L23 OS=Arabidopsis thaliana OX=3702 GN=RPL23A PE=2 SV=3	PF00238	Ribosomal protein L14p/L23e	GO:0042254//GO:0006412	ribosome biogenesis//translation	GO:0003735	structural constituent of ribosome	GO:0005840	ribosome	KOG0901	60S ribosomal protein L14/L17/L23
Cluster-1564.0	4	2.19	21.93	9.8	24.2	11.01	23.01	12.21	17	7.14	19.66	9.45	374	470110733	XP_004291626.1	540	6.5e-53	PREDICTED: ER membrane protein complex subunit 4-like [Fragaria vesca subsp. vesca]	XM_004291578.2	XM_004291578	365	0	PREDICTED: Fragaria vesca subsp. vesca ER membrane protein complex subunit 4-like (LOC101291493), mRNA	--	--	--	--	Q3T0K8	195	2.5e-14	ER membrane protein complex subunit 4 OS=Bos taurus OX=9913 GN=EMC4 PE=2 SV=1	--	--	--	--	--	--	--	--	KOG3318	Predicted membrane protein
Cluster-1612.0	56	21.99	90	30.31	44	15	33	12.58	63	19.94	39	13.81	416	470143589	XP_004307456.1	503	1.4e-48	PREDICTED: 60S ribosomal protein L35 [Fragaria vesca subsp. vesca]	XM_004307408.2	XM_004307408	407	0	PREDICTED: Fragaria vesca subsp. vesca 60S ribosomal protein L35 (LOC101294213), mRNA	K02918	RP-L35e, RPL35	large subunit ribosomal protein L35e	http://www.genome.jp/dbget-bin/www_bget?ko:K02918	Q9M5L0	454	2.6e-44	60S ribosomal protein L35 OS=Euphorbia esula OX=3993 GN=RPL35 PE=2 SV=1	PF00831//PF12658//PF00380	Ribosomal L29 protein//Telomere capping, CST complex subunit//Ribosomal protein S9/S16	GO:0016233//GO:0006412//GO:0042254	telomere capping//translation//ribosome biogenesis	GO:0043047//GO:0003735	single-stranded telomeric DNA binding//structural constituent of ribosome	GO:1990879//GO:0005840	CST complex//ribosome	KOG3436	60S ribosomal protein L35
Cluster-1613.0	66.01	21.62	82.37	23.68	82	23.8	62.19	19.79	70	18.92	56	16.76	445	920694673	KOM37898.1	776	3.4e-80	hypothetical protein LR48_Vigan03g128000 [Vigna angularis]	XM_017561434.1	XM_017561434	442	0	PREDICTED: Vigna angularis 60S ribosomal protein L13a-4 (LOC108327741), mRNA	K02872	RP-L13Ae, RPL13A	large subunit ribosomal protein L13Ae	http://www.genome.jp/dbget-bin/www_bget?ko:K02872	Q9FKC0	719	5.2e-75	60S ribosomal protein L13a-4 OS=Arabidopsis thaliana OX=3702 GN=RPL13AD PE=2 SV=1	PF00572	Ribosomal protein L13	GO:0042254//GO:0006412	ribosome biogenesis//translation	GO:0003735	structural constituent of ribosome	GO:0005840	ribosome	KOG3204	60S ribosomal protein L13a
Cluster-1635.0	4	2.86	32.02	17.89	14	8	3	2.08	4	2.1	9	5.51	348	965665208	BAT80696.1	514	6.3e-50	hypothetical protein VIGAN_03029400 [Vigna angularis var. angularis]	XM_017574798.1	XM_017574798	348	0	PREDICTED: Vigna angularis dihydrolipoyllysine-residue succinyltransferase component of 2-oxoglutarate dehydrogenase complex 1, mitochondrial-like (LOC108338094), mRNA	K00658	DLST, sucB	2-oxoglutarate dehydrogenase E2 component (dihydrolipoamide succinyltransferase)	http://www.genome.jp/dbget-bin/www_bget?ko:K00658	Q9FLQ4	310	1.1e-27	Dihydrolipoyllysine-residue succinyltransferase component of 2-oxoglutarate dehydrogenase complex 1, mitochondrial OS=Arabidopsis thaliana OX=3702 GN=At5g55070 PE=1 SV=1	PF07831//PF02749	Pyrimidine nucleoside phosphorylase C-terminal domain//Quinolinate phosphoribosyl transferase, N-terminal domain	GO:0006213	pyrimidine nucleoside metabolic process	GO:0016763	transferase activity, transferring pentosyl groups	--	--	KOG0559	Dihydrolipoamide succinyltransferase (2-oxoglutarate dehydrogenase, E2 subunit)
Cluster-164.0	24	1.92	25.31	1.96	27	2.09	26	2.03	36	2.63	19	1.47	977	1350239962	XP_024043270.1	659	2.7e-66	NAC domain-containing protein 83-like [Citrus clementina]	XM_006478707.2	XM_006478707	138	2.62108e-64	PREDICTED: Citrus sinensis NAC domain-containing protein 83-like (LOC102615910), mRNA	--	--	--	--	Q9FIW5	200	1.7e-14	Putative NAC domain-containing protein 94 OS=Arabidopsis thaliana OX=3702 GN=ANAC094 PE=3 SV=1	PF02365	No apical meristem (NAM) protein	GO:0006355	regulation of transcription, DNA-templated	GO:0003677	DNA binding	--	--	--	--
Cluster-1650.0	19	2.18	47	5.15	8	0.88	9	1.01	8	0.82	17.71	1.95	765	965657818	BAT74237.1	1011	3.2e-107	hypothetical protein VIGAN_01186000 [Vigna angularis var. angularis]	XM_017550946.1	XM_017550946	762	0	PREDICTED: Vigna angularis transmembrane 9 superfamily member 2 (LOC108319717), mRNA	--	--	--	--	Q9ZPS7	982	2.8e-105	Transmembrane 9 superfamily member 3 OS=Arabidopsis thaliana OX=3702 GN=TMN3 PE=2 SV=1	PF02990//PF11770	Endomembrane protein 70//GRB2-binding adapter (GAPT)	--	--	--	--	GO:0016021	integral component of membrane	--	--
Cluster-1688.0	29	1.07	90.01	3.29	13	0.47	13.03	0.47	22.3	0.77	14	0.51	1788	356556286	XP_003546457.1	2322	7.3e-259	beta-galactosidase [Glycine max]	XM_017566415.1	XM_017566415	1781	0	PREDICTED: Vigna angularis beta-galactosidase-like (LOC108331609), transcript variant X1, mRNA	--	--	--	--	P48981	1870	7.1e-208	Beta-galactosidase OS=Malus domestica OX=3750 PE=1 SV=1	PF09488//PF10440//PF00228	Mannosyl-3-phosphoglycerate synthase (osmo_MPGsynth)//Ubiquitin-binding WIYLD domain//Bowman-Birk serine protease inhibitor family	GO:0006479//GO:0051479//GO:0006554	protein methylation//mannosylglycerate biosynthetic process//lysine catabolic process	GO:0050504//GO:0004867//GO:0018024	mannosyl-3-phosphoglycerate synthase activity//serine-type endopeptidase inhibitor activity//histone-lysine N-methyltransferase activity	GO:0005576//GO:0005737	extracellular region//cytoplasm	--	--
Cluster-1689.0	121.41	39.09	160.8	45.53	106	30.3	74.01	23.16	138.54	36.88	96.86	28.53	448	470144558	XP_004307921.1	643	8.9e-65	PREDICTED: 60S ribosomal protein L9-1 [Fragaria vesca subsp. vesca]	XM_004307873.2	XM_004307873	445	0	PREDICTED: Fragaria vesca subsp. vesca 60S ribosomal protein L9-1 (LOC101314799), mRNA	K02940	RP-L9e, RPL9	large subunit ribosomal protein L9e	http://www.genome.jp/dbget-bin/www_bget?ko:K02940	P30707	565	3.7e-57	60S ribosomal protein L9 OS=Pisum sativum OX=3888 GN=RPL9 PE=2 SV=1	PF00347	Ribosomal protein L6	GO:0042254//GO:0006412	ribosome biogenesis//translation	GO:0003735//GO:0019843	structural constituent of ribosome//rRNA binding	GO:0005840	ribosome	KOG3255	60S ribosomal protein L9
Cluster-1712.0	7	0.71	40	3.91	14	1.37	18	1.79	13	1.2	19	1.86	827	965664108	BAT79817.1	946	1.2e-99	hypothetical protein VIGAN_02275300 [Vigna angularis var. angularis]	XM_017565232.1	XM_017565232	815	0	PREDICTED: Vigna angularis truncated transcription factor CAULIFLOWER A (LOC108330718), mRNA	K09264	K09264	MADS-box transcription factor, plant	http://www.genome.jp/dbget-bin/www_bget?ko:K09264	Q38876	585	3.3e-59	Agamous-like MADS-box protein AGL8 OS=Arabidopsis thaliana OX=3702 GN=AGL8 PE=1 SV=1	PF01486//PF07195//PF05478//PF00319//PF01763//PF02388//PF03938//PF02601	K-box region//Flagellar hook-associated protein 2 C-terminus//Prominin//SRF-type transcription factor (DNA-binding and dimerisation domain)//Herpesvirus UL6 like//FemAB family//Outer membrane protein (OmpH-like)//Exonuclease VII, large subunit	GO:0007155//GO:0006355//GO:0044038//GO:0006323//GO:0006308	cell adhesion//regulation of transcription, DNA-templated//cell wall macromolecule biosynthetic process//DNA packaging//DNA catabolic process	GO:0003677//GO:0046983//GO:0008855//GO:0003700//GO:0051082//GO:0016755	DNA binding//protein dimerization activity//exodeoxyribonuclease VII activity//DNA-binding transcription factor activity//unfolded protein binding//transferase activity, transferring amino-acyl groups	GO:0009318//GO:0016021//GO:0005667//GO:0009288//GO:0005634	exodeoxyribonuclease VII complex//integral component of membrane//transcription regulator complex//bacterial-type flagellum//nucleus	--	--
Cluster-1726.0	10	8.27	8	5.04	6	3.88	2	1.6	8	4.73	7	4.89	336	470117467	XP_004294879.1	584	4.6e-58	PREDICTED: ubiquitin-conjugating enzyme E2-17 kDa [Fragaria vesca subsp. vesca]	XM_004294831.2	XM_004294831	330	1.5643e-171	PREDICTED: Fragaria vesca subsp. vesca ubiquitin-conjugating enzyme E2-17 kDa (LOC101292389), mRNA	K06689	UBE2D, UBC4, UBC5	ubiquitin-conjugating enzyme E2 D	http://www.genome.jp/dbget-bin/www_bget?ko:K06689	P35135	559	1.4e-56	Ubiquitin-conjugating enzyme E2-17 kDa OS=Solanum lycopersicum OX=4081 PE=2 SV=1	PF05743//PF05773	UEV domain//RWD domain	GO:0006464//GO:0015031	cellular protein modification process//protein transport	GO:0005515	protein binding	--	--	KOG0417	Ubiquitin-protein ligase
Cluster-1735.0	10	4.65	26	10.13	13	5.14	7	3.16	11	4.03	8	3.31	393	1255119822	XP_022640740.1	519	1.9e-50	vesicle transport v-SNARE 13 isoform X2 [Vigna radiata var. radiata]	XM_017582147.1	XM_017582147	393	0	PREDICTED: Vigna angularis vesicle transport v-SNARE 13 (LOC108343772), mRNA	K08493	VTI1	vesicle transport through interaction with t-SNAREs 1	http://www.genome.jp/dbget-bin/www_bget?ko:K08493	Q9SEL6	440	1e-42	Vesicle transport v-SNARE 11 OS=Arabidopsis thaliana OX=3702 GN=VTI11 PE=1 SV=2	PF00957//PF00523//PF03908//PF05478	Synaptobrevin//Fusion glycoprotein F0//Sec20//Prominin	GO:0006890//GO:0019064//GO:0016192//GO:0006810	retrograde vesicle-mediated transport, Golgi to endoplasmic reticulum//fusion of virus membrane with host plasma membrane//vesicle-mediated transport//transport	GO:0005484	SNAP receptor activity	GO:0016021//GO:0005622	integral component of membrane//intracellular	KOG1666	V-SNARE
Cluster-1770.0	7	1.42	19	3.54	12	2.25	7	1.38	10	1.75	17	3.23	552	1102723495	OIW21970.1	767	4.6e-79	hypothetical protein TanjilG_18290 [Lupinus angustifolius]	XM_017550970.1	XM_017550970	549	0	PREDICTED: Vigna angularis cysteine synthase, chloroplastic/chromoplastic (LOC108319732), mRNA	K01738	cysK	cysteine synthase A	http://www.genome.jp/dbget-bin/www_bget?ko:K01738	Q43725	726	1e-75	Cysteine synthase, mitochondrial OS=Arabidopsis thaliana OX=3702 GN=OASC PE=1 SV=3	--	--	--	--	--	--	--	--	--	--
Cluster-1794.0	16	2.23	62.6	8.23	36.77	4.84	26	3.53	36.07	4.46	37.14	4.92	679	1445401654	RDX90631.1	775	6.7e-80	Serine/arginine-rich splicing factor RS40, partial [Mucuna pruriens]	XM_017559579.1	XM_017559579	673	0	PREDICTED: Vigna angularis serine/arginine-rich splicing factor RS40 (LOC108326217), mRNA	K12893	SFRS4_5_6	splicing factor, arginine/serine-rich 4/5/6	http://www.genome.jp/dbget-bin/www_bget?ko:K12893	P92966	617	5.3e-63	Serine/arginine-rich splicing factor RS41 OS=Arabidopsis thaliana OX=3702 GN=RS41 PE=1 SV=2	PF08675//PF00076	RNA binding domain//RNA recognition motif. (a.k.a. RRM, RBD, or RNP domain)	GO:0006402//GO:0051252	mRNA catabolic process//regulation of RNA metabolic process	GO:0003676//GO:0003723//GO:0046872//GO:0004535	nucleic acid binding//RNA binding//metal ion binding//poly(A)-specific ribonuclease activity	GO:0005634//GO:0005737	nucleus//cytoplasm	--	--
Cluster-1814.0	3	1.13	8	2.6	4	1.32	5	1.83	11	3.36	9	3.07	422	470104403	XP_004288594.1	758	3.9e-78	PREDICTED: glutamine synthetase nodule isozyme [Fragaria vesca subsp. vesca]	XM_004288546.2	XM_004288546	404	0	PREDICTED: Fragaria vesca subsp. vesca glutamine synthetase nodule isozyme (LOC101299235), mRNA	K01915	glnA, GLUL	glutamine synthetase	http://www.genome.jp/dbget-bin/www_bget?ko:K01915	P04078	735	6.9e-77	Glutamine synthetase cytosolic isozyme OS=Medicago sativa OX=3879 PE=2 SV=1	PF03951	Glutamine synthetase, beta-Grasp domain	GO:0009252//GO:0006807//GO:0006542	peptidoglycan biosynthetic process//nitrogen compound metabolic process//glutamine biosynthetic process	GO:0004356	glutamate-ammonia ligase activity	--	--	KOG0683	Glutamine synthetase
Cluster-1824.0	35	31.72	70	47.6	53	37.06	36	31.53	65	41.5	45	34.22	329	764561793	XP_011461387.1	495	9.5e-48	PREDICTED: 60S ribosomal protein L10 [Fragaria vesca subsp. vesca]	XM_011463085.1	XM_011463085	314	1.19827e-162	PREDICTED: Fragaria vesca subsp. vesca 60S ribosomal protein L10 (LOC101314446), mRNA	K02866	RP-L10e, RPL10	large subunit ribosomal protein L10e	http://www.genome.jp/dbget-bin/www_bget?ko:K02866	Q9M5M7	413	1.2e-39	60S ribosomal protein L10 OS=Euphorbia esula OX=3993 GN=RPL10 PE=2 SV=1	PF00252	Ribosomal protein L16p/L10e	GO:0006412//GO:0042254	translation//ribosome biogenesis	GO:0003735	structural constituent of ribosome	GO:0005840	ribosome	KOG0857	60s ribosomal protein L10
Cluster-1830.0	29	4.86	57.87	9.06	19	2.98	29.17	4.77	34.91	5.14	7.11	1.13	610	950979075	XP_014501799.1	626	1.1e-62	ubiquitin-conjugating enzyme E2 35 [Vigna radiata var. radiata]	XM_017569488.1	XM_017569488	589	0	PREDICTED: Vigna angularis ubiquitin-conjugating enzyme E2 35 (LOC108333960), mRNA	K10580	UBE2N, BLU, UBC13	ubiquitin-conjugating enzyme E2 N	http://www.genome.jp/dbget-bin/www_bget?ko:K10580	Q9FZ48	620	2.2e-63	Ubiquitin-conjugating enzyme E2 36 OS=Arabidopsis thaliana OX=3702 GN=UBC36 PE=1 SV=1	PF05743//PF05773	UEV domain//RWD domain	GO:0006464//GO:0015031	cellular protein modification process//protein transport	GO:0005515	protein binding	--	--	KOG0417	Ubiquitin-protein ligase
Cluster-1838.1	43	2.35	36	1.93	22	1.17	45	2.4	46	2.32	52	2.76	1303	1315969813	GAY38068.1	1193	4.4e-128	hypothetical protein CUMW_033860 [Citrus unshiu]	XM_024041282.1	XM_024041282	340	1.80356e-176	PREDICTED: Quercus suber ubiquitin fusion degradation protein 1 homolog (LOC112008916), transcript variant X1, mRNA	K14016	UFD1	ubiquitin fusion degradation protein 1	http://www.genome.jp/dbget-bin/www_bget?ko:K14016	Q55BK0	600	9.6e-61	Ubiquitin fusion degradation protein 1 homolog OS=Dictyostelium discoideum OX=44689 GN=ufd1 PE=3 SV=1	PF03152	Ubiquitin fusion degradation protein UFD1	GO:0006511	ubiquitin-dependent protein catabolic process	--	--	--	--	KOG1816	Ubiquitin fusion-degradation protein
Cluster-1848.0	74.1	14.79	60.38	11.11	98.47	18.2	56.39	10.97	52.72	9.13	39.24	7.36	556	470137094	XP_004304310.1	666	2.4e-67	PREDICTED: 40S ribosomal protein S9-2 [Fragaria vesca subsp. vesca]	XM_004304262.2	XM_004304262	522	0	PREDICTED: Fragaria vesca subsp. vesca 40S ribosomal protein S9-2 (LOC101295733), mRNA	K02997	RP-S9e, RPS9	small subunit ribosomal protein S9e	http://www.genome.jp/dbget-bin/www_bget?ko:K02997	Q9FLF0	624	6.7e-64	40S ribosomal protein S9-2 OS=Arabidopsis thaliana OX=3702 GN=RPS9C PE=1 SV=1	PF01479	S4 domain	--	--	GO:0003723	RNA binding	--	--	KOG3301	Ribosomal protein S4
Cluster-1926.0	98.61	38.72	71.8	24.18	65.3	22.26	59.4	22.64	83.52	26.43	42.37	15.01	416	1445421870	RDY07063.1	500	3.2e-48	PHD finger protein ALFIN-LIKE 1, partial [Mucuna pruriens]	XM_017587030.1	XM_017587030	410	0	PREDICTED: Vigna angularis PHD finger protein ALFIN-LIKE 1-like (LOC108347645), transcript variant X2, mRNA	--	--	--	--	Q9SRM4	411	2.5e-39	PHD finger protein ALFIN-LIKE 2 OS=Arabidopsis thaliana OX=3702 GN=AL2 PE=1 SV=1	PF12165	Alfin	GO:0006355	regulation of transcription, DNA-templated	GO:0042393	histone binding	--	--	--	--
Cluster-2001.0	201.35	17.12	316.24	25.99	213.31	17.52	133.64	11.1	166.05	12.85	100.48	8.25	936	965616766	BAU01916.1	1089	3.6e-116	hypothetical protein VIGAN_11127500 [Vigna angularis var. angularis]	XM_017584447.1	XM_017584447	921	0	PREDICTED: Vigna angularis aquaporin PIP2-2-like (LOC108345727), mRNA	K09872	PIP	aquaporin PIP	http://www.genome.jp/dbget-bin/www_bget?ko:K09872	Q9ATM8	976	1.7e-104	Aquaporin PIP2-2 OS=Zea mays OX=4577 GN=PIP2-2 PE=2 SV=1	PF00230	Major intrinsic protein	GO:0006810//GO:0055085	transport//transmembrane transport	GO:0015267	channel activity	GO:0016020	membrane	--	--
Cluster-2018.0	9	1.36	20	2.84	7	1	6	0.88	8	1.07	6	0.86	647	1315953555	GAY54340.1	798	1.4e-82	hypothetical protein CUMW_156000 [Citrus unshiu]	XM_017560457.1	XM_017560457	557	0	PREDICTED: Vigna angularis WD repeat-containing protein LWD1 (LOC108326865), mRNA	K11805	WDR68, HAN11	WD repeat-containing protein 68	http://www.genome.jp/dbget-bin/www_bget?ko:K11805	Q9LPV9	782	3.7e-82	WD repeat-containing protein LWD1 OS=Arabidopsis thaliana OX=3702 GN=LWD1 PE=2 SV=1	PF00400	WD domain, G-beta repeat	--	--	GO:0005515	protein binding	--	--	KOG0290	Conserved WD40 repeat-containing protein AN11
Cluster-2029.0	18	6.83	22.01	7.2	6	1.99	10	3.69	8	2.46	1	0.34	421	470121810	XP_004296950.1	730	6.9e-75	PREDICTED: probable serine incorporator [Fragaria vesca subsp. vesca]	XM_004296902.2	XM_004296902	418	0	PREDICTED: Fragaria vesca subsp. vesca probable serine incorporator (LOC101293771), mRNA	--	--	--	--	A4FUZ5	239	2.2e-19	Serine incorporator 3 OS=Bos taurus OX=9913 GN=SERINC3 PE=2 SV=1	PF03348//PF00335	Serine incorporator (Serinc)//Tetraspanin family	--	--	--	--	GO:0016021//GO:0016020	integral component of membrane//membrane	KOG2592	Tumor differentially expressed (TDE) protein
Cluster-2138.0	93.78	13.11	111	14.66	72.98	9.66	54.8	7.48	89	11.06	66	8.79	677	1044587533	XP_017430938.1	918	1.7e-96	PREDICTED: reactive Intermediate Deaminase A, chloroplastic-like [Vigna angularis]	XM_017575449.1	XM_017575449	652	0	PREDICTED: Vigna angularis reactive Intermediate Deaminase A, chloroplastic-like (LOC108338524), mRNA	--	--	--	--	Q94JQ4	609	4.5e-62	Reactive Intermediate Deaminase A, chloroplastic OS=Arabidopsis thaliana OX=3702 GN=RIDA PE=1 SV=1	PF13890	Rab3 GTPase-activating protein catalytic subunit	--	--	GO:0005096	GTPase activator activity	--	--	KOG2317	Putative translation initiation inhibitor UK114/IBM1
Cluster-2152.0	3	2.72	18	12.24	5	3.5	3	2.63	9	5.75	9	6.84	329	470115263	XP_004293822.1	574	6.6e-57	PREDICTED: ALA-interacting subunit 3 [Fragaria vesca subsp. vesca]	XM_004293774.2	XM_004293774	314	1.19827e-162	PREDICTED: Fragaria vesca subsp. vesca ALA-interacting subunit 3 (LOC101307673), mRNA	--	--	--	--	Q8L8W0	448	1e-43	ALA-interacting subunit 5 OS=Arabidopsis thaliana OX=3702 GN=ALIS5 PE=1 SV=1	PF03381	LEM3 (ligand-effect modulator 3) family / CDC50 family	--	--	--	--	GO:0016020	membrane	KOG2952	Cell cycle control protein
Cluster-2167.0	8	1.5	34	5.89	3	0.52	10	1.82	5.09	0.83	10	1.76	575	1371038537	XP_010240789.3	957	4.5e-101	LOW QUALITY PROTEIN: polyubiquitin [Brachypodium distachyon]	XR_001833242.1	XR_001833242	527	0	PREDICTED: Vigna angularis polyubiquitin-like (LOC108340620), misc_RNA	K08770	UBC	ubiquitin C	http://www.genome.jp/dbget-bin/www_bget?ko:K08770	P0CH33	957	1.7e-102	Polyubiquitin 11 OS=Arabidopsis thaliana OX=3702 GN=UBQ11 PE=2 SV=1	PF00240//PF04452//PF06427//PF14560	Ubiquitin family//RNA methyltransferase//UDP-glucose:Glycoprotein Glucosyltransferase//Ubiquitin-like domain	GO:0006364//GO:0006486	rRNA processing//protein glycosylation	GO:0003980//GO:0005515//GO:0008168	UDP-glucose:glycoprotein glucosyltransferase activity//protein binding//methyltransferase activity	--	--	KOG0001	Ubiquitin and ubiquitin-like proteins
Cluster-2168.0	14.99	1.83	28.65	3.33	14.13	1.64	6	0.72	10	1.09	14.04	1.64	735	1162563785	XP_020421596.1	956	7.4e-101	shaggy-related protein kinase alpha isoform X1 [Prunus persica]	XM_011467584.1	XM_011467584	715	0	PREDICTED: Fragaria vesca subsp. vesca glycogen synthase kinase-3 homolog MsK-1-like (SK), transcript variant X1, mRNA	--	--	--	--	P43288	865	1e-91	Shaggy-related protein kinase alpha OS=Arabidopsis thaliana OX=3702 GN=ASK1 PE=1 SV=3	PF07714//PF00069	Protein tyrosine and serine/threonine kinase//Protein kinase domain	GO:0006468	protein phosphorylation	GO:0004672//GO:0005524	protein kinase activity//ATP binding	--	--	--	--
Cluster-2172.0	7.06	1.91	34.09	8.26	8	1.95	16.25	4.27	15	3.42	5.97	1.49	482	965603398	BAT90575.1	550	5.8e-54	hypothetical protein VIGAN_06184000 [Vigna angularis var. angularis]	XM_017578210.1	XM_017578210	464	0	PREDICTED: Vigna angularis aquaporin PIP2-7-like (LOC108340689), mRNA	K09872	PIP	aquaporin PIP	http://www.genome.jp/dbget-bin/www_bget?ko:K09872	Q84RL7	518	1.1e-51	Aquaporin PIP2-1 OS=Zea mays OX=4577 GN=PIP2-1 PE=1 SV=2	PF00230	Major intrinsic protein	GO:0006810//GO:0055085	transport//transmembrane transport	GO:0015267	channel activity	GO:0016020	membrane	--	--
Cluster-2182.0	46.95	9.47	77.77	14.45	73.5	13.72	72.24	14.2	104	18.18	77.6	14.71	553	470137781	XP_004304641.1	552	3.9e-54	PREDICTED: glutaredoxin [Fragaria vesca subsp. vesca]	XM_004304593.2	XM_004304593	550	0	PREDICTED: Fragaria vesca subsp. vesca glutaredoxin (LOC101300837), mRNA	K03676	grxC, GLRX, GLRX2	glutaredoxin 3	http://www.genome.jp/dbget-bin/www_bget?ko:K03676	Q9FNE2	425	7.9e-41	Glutaredoxin-C2 OS=Arabidopsis thaliana OX=3702 GN=GRXC2 PE=3 SV=1	PF01323//PF00462//PF13417	DSBA-like thioredoxin domain//Glutaredoxin//Glutathione S-transferase, N-terminal domain	GO:0045454//GO:0006118	cell redox homeostasis//obsolete electron transport	GO:0015035//GO:0009055//GO:0005515	protein disulfide oxidoreductase activity//electron transfer activity//protein binding	--	--	KOG1752	Glutaredoxin and related proteins
Cluster-2197.0	28.93	5.24	84.76	14.26	57.61	9.72	18.42	3.25	25.93	4.1	21.17	3.62	585	920701185	KOM44410.1	1004	1.6e-106	hypothetical protein LR48_Vigan05g201500 [Vigna angularis]	XM_017569871.1	XM_017569871	579	0	PREDICTED: Vigna angularis eukaryotic initiation factor 4A-10-like (LOC108334177), mRNA	K03257	EIF4A	translation initiation factor 4A	http://www.genome.jp/dbget-bin/www_bget?ko:K03257	P41379	975	1.4e-104	Eukaryotic initiation factor 4A-2 OS=Nicotiana plumbaginifolia OX=4092 PE=2 SV=1	PF00270	DEAD/DEAH box helicase	--	--	GO:0005524//GO:0003676	ATP binding//nucleic acid binding	--	--	KOG0327	Translation initiation factor 4F, helicase subunit (eIF-4A) and related helicases
Cluster-2205.0	12	5.02	10	3.56	13	4.68	12	4.87	5	1.67	4	1.5	407	470149074	XP_004310068.1	665	2.3e-67	PREDICTED: 60S ribosomal protein L17-2 [Fragaria vesca subsp. vesca]	XM_004310020.2	XM_004310020	401	0	PREDICTED: Fragaria vesca subsp. vesca 60S ribosomal protein L17-2 (LOC101306299), mRNA	K02880	RP-L17e, RPL17	large subunit ribosomal protein L17e	http://www.genome.jp/dbget-bin/www_bget?ko:K02880	P51413	606	6e-62	60S ribosomal protein L17-2 OS=Arabidopsis thaliana OX=3702 GN=RPL17B PE=2 SV=2	PF00237	Ribosomal protein L22p/L17e	GO:0006412//GO:0042254	translation//ribosome biogenesis	GO:0003735	structural constituent of ribosome	GO:0005840	ribosome	KOG3353	60S ribosomal protein L22
Cluster-2237.0	20.97	3.45	67.06	10.33	27.96	4.32	24.99	4.01	33.9	4.91	22.27	3.48	616	1572928913	RZC15519.1	578	4.2e-57	Plasma membrane ATPase 4 isoform A [Glycine soja]	XM_017566261.1	XM_017566261	613	0	PREDICTED: Vigna angularis plasma membrane ATPase 4 (LOC108331532), transcript variant X2, mRNA	K01535	PMA1, PMA2	H+-transporting ATPase	http://www.genome.jp/dbget-bin/www_bget?ko:K01535	Q03194	547	6.3e-55	Plasma membrane ATPase 4 OS=Nicotiana plumbaginifolia OX=4092 GN=PMA4 PE=2 SV=1	--	--	--	--	--	--	--	--	--	--
Cluster-2304.0	11	1.3	77	8.67	10	1.13	29.38	3.39	21	2.23	29	3.28	751	1044596926	XP_017436006.1	736	2.5e-75	PREDICTED: superoxide dismutase [Cu-Zn] [Vigna angularis]	XM_017580517.1	XM_017580517	738	0	PREDICTED: Vigna angularis superoxide dismutase [Cu-Zn] (LOC108342725), mRNA	K04565	SOD1	superoxide dismutase, Cu-Zn family	http://www.genome.jp/dbget-bin/www_bget?ko:K04565	Q7M1R5	674	1.5e-69	Superoxide dismutase [Cu-Zn] OS=Glycine max OX=3847 GN=SOD1 PE=3 SV=1	PF00080	Copper/zinc superoxide dismutase (SODC)	GO:0006801	superoxide metabolic process	GO:0046872	metal ion binding	--	--	KOG0441	Cu2+/Zn2+ superoxide dismutase SOD1
Cluster-2309.0	14	2.54	72	12.11	18.73	3.16	5	0.88	26	4.11	7	1.2	585	965599953	BAT87131.1	387	5.6e-35	hypothetical protein VIGAN_05047200 [Vigna angularis var. angularis]	XM_017581266.1	XM_017581266	568	0	PREDICTED: Vigna angularis transcription elongation factor 1 homolog (LOC108343165), mRNA	--	--	--	--	Q8LHP0	350	4.2e-32	Transcription elongation factor 1 homolog OS=Oryza sativa subsp. japonica OX=39947 GN=Os07g0631100 PE=3 SV=1	PF00096//PF04810//PF15750	Zinc finger, C2H2 type//Sec23/Sec24 zinc finger//Ubiquitin-binding zinc-finger	GO:0006888//GO:0006886	endoplasmic reticulum to Golgi vesicle-mediated transport//intracellular protein transport	GO:0043130//GO:0008270//GO:0003676	ubiquitin binding//zinc ion binding//nucleic acid binding	GO:0030127	COPII vesicle coat	KOG3214	Uncharacterized Zn ribbon-containing protein
Cluster-2318.0	56	9.14	111.89	17.09	69	10.57	58	9.24	73	10.49	46	7.12	619	470110869	XP_004291683.1	756	9.8e-78	PREDICTED: ubiquitin-conjugating enzyme E2 variant 1D-like [Fragaria vesca subsp. vesca]	XM_004291635.2	XM_004291635	587	0	PREDICTED: Fragaria vesca subsp. vesca ubiquitin-conjugating enzyme E2 variant 1D-like (LOC101312116), mRNA	K10704	UBE2V	ubiquitin-conjugating enzyme E2 variant	http://www.genome.jp/dbget-bin/www_bget?ko:K10704	Q9SVD7	695	4.4e-72	Ubiquitin-conjugating enzyme E2 variant 1D OS=Arabidopsis thaliana OX=3702 GN=UEV1D PE=1 SV=1	--	--	--	--	--	--	--	--	KOG0896	Ubiquitin-conjugating enzyme E2
Cluster-2324.0	3.42	0.75	16	3.21	8	1.61	6	1.28	12	2.26	3	0.61	531	1445401477	RDX90500.1	838	2.6e-87	PTI1-like tyrosine-protein kinase 3, partial [Mucuna pruriens]	XM_017559961.1	XM_017559961	528	0	PREDICTED: Vigna angularis PTI1-like tyrosine-protein kinase 3 (LOC108326448), transcript variant X2, mRNA	K13436	PTI1	pto-interacting protein 1	http://www.genome.jp/dbget-bin/www_bget?ko:K13436	B9DFG5	817	2.7e-86	PTI1-like tyrosine-protein kinase 3 OS=Arabidopsis thaliana OX=3702 GN=PTI13 PE=1 SV=1	PF00069//PF07714	Protein kinase domain//Protein tyrosine and serine/threonine kinase	GO:0006468	protein phosphorylation	GO:0005524//GO:0004672	ATP binding//protein kinase activity	--	--	--	--
Cluster-2325.0	8.01	0.9	35	3.77	6.02	0.65	6	0.66	5	0.51	6	0.65	774	965666949	BAT82437.1	932	4.8e-98	hypothetical protein VIGAN_03245400 [Vigna angularis var. angularis]	XM_017573572.1	XM_017573572	755	0	PREDICTED: Vigna angularis ER membrane protein complex subunit 4 (LOC108337114), mRNA	--	--	--	--	Q6P011	257	3.4e-21	ER membrane protein complex subunit 4 OS=Danio rerio OX=7955 GN=emc4 PE=2 SV=1	--	--	--	--	--	--	--	--	KOG3318	Predicted membrane protein
Cluster-2334.0	66.01	14.02	93.98	18.3	74.01	14.49	50	10.34	53.03	9.72	46.99	9.35	539	1255117702	XP_022635597.1	664	3.9e-67	histone H3-like centromeric protein CSE4 [Vigna radiata var. radiata]	XM_017577751.1	XM_017577751	527	0	PREDICTED: Vigna angularis histone H3.2 (LOC108340394), mRNA	--	--	--	--	P68429	664	1.5e-68	Histone H3.2 OS=Medicago sativa OX=3879 GN=H3-1.1 PE=1 SV=2	PF00125//PF15630	Core histone H2A/H2B/H3/H4//CENP-S protein	--	--	GO:0003677	DNA binding	GO:0071821//GO:0000786	FANCM-MHF complex//nucleosome	KOG1745	Histones H3 and H4
Cluster-2359.0	10	0.73	183	13	13	0.92	70	5	52	3.48	87	6.16	1043	470133449	XP_004302578.1	937	1.7e-98	PREDICTED: ferritin-3, chloroplastic [Fragaria vesca subsp. vesca]	XM_004302530.2	XM_004302530	975	0	PREDICTED: Fragaria vesca subsp. vesca ferritin-3, chloroplastic (LOC101293015), mRNA	K00522	FTH1	ferritin heavy chain	http://www.genome.jp/dbget-bin/www_bget?ko:K00522	O65100	704	6.7e-73	Ferritin-3, chloroplastic OS=Vigna unguiculata OX=3917 PE=2 SV=1	PF00210	Ferritin-like domain	GO:0006879	cellular iron ion homeostasis	GO:0008199	ferric iron binding	--	--	KOG2332	Ferritin
Cluster-2425.0	30.68	1.08	128.59	4.46	45.01	1.56	25.03	0.86	47.73	1.56	29	1	1872	965668446	BAT83053.1	2837	0	hypothetical protein VIGAN_04015100 [Vigna angularis var. angularis]	XM_017574944.1	XM_017574944	1840	0	PREDICTED: Vigna angularis heat shock cognate 70 kDa protein 2 (LOC108338197), mRNA	K03283	HSPA1_8	heat shock 70kDa protein 1/8	http://www.genome.jp/dbget-bin/www_bget?ko:K03283	Q9LHA8	2644	1.3e-297	Heat shock 70 kDa protein 4 OS=Arabidopsis thaliana OX=3702 GN=HSP70-4 PE=1 SV=1	PF01968//PF02782	Hydantoinase/oxoprolinase//FGGY family of carbohydrate kinases, C-terminal domain	GO:0005975	carbohydrate metabolic process	GO:0016773//GO:0016787	phosphotransferase activity, alcohol group as acceptor//hydrolase activity	--	--	KOG0101	Molecular chaperones HSP70/HSC70, HSP70 superfamily
Cluster-2457.0	14	1.75	65	7.72	22	2.62	14	1.71	17.83	1.99	17	2.03	725	920678361	KOM25460.1	865	2.6e-90	hypothetical protein LR48_Vigan102s011800 [Vigna angularis]	XM_017549983.1	XM_017549983	722	0	PREDICTED: Vigna angularis 60S ribosomal protein L17-2 (LOC108318987), mRNA	K02880	RP-L17e, RPL17	large subunit ribosomal protein L17e	http://www.genome.jp/dbget-bin/www_bget?ko:K02880	Q93VI3	766	3e-80	60S ribosomal protein L17-1 OS=Arabidopsis thaliana OX=3702 GN=RPL17A PE=2 SV=1	PF00237	Ribosomal protein L22p/L17e	GO:0042254//GO:0006412	ribosome biogenesis//translation	GO:0003735	structural constituent of ribosome	GO:0005840	ribosome	KOG3353	60S ribosomal protein L22
Cluster-2462.0	10.02	0.84	49.16	3.99	11	0.89	9	0.74	8	0.61	5.01	0.41	944	965607618	BAT94109.1	1241	8.6e-134	hypothetical protein VIGAN_08068100 [Vigna angularis var. angularis]	XM_017558893.1	XM_017558893	905	0	PREDICTED: Vigna angularis 40S ribosomal protein S3a-like (LOC108325814), mRNA	K02984	RP-S3Ae, RPS3A	small subunit ribosomal protein S3Ae	http://www.genome.jp/dbget-bin/www_bget?ko:K02984	Q8GTE3	1169	7.3e-127	40S ribosomal protein S3a OS=Cicer arietinum OX=3827 PE=2 SV=1	PF01015	Ribosomal S3Ae family	GO:0006412//GO:0042254	translation//ribosome biogenesis	GO:0003735	structural constituent of ribosome	GO:0005840	ribosome	KOG1628	40S ribosomal protein S3A
Cluster-2484.0	297.39	18.53	349.47	21.26	268.03	16.28	416.11	25.35	430.63	24.67	415.93	25.17	1176	470149016	XP_004310041.1	1632	4.9e-179	PREDICTED: glyceraldehyde-3-phosphate dehydrogenase GAPC2, cytosolic [Fragaria vesca subsp. vesca]	XM_004309993.2	XM_004309993	1107	0	PREDICTED: Fragaria vesca subsp. vesca glyceraldehyde-3-phosphate dehydrogenase GAPC2, cytosolic (LOC101296832), mRNA	K00134	GAPDH, gapA	glyceraldehyde 3-phosphate dehydrogenase	http://www.genome.jp/dbget-bin/www_bget?ko:K00134	Q9FX54	1519	2.4e-167	Glyceraldehyde-3-phosphate dehydrogenase GAPC2, cytosolic OS=Arabidopsis thaliana OX=3702 GN=GAPC2 PE=1 SV=1	PF02826//PF01113//PF00044//PF02800	D-isomer specific 2-hydroxyacid dehydrogenase, NAD binding domain//Dihydrodipicolinate reductase, N-terminus//Glyceraldehyde 3-phosphate dehydrogenase, NAD binding domain//Glyceraldehyde 3-phosphate dehydrogenase, C-terminal domain	GO:0009089//GO:0009085//GO:0055114	lysine biosynthetic process via diaminopimelate//lysine biosynthetic process//oxidation-reduction process	GO:0008839//GO:0016620//GO:0051287	4-hydroxy-tetrahydrodipicolinate reductase//oxidoreductase activity, acting on the aldehyde or oxo group of donors, NAD or NADP as acceptor//NAD binding	--	--	KOG0657	Glyceraldehyde 3-phosphate dehydrogenase
Cluster-2521.0	12.33	7.91	26.01	13.26	15	7.81	7	4.34	16.01	7.67	13.01	7.21	358	950975269	XP_014501068.1	596	2e-59	shaggy-related protein kinase eta [Vigna radiata var. radiata]	XM_017566313.1	XM_017566313	358	0	PREDICTED: Vigna angularis shaggy-related protein kinase eta (LOC108331556), mRNA	K14502	BIN2	protein brassinosteroid insensitive 2	http://www.genome.jp/dbget-bin/www_bget?ko:K14502	Q39011	539	3.1e-54	Shaggy-related protein kinase eta OS=Arabidopsis thaliana OX=3702 GN=ASK7 PE=1 SV=2	PF00069	Protein kinase domain	GO:0006468	protein phosphorylation	GO:0004672//GO:0005524	protein kinase activity//ATP binding	--	--	--	--
Cluster-2524.0	63	5.66	130.79	11.33	53	4.59	28	2.46	22	1.79	8	0.69	901	351724485	NP_001237571.1	1156	5.9e-124	catalase-4 [Glycine max]	XM_017580979.1	XM_017580979	880	0	PREDICTED: Vigna angularis catalase (LOC108342994), mRNA	K03781	katE, CAT, catB, srpA	catalase	http://www.genome.jp/dbget-bin/www_bget?ko:K03781	O48561	1156	2.2e-125	Catalase-4 OS=Glycine max OX=3847 GN=CAT4 PE=2 SV=1	PF00199	Catalase	GO:0006979//GO:0015947//GO:0006804//GO:0006568//GO:0055114	response to oxidative stress//methane metabolic process//obsolete peroxidase reaction//tryptophan metabolic process//oxidation-reduction process	GO:0004096//GO:0020037	catalase activity//heme binding	--	--	KOG0047	Catalase
Cluster-2545.0	24	3.82	48.96	7.3	38	5.68	12	1.86	29.97	4.21	16	2.42	628	1044561573	XP_017417024.1	880	4.1e-92	PREDICTED: 60S ribosomal protein L18-like [Vigna angularis]	XM_017561535.1	XM_017561535	613	0	PREDICTED: Vigna angularis 60S ribosomal protein L18-like (LOC108327819), mRNA	K02883	RP-L18e, RPL18	large subunit ribosomal protein L18e	http://www.genome.jp/dbget-bin/www_bget?ko:K02883	Q940B0	781	4.7e-82	60S ribosomal protein L18-3 OS=Arabidopsis thaliana OX=3702 GN=RPL18C PE=2 SV=1	--	--	--	--	--	--	--	--	KOG1714	60s ribosomal protein L18
Cluster-2581.0	60.5	7.84	125.21	15.39	93.12	11.46	115.03	14.55	107.23	12.4	127.75	15.81	709	1044581790	XP_017427837.1	916	3.1e-96	PREDICTED: 3-hydroxy-3-methylglutaryl-coenzyme A reductase 2 [Vigna angularis]	XM_017572348.1	XM_017572348	693	0	PREDICTED: Vigna angularis 3-hydroxy-3-methylglutaryl-coenzyme A reductase 2 (LOC108336049), mRNA	K00021	HMGCR	hydroxymethylglutaryl-CoA reductase (NADPH)	http://www.genome.jp/dbget-bin/www_bget?ko:K00021	P48020	839	1e-88	3-hydroxy-3-methylglutaryl-coenzyme A reductase 1 OS=Solanum tuberosum OX=4113 GN=HMG1 PE=2 SV=1	PF00368	Hydroxymethylglutaryl-coenzyme A reductase	GO:0055114//GO:0015936//GO:0006694	oxidation-reduction process//coenzyme A metabolic process//steroid biosynthetic process	GO:0004420//GO:0050662	hydroxymethylglutaryl-CoA reductase (NADPH) activity//obsolete coenzyme binding	--	--	KOG2480	3-hydroxy-3-methylglutaryl-CoA (HMG-CoA) reductase
Cluster-2586.0	35	5.82	60	9.32	30	4.67	21	3.4	53	7.74	25	3.93	613	947076528	KRH25368.1	541	8.2e-53	hypothetical protein GLYMA_12G098400 [Glycine max]	XM_017576680.1	XM_017576680	604	0	PREDICTED: Vigna angularis autophagy-related protein 8d (LOC108339545), mRNA	K08341	GABARAP, ATG8, LC3	GABA(A) receptor-associated protein	http://www.genome.jp/dbget-bin/www_bget?ko:K08341	Q8S927	502	1e-49	Autophagy-related protein 8c OS=Arabidopsis thaliana OX=3702 GN=ATG8C PE=1 SV=1	PF04110	Ubiquitin-like autophagy protein Apg12	GO:0000045	autophagosome assembly	--	--	GO:0005737	cytoplasm	KOG1654	Microtubule-associated anchor protein involved in autophagy and membrane trafficking
Cluster-2589.0	144.68	11.68	137.88	10.78	83.7	6.54	92.83	7.32	106.03	7.8	83.82	6.54	971	965606151	BAT93327.1	1004	2.7e-106	hypothetical protein VIGAN_07227400 [Vigna angularis var. angularis]	XM_017570006.1	XM_017570006	946	0	PREDICTED: Vigna angularis ADP,ATP carrier protein 1, mitochondrial (LOC108334256), mRNA	K05863	SLC25A4S, ANT	solute carrier family 25 (mitochondrial adenine nucleotide translocator), member 4/5/6/31	http://www.genome.jp/dbget-bin/www_bget?ko:K05863	P04709	954	6.4e-102	ADP,ATP carrier protein 1, mitochondrial OS=Zea mays OX=4577 GN=ANT1 PE=2 SV=3	--	--	--	--	--	--	--	--	KOG0749	Mitochondrial ADP/ATP carrier proteins
Cluster-2594.0	1	0.47	6	2.34	5	1.98	974	439.38	1874	685.82	1832	758.36	393	--	--	--	--	--	--	--	--	--	--	--	--	--	--	--	--	--	--	--	--	--	--	--	--	--	--	--	--
Cluster-2621.0	19.93	4.48	51	10.47	8	1.65	19	4.16	8	1.55	9	1.89	524	1044579223	XP_017426457.1	492	3.4e-47	PREDICTED: 60S ribosomal protein L34 [Vigna angularis]	XM_017570968.1	XM_017570968	524	0	PREDICTED: Vigna angularis 60S ribosomal protein L34 (LOC108335048), mRNA	K02915	RP-L34e, RPL34	large subunit ribosomal protein L34e	http://www.genome.jp/dbget-bin/www_bget?ko:K02915	P41098	479	4.1e-47	60S ribosomal protein L34 OS=Nicotiana tabacum OX=4097 GN=RPL34 PE=2 SV=1	PF01199	Ribosomal protein L34e	GO:0006412//GO:0042254	translation//ribosome biogenesis	GO:0003735	structural constituent of ribosome	GO:0005840	ribosome	KOG1790	60s ribosomal protein L34
Cluster-2628.0	15	3.73	44	9.9	32	7.24	31	7.5	31	6.56	10	2.31	500	965603103	BAT90280.1	537	1.9e-52	hypothetical protein VIGAN_06149500 [Vigna angularis var. angularis]	XM_017576042.1	XM_017576042	495	0	PREDICTED: Vigna angularis RING-box protein 1a-like (LOC108338955), mRNA	K03868	RBX1, ROC1	RING-box protein 1	http://www.genome.jp/dbget-bin/www_bget?ko:K03868	Q940X7	511	7.7e-51	RING-box protein 1a OS=Arabidopsis thaliana OX=3702 GN=RBX1A PE=1 SV=1	PF12678//PF00097//PF12861	RING-H2 zinc finger domain//Zinc finger, C3HC4 type (RING finger)//Anaphase-promoting complex subunit 11 RING-H2 finger	GO:0016567	protein ubiquitination	GO:0046872//GO:0004842//GO:0008270	metal ion binding//ubiquitin-protein transferase activity//zinc ion binding	GO:0005680	anaphase-promoting complex	KOG2930	SCF ubiquitin ligase, Rbx1 component
Cluster-2690.0	17.73	6.28	10.68	3.29	9	2.8	34.33	11.8	21.78	6.3	16	5.15	432	470129097	XP_004300464.1	740	4.9e-76	PREDICTED: transmembrane protein 205 [Fragaria vesca subsp. vesca]	XM_004300416.2	XM_004300416	423	0	PREDICTED: Fragaria vesca subsp. vesca transmembrane protein 205 (LOC101303039), mRNA	--	--	--	--	Q6GPW4	228	4.3e-18	Transmembrane protein 205 OS=Xenopus laevis OX=8355 GN=tmem205 PE=2 SV=1	--	--	--	--	--	--	--	--	KOG2886	Uncharacterized conserved protein
Cluster-2728.0	28	6.35	71	14.69	29	6.03	28	6.19	41	7.98	27	5.72	522	1044568699	XP_017420769.1	353	4.4e-31	PREDICTED: 40S ribosomal protein S25 [Vigna angularis]	XM_017565280.1	XM_017565280	516	0	PREDICTED: Vigna angularis 40S ribosomal protein S25 (LOC108330751), mRNA	K02975	RP-S25e, RPS25	small subunit ribosomal protein S25e	http://www.genome.jp/dbget-bin/www_bget?ko:K02975	P46301	331	6e-30	40S ribosomal protein S25 OS=Solanum lycopersicum OX=4081 GN=RPS25 PE=3 SV=1	--	--	--	--	--	--	--	--	KOG1767	40S ribosomal protein S25
Cluster-2730.1	4.11	0.85	35.2	6.67	4	0.76	2	0.4	4.4	0.79	3	0.58	547	1570336111	XP_027915507.1	777	3.1e-80	60S ribosomal protein L27a-3 [Vigna unguiculata]	XM_017567239.1	XM_017567239	541	0	PREDICTED: Vigna angularis 60S ribosomal protein L27a-3 (LOC108332114), mRNA	K02900	RP-L27Ae, RPL27A	large subunit ribosomal protein L27Ae	http://www.genome.jp/dbget-bin/www_bget?ko:K02900	P49637	696	3e-72	60S ribosomal protein L27a-3 OS=Arabidopsis thaliana OX=3702 GN=RPL27AC PE=2 SV=2	--	--	--	--	--	--	--	--	KOG1742	60s ribosomal protein L15/L27
Cluster-2739.0	9.09	3.75	8.01	2.81	4.27	1.52	8.41	3.36	7.14	2.36	8.36	3.1	409	470133288	XP_004302499.1	675	1.6e-68	PREDICTED: 2,3-bisphosphoglycerate-independent phosphoglycerate mutase [Fragaria vesca subsp. vesca]	XM_004302451.2	XM_004302451	394	0	PREDICTED: Fragaria vesca subsp. vesca 2,3-bisphosphoglycerate-independent phosphoglycerate mutase (LOC101294379), mRNA	K15633	gpmI	2,3-bisphosphoglycerate-independent phosphoglycerate mutase	http://www.genome.jp/dbget-bin/www_bget?ko:K15633	Q42908	623	6.5e-64	2,3-bisphosphoglycerate-independent phosphoglycerate mutase OS=Mesembryanthemum crystallinum OX=3544 GN=PGM1 PE=2 SV=1	PF00245//PF01676	Alkaline phosphatase//Metalloenzyme superfamily	--	--	GO:0016791//GO:0003824//GO:0046872	phosphatase activity//catalytic activity//metal ion binding	--	--	KOG4513	Phosphoglycerate mutase
Cluster-2749.0	173.12	60.15	241.33	73.06	157.56	48.21	123.92	41.82	175.91	50.06	140.07	44.29	435	1012355082	KYP66269.1	589	1.6e-58	Ubiquitin-conjugating enzyme E2 10, partial [Cajanus cajan]	XM_017574884.1	XM_017574884	424	0	PREDICTED: Vigna angularis ubiquitin-conjugating enzyme E2 10 (LOC108338152), mRNA	--	--	--	--	P35133	575	2.5e-58	Ubiquitin-conjugating enzyme E2 10 OS=Arabidopsis thaliana OX=3702 GN=UBC10 PE=1 SV=1	PF00631//PF05743//PF05773	GGL domain//UEV domain//RWD domain	GO:0015031//GO:0007186//GO:0006464	protein transport//G protein-coupled receptor signaling pathway//cellular protein modification process	GO:0005515	protein binding	--	--	KOG0417	Ubiquitin-protein ligase
Cluster-2762.0	11	1.12	31.74	3.11	6	0.59	11	1.1	9.94	0.92	12.88	1.27	825	1044527422	XP_017408214.1	415	4.5e-38	PREDICTED: plasma membrane-associated cation-binding protein 1 [Vigna angularis]	XM_017552725.1	XM_017552725	796	0	PREDICTED: Vigna angularis plasma membrane-associated cation-binding protein 1 (LOC108321080), mRNA	--	--	--	--	Q96262	269	1.5e-22	Plasma membrane-associated cation-binding protein 1 OS=Arabidopsis thaliana OX=3702 GN=PCAP1 PE=1 SV=1	PF05558//PF02535	DREPP plasma membrane polypeptide//ZIP Zinc transporter	GO:0030001//GO:0055085	metal ion transport//transmembrane transport	GO:0046873	metal ion transmembrane transporter activity	GO:0046658//GO:0016020	anchored component of plasma membrane//membrane	--	--
Cluster-2779.0	48.18	8.98	84.67	14.63	65.65	11.39	71.74	13.04	84.64	13.76	101.49	17.84	576	965671982	BAT86589.1	535	3.8e-52	hypothetical protein VIGAN_04426000 [Vigna angularis var. angularis]	XM_017563929.1	XM_017563929	559	0	PREDICTED: Vigna angularis glyceraldehyde-3-phosphate dehydrogenase GAPC1, cytosolic (LOC108329622), mRNA	K00134	GAPDH, gapA	glyceraldehyde 3-phosphate dehydrogenase	http://www.genome.jp/dbget-bin/www_bget?ko:K00134	P25861	511	8.9e-51	Glyceraldehyde-3-phosphate dehydrogenase, cytosolic OS=Antirrhinum majus OX=4151 GN=GAPC PE=2 SV=1	PF02800	Glyceraldehyde 3-phosphate dehydrogenase, C-terminal domain	GO:0055114	oxidation-reduction process	GO:0016620	oxidoreductase activity, acting on the aldehyde or oxo group of donors, NAD or NADP as acceptor	--	--	KOG0657	Glyceraldehyde 3-phosphate dehydrogenase
Cluster-2837.0	11	2.75	16	3.61	6.01	1.37	3	0.73	3	0.64	5	1.16	499	965607190	BAT93681.1	840	1.4e-87	hypothetical protein VIGAN_08020500 [Vigna angularis var. angularis]	XM_014658454.2	XM_014658454	484	0	PREDICTED: Vigna radiata var. radiata probable protein phosphatase 2C 60 (LOC106772211), mRNA	K01102	PDP	pyruvate dehydrogenase phosphatase	http://www.genome.jp/dbget-bin/www_bget?ko:K01102	Q9SD12	692	7.9e-72	Probable protein phosphatase 2C 46 OS=Arabidopsis thaliana OX=3702 GN=At3g51370 PE=2 SV=1	PF00481	Protein phosphatase 2C	--	--	GO:0003824	catalytic activity	--	--	--	--
Cluster-2838.0	6	2.39	9	3.07	3	1.04	6	2.32	14	4.48	5	1.79	414	965664383	BAT80092.1	727	1.5e-74	hypothetical protein VIGAN_02305700 [Vigna angularis var. angularis]	XM_017566069.1	XM_017566069	411	0	PREDICTED: Vigna angularis WD-40 repeat-containing protein MSI4-like (LOC108331409), mRNA	K10752	RBBP4, HAT2, CAF1, MIS16	histone-binding protein RBBP4	http://www.genome.jp/dbget-bin/www_bget?ko:K10752	O22607	567	2e-57	WD-40 repeat-containing protein MSI4 OS=Arabidopsis thaliana OX=3702 GN=MSI4 PE=1 SV=3	PF00400//PF07851	WD domain, G-beta repeat//TMPIT-like protein	--	--	GO:0005515	protein binding	GO:0016021	integral component of membrane	--	--
Cluster-2875.1	9	1.14	3	0.36	3	0.36	7	0.87	12	1.36	3	0.36	717	567884735	XP_006434926.1	449	4.5e-42	elongation of fatty acids protein 3-like [Citrus clementina]	--	--	--	--	--	--	--	--	--	Q9SYY4	346	1.5e-31	Elongation of fatty acids protein 3-like OS=Arabidopsis thaliana OX=3702 GN=HOS3 PE=2 SV=1	PF02909//PF01151	Tetracyclin repressor-like, C-terminal domain//GNS1/SUR4 family	GO:0045892	negative regulation of transcription, DNA-templated	--	--	GO:0016021	integral component of membrane	--	--
Cluster-2902.0	10	2.81	28.96	7.26	18.2	4.6	9	2.46	9	2.12	10	2.59	474	1255117702	XP_022635597.1	664	3.5e-67	histone H3-like centromeric protein CSE4 [Vigna radiata var. radiata]	XM_017555393.1	XM_017555393	465	0	PREDICTED: Vigna angularis histone H3.2 (LOC108323063), mRNA	K11253	H3	histone H3	http://www.genome.jp/dbget-bin/www_bget?ko:K11253	P68428	664	1.3e-68	Histone H3.2 OS=Triticum aestivum OX=4565 PE=1 SV=2	PF15630//PF00125	CENP-S protein//Core histone H2A/H2B/H3/H4	--	--	GO:0003677	DNA binding	GO:0000786//GO:0071821	nucleosome//FANCM-MHF complex	KOG1745	Histones H3 and H4
Cluster-2939.0	9	12.15	24	22.78	8	7.88	9	11.74	12	10.68	2	2.2	303	470117930	XP_004295099.1	329	1.5e-28	PREDICTED: 60S ribosomal protein L29-1-like [Fragaria vesca subsp. vesca]	XM_004295051.2	XM_004295051	288	3.11773e-148	PREDICTED: Fragaria vesca subsp. vesca 60S ribosomal protein L29-1-like (LOC101313197), mRNA	K02905	RP-L29e, RPL29	large subunit ribosomal protein L29e	http://www.genome.jp/dbget-bin/www_bget?ko:K02905	Q9M7X7	262	3.5e-22	60S ribosomal protein L29-1 OS=Arabidopsis thaliana OX=3702 GN=RPL29A PE=1 SV=1	PF01779	Ribosomal L29e protein family	GO:0006412//GO:0042254	translation//ribosome biogenesis	GO:0003735	structural constituent of ribosome	GO:0005840	ribosome	KOG3504	60S ribosomal protein L29
Cluster-2961.0	4	2.23	14	6.36	1	0.46	5	2.7	4	1.71	6	2.93	372	764595942	XP_011465955.1	397	2.5e-36	PREDICTED: transcription factor UNE12 isoform X2 [Fragaria vesca subsp. vesca]	XM_011467653.1	XM_011467653	372	0	PREDICTED: Fragaria vesca subsp. vesca transcription factor UNE12 (LOC101305184), transcript variant X2, mRNA	--	--	--	--	O22768	262	4.3e-22	Transcription factor UNE12 OS=Arabidopsis thaliana OX=3702 GN=UNE12 PE=2 SV=2	PF04281//PF00010//PF00772	Mitochondrial import receptor subunit Tom22//Helix-loop-helix DNA-binding domain//DnaB-like helicase N terminal domain	GO:0006260//GO:0006886	DNA replication//intracellular protein transport	GO:0046983//GO:0003678//GO:0005524	protein dimerization activity//DNA helicase activity//ATP binding	GO:0005657//GO:0005741	replication fork//mitochondrial outer membrane	--	--
Cluster-3000.0	14	12.52	16	10.76	3	2.07	6	5.18	6	3.79	4	3	330	1358141821	PRQ16301.1	511	1.3e-49	putative ribosomal protein S19e [Rosa chinensis]	XM_004299268.2	XM_004299268	308	2.60253e-159	PREDICTED: Fragaria vesca subsp. vesca 40S ribosomal protein S19-3 (LOC101292310), mRNA	K02966	RP-S19e, RPS19	small subunit ribosomal protein S19e	http://www.genome.jp/dbget-bin/www_bget?ko:K02966	Q9FNP8	470	2.9e-46	40S ribosomal protein S19-3 OS=Arabidopsis thaliana OX=3702 GN=RPS19C PE=2 SV=1	PF01090	Ribosomal protein S19e	GO:0006412//GO:0042254	translation//ribosome biogenesis	GO:0003735	structural constituent of ribosome	GO:0005840	ribosome	KOG3411	40S ribosomal protein S19
Cluster-3007.0	2	2.06	20	15.12	4	3.12	1	0.99	6	4.26	3	2.56	320	965611642	BAT97781.1	542	3.3e-53	hypothetical protein VIGAN_09132900 [Vigna angularis var. angularis]	XM_017575526.1	XM_017575526	317	2.49747e-164	PREDICTED: Vigna angularis NADH dehydrogenase [ubiquinone] 1 alpha subcomplex subunit 8-B-like (LOC108338575), mRNA	K03952	NDUFA8	NADH dehydrogenase (ubiquinone) 1 alpha subcomplex subunit 8	http://www.genome.jp/dbget-bin/www_bget?ko:K03952	Q8LGE7	448	9.9e-44	NADH dehydrogenase [ubiquinone] 1 alpha subcomplex subunit 8-B OS=Arabidopsis thaliana OX=3702 GN=At5g18800 PE=1 SV=1	PF02297//PF15083	Cytochrome oxidase c subunit VIb//Colipase-like	GO:0016042//GO:0007586	lipid catabolic process//digestion	GO:0008047	enzyme activator activity	GO:0005576//GO:0005739	extracellular region//mitochondrion	KOG3458	NADH:ubiquinone oxidoreductase, NDUFA8/PGIV/19 kDa subunit
Cluster-3049.0	22	29.19	55.51	51.93	28.11	27.26	24	30.77	76	66.68	16	17.28	304	297736252	CBI24890.3	520	1.1e-50	unnamed protein product, partial [Vitis vinifera]	XM_017569917.1	XM_017569917	298	8.63899e-154	PREDICTED: Vigna angularis 60S ribosomal protein L44 (LOC108334205), mRNA	K02929	RP-L44e, RPL44	large subunit ribosomal protein L44e	http://www.genome.jp/dbget-bin/www_bget?ko:K02929	Q96499	502	5.2e-50	60S ribosomal protein L44 OS=Gossypium hirsutum OX=3635 GN=RPL44 PE=3 SV=3	PF14876//PF00935	Respiratory growth transcriptional regulator//Ribosomal protein L44	GO:0042254//GO:0006412//GO:0045333	ribosome biogenesis//translation//cellular respiration	GO:0003735	structural constituent of ribosome	GO:0005634//GO:0005840//GO:0005739	nucleus//ribosome//mitochondrion	KOG3464	60S ribosomal protein L44
Cluster-3059.0	11	1.28	38	4.2	14	1.55	8	0.91	10	1.04	10	1.11	760	470109441	XP_004291006.1	1109	1.4e-118	PREDICTED: homeobox-leucine zipper protein HOX19-like [Fragaria vesca subsp. vesca]	XM_004290958.2	XM_004290958	745	0	PREDICTED: Fragaria vesca subsp. vesca homeobox-leucine zipper protein HOX19-like (LOC101298962), mRNA	K09338	HD-ZIP	homeobox-leucine zipper protein	http://www.genome.jp/dbget-bin/www_bget?ko:K09338	Q8GRL4	526	2.1e-52	Homeobox-leucine zipper protein HOX19 OS=Oryza sativa subsp. japonica OX=39947 GN=HOX19 PE=2 SV=1	PF05920//PF02183//PF00046//PF00170	Homeobox KN domain//Homeobox associated leucine zipper//Homeodomain//bZIP transcription factor	GO:0006355	regulation of transcription, DNA-templated	GO:0003677//GO:0003700//GO:0043565	DNA binding//DNA-binding transcription factor activity//sequence-specific DNA binding	GO:0005667	transcription regulator complex	--	--
Cluster-3085.1	52	6.26	72	8.25	46.99	5.39	61	7.17	55.95	6.04	50	5.76	742	470120951	XP_004296549.1	1355	4.1e-147	PREDICTED: beta-amylase 1, chloroplastic [Fragaria vesca subsp. vesca]	XM_004296501.2	XM_004296501	730	0	PREDICTED: Fragaria vesca subsp. vesca beta-amylase 1, chloroplastic (LOC101312918), mRNA	K01177	E3.2.1.2	beta-amylase	http://www.genome.jp/dbget-bin/www_bget?ko:K01177	Q9LIR6	1208	1.7e-131	Beta-amylase 1, chloroplastic OS=Arabidopsis thaliana OX=3702 GN=BAM1 PE=1 SV=1	PF01373	Glycosyl hydrolase family 14	GO:0005982//GO:0005985//GO:0000272	starch metabolic process//sucrose metabolic process//polysaccharide catabolic process	GO:0016161	beta-amylase activity	--	--	--	--
Cluster-3149.0	27	6.9	30	6.91	26	6.03	19	4.72	17	3.68	28	6.64	494	470102688	XP_004287783.1	734	2.8e-75	PREDICTED: SKP1-like protein 1A [Fragaria vesca subsp. vesca]	XM_004287735.2	XM_004287735	471	0	PREDICTED: Fragaria vesca subsp. vesca SKP1-like protein 1A (LOC101291371), mRNA	K03094	SKP1, CBF3D	S-phase kinase-associated protein 1	http://www.genome.jp/dbget-bin/www_bget?ko:K03094	Q39255	627	2.7e-64	SKP1-like protein 1A OS=Arabidopsis thaliana OX=3702 GN=SKP1A PE=1 SV=1	PF03931//PF01466//PF00651	Skp1 family, tetramerisation domain//Skp1 family, dimerisation domain//BTB/POZ domain	GO:0006511	ubiquitin-dependent protein catabolic process	GO:0005515	protein binding	--	--	--	--
Cluster-3160.0	11	3.87	18	5.51	5	1.55	3	1.02	7	2.01	4	1.28	433	950961299	XP_014497850.1	524	5.4e-51	ras-related protein RABD2a [Vigna radiata var. radiata]	XM_017563490.1	XM_017563490	423	0	PREDICTED: Vigna angularis ras-related protein RABD2a (LOC108329324), mRNA	K07874	RAB1A	Ras-related protein Rab-1A	http://www.genome.jp/dbget-bin/www_bget?ko:K07874	P28188	476	7.6e-47	Ras-related protein RABD2a OS=Arabidopsis thaliana OX=3702 GN=RABD2A PE=1 SV=3	PF03193//PF00071//PF02421	RsgA GTPase//Ras family//Ferrous iron transport protein B	--	--	GO:0005525//GO:0003924	GTP binding//GTPase activity	--	--	KOG0084	GTPase Rab1/YPT1, small G protein superfamily, and related GTP-binding proteins
Cluster-3388.0	168.97	43.95	231.91	54.31	118.97	28.05	186.13	47.12	199.08	43.84	146.99	35.45	490	965604041	BAT91218.1	865	1.8e-90	hypothetical protein VIGAN_06253100 [Vigna angularis var. angularis]	XM_017576674.1	XM_017576674	484	0	PREDICTED: Vigna angularis uncharacterized LOC108339540 (LOC108339540), mRNA	--	--	--	--	--	--	--	--	--	--	--	--	--	--	--	--	--	--
Cluster-3541.0	63	7.94	157	18.8	97	11.63	39	4.8	47	5.3	37	4.46	721	470106646	XP_004289673.1	421	8e-39	PREDICTED: glycine-rich RNA-binding, abscisic acid-inducible protein-like isoform X1 [Fragaria vesca subsp. vesca]	XM_004289625.2	XM_004289625	358	0	PREDICTED: Fragaria vesca subsp. vesca glycine-rich RNA-binding, abscisic acid-inducible protein-like (LOC101299909), transcript variant X1, mRNA	--	--	--	--	Q03250	360	3.6e-33	Glycine-rich RNA-binding protein 7 OS=Arabidopsis thaliana OX=3702 GN=RBG7 PE=1 SV=1	PF00076//PF16367	RNA recognition motif. (a.k.a. RRM, RBD, or RNP domain)//RNA recognition motif	--	--	GO:0003676	nucleic acid binding	--	--	--	--
Cluster-3551.0	101	13.92	80	10.42	71	9.26	38.08	5.12	28	3.43	38	4.99	683	951040682	XP_014517732.1	954	1.2e-100	60S ribosomal protein L13a-4 [Vigna radiata var. radiata]	XM_017579487.1	XM_017579487	641	0	PREDICTED: Vigna angularis 60S ribosomal protein L13a-4-like (LOC108341834), mRNA	K02872	RP-L13Ae, RPL13A	large subunit ribosomal protein L13Ae	http://www.genome.jp/dbget-bin/www_bget?ko:K02872	Q9FKC0	860	3.6e-91	60S ribosomal protein L13a-4 OS=Arabidopsis thaliana OX=3702 GN=RPL13AD PE=2 SV=1	PF00572	Ribosomal protein L13	GO:0042254//GO:0006412	ribosome biogenesis//translation	GO:0003735	structural constituent of ribosome	GO:0005840	ribosome	KOG3204	60S ribosomal protein L13a
Cluster-3571.0	50	8.09	60	9.09	45	6.84	41.02	6.48	47	6.7	41.18	6.32	622	1044554978	XP_017413610.1	603	5.4e-60	PREDICTED: 60S ribosomal protein L24-like [Vigna angularis]	XM_017558121.1	XM_017558121	612	0	PREDICTED: Vigna angularis 60S ribosomal protein L24-like (LOC108325109), mRNA	K02896	RP-L24e, RPL24	large subunit ribosomal protein L24e	http://www.genome.jp/dbget-bin/www_bget?ko:K02896	O65743	576	2.8e-58	60S ribosomal protein L24 OS=Cicer arietinum OX=3827 GN=RPL24 PE=2 SV=1	PF01080//PF04162	Presenilin//Gyrovirus capsid protein (VP1)	GO:0016485	protein processing	GO:0004190	aspartic-type endopeptidase activity	GO:0019028//GO:0016021	viral capsid//integral component of membrane	KOG1722	60s ribosomal protein L24
Cluster-3596.0	115	11.52	129	12.41	111	10.68	101	9.89	90	8.15	94	9.06	836	66816968	AAY56794.1	1269	4.3e-137	vacuolar pyrophosphatase, partial [Vigna unguiculata]	XM_017584126.1	XM_017584126	824	0	PREDICTED: Vigna angularis pyrophosphate-energized vacuolar membrane proton pump (LOC108345536), mRNA	K01507	ppa	inorganic pyrophosphatase	http://www.genome.jp/dbget-bin/www_bget?ko:K01507	P21616	1263	8.1e-138	Pyrophosphate-energized vacuolar membrane proton pump OS=Vigna radiata var. radiata OX=3916 PE=1 SV=4	PF05975//PF03030	Bacterial ABC transporter protein EcsB//Inorganic H+ pyrophosphatase	GO:1902600//GO:0006119	proton transmembrane transport//oxidative phosphorylation	GO:0004427//GO:0009678	inorganic diphosphatase activity//pyrophosphate hydrolysis-driven proton transmembrane transporter activity	GO:0016020//GO:0016021	membrane//integral component of membrane	--	--
Cluster-3596.1	72.5	5.09	142.1	9.71	67.34	4.59	90.79	6.23	68.96	4.43	77.45	5.27	1075	2653446	BAA23649.1	1376	2.2e-149	proton pyrophosphatase [Vigna radiata]	XM_017584126.1	XM_017584126	1050	0	PREDICTED: Vigna angularis pyrophosphate-energized vacuolar membrane proton pump (LOC108345536), mRNA	K01507	ppa	inorganic pyrophosphatase	http://www.genome.jp/dbget-bin/www_bget?ko:K01507	P21616	1376	8.2e-151	Pyrophosphate-energized vacuolar membrane proton pump OS=Vigna radiata var. radiata OX=3916 PE=1 SV=4	PF03030	Inorganic H+ pyrophosphatase	GO:0006119//GO:1902600	oxidative phosphorylation//proton transmembrane transport	GO:0009678//GO:0004427	pyrophosphate hydrolysis-driven proton transmembrane transporter activity//inorganic diphosphatase activity	GO:0016020	membrane	--	--
Cluster-3656.0	1	0.56	7	3.18	1	0.46	3	1.62	1	0.43	2	0.98	372	--	--	--	--	--	--	--	--	--	--	--	--	--	--	--	--	--	--	--	--	--	--	--	--	--	--	--	--
Cluster-3665.0	2	1.5	20	11.61	2	1.19	9	6.52	6	3.27	4	2.56	344	--	--	--	--	--	--	--	--	--	--	--	--	--	--	--	--	--	--	--	--	--	--	--	--	--	--	--	--
Cluster-3673.0	2	1.45	5	2.82	2	1.15	1	0.7	1	0.53	1	0.62	347	--	--	--	--	--	--	--	--	--	--	--	--	--	--	--	--	--	--	--	--	--	--	--	--	--	--	--	--
Cluster-3678.0	8	1.18	9	1.25	7	0.98	9	1.3	6	0.79	5	0.7	655	--	--	--	--	--	XM_023006796.1	XM_023006796	41	1.44594e-10	PREDICTED: Olea europaea var. sylvestris ultraviolet-B receptor UVR8-like (LOC111382758), mRNA	--	--	--	--	--	--	--	--	--	--	--	--	--	--	--	--	--	--
Cluster-3689.0	6	0.86	10	1.35	3	0.41	9	1.26	9	1.14	9	1.23	668	1098843253	XP_018828369.1	155	5.1e-08	PREDICTED: protein EXORDIUM-like 5 [Juglans regia]	--	--	--	--	--	--	--	--	--	Q9SII5	136	3.1e-07	Protein EXORDIUM-like 5 OS=Arabidopsis thaliana OX=3702 GN=EXL5 PE=2 SV=1	--	--	--	--	--	--	--	--	--	--
Cluster-3728.0	28	1.57	21	1.16	22	1.21	10	0.55	9	0.47	14	0.77	1273	1279087081	XP_022848903.1	152	2.2e-07	uncharacterized protein LOC111371244 [Olea europaea var. sylvestris]	--	--	--	--	--	--	--	--	--	--	--	--	--	PF17907	AWS domain	GO:0006479//GO:0006554	protein methylation//lysine catabolic process	GO:0018024	histone-lysine N-methyltransferase activity	GO:0005634	nucleus	--	--
Cluster-3748.0	6	1.19	15	2.75	3	0.55	3	0.58	5	0.86	3	0.56	557	--	--	--	--	--	--	--	--	--	--	--	--	--	--	--	--	--	--	--	--	--	--	--	--	--	--	--	--
Cluster-3753.0	22	1.5	21	1.39	31	2.05	30	2	17	1.06	11	0.73	1099	1334283755	PNS99443.1	376	2e-33	hypothetical protein POPTR_016G136300 [Populus trichocarpa]	--	--	--	--	--	--	--	--	--	--	--	--	--	--	--	--	--	--	--	--	--	--	--
Cluster-3765.0	1	0.36	6	1.87	5	1.57	1	0.35	7	2.05	2	0.65	430	--	--	--	--	--	--	--	--	--	--	--	--	--	--	--	--	--	--	--	--	--	--	--	--	--	--	--	--
Cluster-3766.0	4	0.52	10	1.23	6	0.74	6	0.76	7	0.81	7	0.87	707	1315959188	GAY48773.1	249	6.9e-19	hypothetical protein CUMW_114310 [Citrus unshiu]	--	--	--	--	--	--	--	--	--	--	--	--	--	--	--	--	--	--	--	--	--	--	--
Cluster-3780.0	41	1.08	37	0.96	74	1.92	34	0.87	36	0.88	32	0.82	2409	568826734	XP_006467725.1	1962	5.4e-217	pentatricopeptide repeat-containing protein At5g46100 [Citrus sinensis]	XM_006467662.3	XM_006467662	726	0	PREDICTED: Citrus sinensis pentatricopeptide repeat-containing protein At5g46100 (LOC102607987), mRNA	--	--	--	--	Q9FNL2	1613	6.1e-178	Pentatricopeptide repeat-containing protein At5g46100 OS=Arabidopsis thaliana OX=3702 GN=At5g46100 PE=2 SV=1	--	--	--	--	--	--	--	--	--	--
Cluster-3785.0	14	1.01	12	0.84	10	0.7	5	0.35	5	0.33	7	0.49	1054	1269923187	XP_022773541.1	141	3.4e-06	transcription factor bHLH81-like [Durio zibethinus]	--	--	--	--	--	--	--	--	--	--	--	--	--	--	--	--	--	--	--	--	--	--	--
Cluster-3796.0	51.01	0.8	90	1.41	59	0.92	26	0.4	43	0.63	26.98	0.42	3839	641863516	KDO82202.1	688	4.6e-69	hypothetical protein CISIN_1g017691mg [Citrus sinensis]	XM_006483898.3	XM_006483898	367	0	PREDICTED: Citrus sinensis GDSL esterase/lipase At3g27950 (LOC102618542), mRNA	--	--	--	--	Q9LII9	423	9.5e-40	GDSL esterase/lipase At3g27950 OS=Arabidopsis thaliana OX=3702 GN=At3g27950 PE=2 SV=1	PF00657	GDSL-like Lipase/Acylhydrolase	--	--	GO:0016788	hydrolase activity, acting on ester bonds	--	--	--	--
Cluster-3855.0	10	0.87	29	2.44	16	1.34	24	2.04	14	1.11	12	1.01	921	1315965603	GAY42521.1	701	3.5e-71	hypothetical protein CUMW_067560 [Citrus unshiu]	--	--	--	--	--	--	--	--	--	--	--	--	--	--	--	--	--	--	--	--	--	--	--
Cluster-3859.0	4	1.43	1	0.31	1	0.31	4	1.39	2	0.58	2	0.65	430	--	--	--	--	--	--	--	--	--	--	--	--	--	--	--	--	--	--	--	--	--	--	--	--	--	--	--	--
Cluster-3879.0	5	0.96	6	1.07	6	1.07	5	0.94	2	0.33	4	0.72	567	--	--	--	--	--	--	--	--	--	--	--	--	--	--	--	--	--	--	PF02794	RTX toxin acyltransferase family	GO:0009404	toxin metabolic process	GO:0016746	transferase activity, transferring acyl groups	GO:0005737	cytoplasm	--	--
Cluster-3886.0	1	0.43	2	0.72	5	1.84	10	4.15	2	0.68	3	1.15	404	--	--	--	--	--	--	--	--	--	--	--	--	--	--	--	--	--	--	PF10278	Mediator of RNA pol II transcription subunit 19	GO:0006357	regulation of transcription by RNA polymerase II	GO:0003712	transcription coregulator activity	GO:0016592//GO:0005667	mediator complex//transcription regulator complex	--	--
Cluster-3909.0	20	1.63	17	1.34	18	1.42	14	1.11	9	0.67	11	0.87	965	1344014124	XP_023889724.1	668	2.4e-67	nudix hydrolase 16, mitochondrial [Quercus suber]	XM_024033956.1	XM_024033956	276	5.00203e-141	PREDICTED: Quercus suber nudix hydrolase 16, mitochondrial (LOC112001774), mRNA	K07766	E3.6.1.52	diphosphoinositol-polyphosphate diphosphatase	http://www.genome.jp/dbget-bin/www_bget?ko:K07766	Q9LHK1	641	1.2e-65	Nudix hydrolase 16, mitochondrial OS=Arabidopsis thaliana OX=3702 GN=NUDT16 PE=2 SV=1	PF00293	NUDIX domain	--	--	GO:0016787	hydrolase activity	--	--	--	--
Cluster-3921.0	8	1.31	10	1.53	11	1.69	4	0.64	7	1.01	4	0.62	619	--	--	--	--	--	--	--	--	--	--	--	--	--	--	--	--	--	--	--	--	--	--	--	--	--	--	--	--
Cluster-3978.0	3	0.54	7	1.18	2	0.34	3	0.53	7	1.11	4	0.68	585	508727153	EOY19050.1	678	1e-68	Cytochrome P450 [Theobroma cacao]	XM_006492143.2	XM_006492143	195	3.16416e-96	PREDICTED: Citrus sinensis cytochrome P450 94C1-like (LOC102617158), mRNA	--	--	--	--	Q9ZUX1	522	4.8e-52	Cytochrome P450 94C1 OS=Arabidopsis thaliana OX=3702 GN=CYP94C1 PE=1 SV=1	PF00067	Cytochrome P450	GO:0055114	oxidation-reduction process	GO:0020037//GO:0005506//GO:0016705	heme binding//iron ion binding//oxidoreductase activity, acting on paired donors, with incorporation or reduction of molecular oxygen	--	--	--	--
Cluster-3987.0	5	0.86	4	0.64	2	0.32	5	0.84	4	0.6	2	0.33	601	--	--	--	--	--	--	--	--	--	--	--	--	--	--	--	--	--	--	--	--	--	--	--	--	--	--	--	--
Cluster-3996.0	1	0.31	9	2.45	2	0.55	5	1.5	2	0.51	7	1.98	456	1025090338	XP_016456834.1	385	7.5e-35	PREDICTED: mitochondrial import inner membrane translocase subunit TIM14-3-like [Nicotiana tabacum]	XM_024044442.1	XM_024044442	125	1.98465e-57	PREDICTED: Quercus suber mitochondrial import inner membrane translocase subunit TIM14-3-like (LOC112012081), mRNA	K09539	DNAJC19	DnaJ homolog subfamily C member 19	http://www.genome.jp/dbget-bin/www_bget?ko:K09539	Q8RV04	328	1.2e-29	Mitochondrial import inner membrane translocase subunit TIM14-1 OS=Arabidopsis thaliana OX=3702 GN=TIM14-1 PE=1 SV=1	--	--	--	--	--	--	--	--	KOG0723	Molecular chaperone (DnaJ superfamily)
Cluster-3997.0	18	0.89	28	1.36	30	1.45	20	0.97	11	0.5	12	0.58	1410	568827179	XP_006467942.1	1265	2.1e-136	pentatricopeptide repeat-containing protein At3g13160, mitochondrial-like [Citrus sinensis]	--	--	--	--	--	--	--	--	--	Q9LK57	951	2.1e-101	Pentatricopeptide repeat-containing protein At3g13160, mitochondrial OS=Arabidopsis thaliana OX=3702 GN=At3g13160 PE=1 SV=1	PF05853	beta-keto acid cleavage enzyme	GO:0019475	L-lysine catabolic process to acetate	GO:0016740	transferase activity	--	--	--	--
Cluster-4000.0	4	3.78	6	4.22	3	2.17	2	1.83	3	1.98	1	0.79	326	--	--	--	--	--	--	--	--	--	--	--	--	--	--	--	--	--	--	--	--	--	--	--	--	--	--	--	--
Cluster-4011.0	5	1.32	17	4.03	5	1.19	6	1.54	8	1.78	7.16	1.75	487	1350200916	XP_024048251.1	285	3.2e-23	uncharacterized protein LOC18056153 isoform X1 [Citrus clementina]	XM_024192487.1	XM_024192487	196	7.23849e-97	PREDICTED: Citrus clementina uncharacterized LOC18056153 (LOC18056153), transcript variant X6, mRNA	--	--	--	--	--	--	--	--	--	--	--	--	--	--	--	--	--	--
Cluster-4046.0	2	0.76	4	1.32	2	0.67	1	0.37	7	2.16	5	1.73	420	--	--	--	--	--	--	--	--	--	--	--	--	--	--	--	--	--	--	--	--	--	--	--	--	--	--	--	--
Cluster-4068.1	4	0.7	3	0.49	4	0.65	3	0.51	5	0.76	3	0.49	598	1344004587	XP_023884689.1	145	6.7e-07	serine/threonine-protein kinase STY17 [Quercus suber]	XM_006480917.3	XM_006480917	91	2.10684e-38	PREDICTED: Citrus sinensis serine/threonine-protein kinase STY17-like (LOC102617397), mRNA	--	--	--	--	Q8RWL6	140	9.6e-08	Serine/threonine-protein kinase STY17 OS=Arabidopsis thaliana OX=3702 GN=STY17 PE=1 SV=1	--	--	--	--	--	--	--	--	--	--
Cluster-4074.0	3.39	0.83	4.99	1.11	9.98	2.23	10	2.39	16.02	3.35	22.01	5.03	503	1315958804	GAY49135.1	173	3.2e-10	hypothetical protein CUMW_116960 [Citrus unshiu]	--	--	--	--	--	--	--	--	--	--	--	--	--	PF03893	Lipase 3 N-terminal region	GO:0016042	lipid catabolic process	--	--	--	--	--	--
Cluster-4084.0	17	2.05	16	1.83	15	1.72	3	0.35	6	0.65	8	0.92	742	--	--	--	--	--	--	--	--	--	--	--	--	--	--	--	--	--	--	--	--	--	--	--	--	--	--	--	--
Cluster-4089.0	27	1.28	18	0.84	15	0.7	23	1.07	7	0.31	22	1.02	1457	470120369	XP_004296276.1	1498	2.1e-163	PREDICTED: fasciclin-like arabinogalactan protein 16 [Fragaria vesca subsp. vesca]	XM_006487764.3	XM_006487764	372	0	PREDICTED: Citrus sinensis fasciclin-like arabinogalactan protein 15 (LOC102622703), transcript variant X2, mRNA	--	--	--	--	Q66GR0	1384	1.3e-151	Fasciclin-like arabinogalactan protein 17 OS=Arabidopsis thaliana OX=3702 GN=FLA17 PE=2 SV=1	--	--	--	--	--	--	--	--	--	--
Cluster-4111.0	2	0.71	3	0.93	6	1.88	1	0.35	2	0.58	2	0.65	431	--	--	--	--	--	--	--	--	--	--	--	--	--	--	--	--	--	--	--	--	--	--	--	--	--	--	--	--
Cluster-4112.0	2	1.13	1	0.46	1	0.47	1	0.55	4	1.72	1	0.49	371	--	--	--	--	--	--	--	--	--	--	--	--	--	--	--	--	--	--	--	--	--	--	--	--	--	--	--	--
Cluster-4158.0	3	2.68	4	2.69	3.46	2.39	8	6.91	8	5.05	5	3.76	330	568850748	XP_006479061.1	214	3.6e-15	disease resistance protein At4g27190-like isoform X4 [Citrus sinensis]	--	--	--	--	--	K13459	RPS2	disease resistance protein RPS2	http://www.genome.jp/dbget-bin/www_bget?ko:K13459	--	--	--	--	--	--	--	--	--	--	--	--	--	--
Cluster-4169.0	10	0.72	8	0.56	6	0.42	7	0.49	6	0.39	7	0.49	1057	--	--	--	--	--	--	--	--	--	--	--	--	--	--	--	--	--	--	--	--	--	--	--	--	--	--	--	--
Cluster-4176.0	34	1.14	11	0.36	20	0.66	30	0.98	29	0.9	24	0.78	1954	1350260291	XP_006441780.2	2377	3.3e-265	probable sucrose-phosphate synthase 4 [Citrus clementina]	XM_006478278.3	XM_006478278	848	0	PREDICTED: Citrus sinensis probable sucrose-phosphate synthase 4 (LOC102624502), transcript variant X2, mRNA	K00696	E2.4.1.14	sucrose-phosphate synthase	http://www.genome.jp/dbget-bin/www_bget?ko:K00696	F4JLK2	2089	3.2e-233	Probable sucrose-phosphate synthase 4 OS=Arabidopsis thaliana OX=3702 GN=SPS4 PE=1 SV=1	PF01414	Delta serrate ligand	GO:0007154	cell communication	--	--	GO:0016020	membrane	--	--
Cluster-4204.0	21	0.76	21	0.75	16	0.57	26	0.93	22	0.74	10	0.36	1817	--	--	--	--	--	--	--	--	--	--	--	--	--	--	--	--	--	--	--	--	--	--	--	--	--	--	--	--
Cluster-4210.0	5	0.47	10	0.91	10	0.91	7	0.65	5	0.43	5	0.46	870	147834616	CAN76400.1	420	1.3e-38	hypothetical protein VITISV_001550 [Vitis vinifera]	CP019106.1	CP019106	47	8.97128e-14	Spirodela polyrhiza strain 9509 chromosome 14 sequence	--	--	--	--	P04146	165	1.8e-10	Copia protein OS=Drosophila melanogaster OX=7227 GN=GIP PE=1 SV=3	--	--	--	--	--	--	--	--	--	--
Cluster-4230.0	6	1.85	8	2.18	2	0.55	6	1.8	3	0.77	9	2.54	456	--	--	--	--	--	--	--	--	--	--	--	--	--	--	--	--	--	--	--	--	--	--	--	--	--	--	--	--
Cluster-4251.0	22	1.76	40	3.1	38	2.94	26	2.03	17	1.24	11	0.85	977	--	--	--	--	--	--	--	--	--	--	--	--	--	--	--	--	--	--	--	--	--	--	--	--	--	--	--	--
Cluster-4272.0	29	0.72	38	0.94	26	0.64	19	0.46	26	0.6	23	0.56	2531	568836424	XP_006472244.1	1635	4.7e-179	chromatin assembly factor 1 subunit FAS1 [Citrus sinensis]	XM_006472181.3	XM_006472181	975	0	PREDICTED: Citrus sinensis chromatin assembly factor 1 subunit FAS1 (LOC102609168), mRNA	K10750	CHAF1A	chromatin assembly factor 1 subunit A	http://www.genome.jp/dbget-bin/www_bget?ko:K10750	Q9SXY0	1136	1.3e-122	Chromatin assembly factor 1 subunit FAS1 OS=Arabidopsis thaliana OX=3702 GN=FAS1 PE=1 SV=1	PF03323	Bacillus/Clostridium GerA spore germination protein	GO:0009847	spore germination	--	--	GO:0016021	integral component of membrane	--	--
Cluster-4277.0	36	1.36	49	1.83	43	1.6	13	0.48	31	1.09	36	1.33	1759	1130832583	GAV84666.1	1946	2.8e-215	p450 domain-containing protein [Cephalotus follicularis]	--	--	--	--	--	--	--	--	--	W8JMU7	1354	4.8e-148	Cytochrome P450 81Q32 OS=Catharanthus roseus OX=4058 GN=CYP81Q32 PE=2 SV=1	PF00067	Cytochrome P450	GO:0055114	oxidation-reduction process	GO:0005506//GO:0020037//GO:0016705	iron ion binding//heme binding//oxidoreductase activity, acting on paired donors, with incorporation or reduction of molecular oxygen	--	--	--	--
Cluster-4280.0	4	2.77	2	1.09	1	0.56	3	2.01	3	1.53	3	1.78	351	--	--	--	--	--	--	--	--	--	--	--	--	--	--	--	--	--	--	--	--	--	--	--	--	--	--	--	--
Cluster-4294.0	5	0.72	6	0.81	6	0.81	20	2.81	11	1.4	14	1.92	666	1350217870	XP_006449974.2	407	3.1e-37	pectinesterase inhibitor [Citrus clementina]	--	--	--	--	--	--	--	--	--	O49603	151	5.7e-09	Cell wall / vacuolar inhibitor of fructosidase 2 OS=Arabidopsis thaliana OX=3702 GN=C/VIF2 PE=1 SV=1	PF14960//PF04043	ATP synthase regulation//Plant invertase/pectin methylesterase inhibitor	--	--	GO:0004857	enzyme inhibitor activity	GO:0005753	mitochondrial proton-transporting ATP synthase complex	--	--
Cluster-4299.0	1	0.37	2	0.63	4	1.28	1	0.35	3	0.89	1	0.33	427	--	--	--	--	--	--	--	--	--	--	--	--	--	--	--	--	--	--	--	--	--	--	--	--	--	--	--	--
Cluster-4302.2	1	0.39	2	0.67	1	0.34	3	1.14	2	0.63	2	0.7	417	802581785	XP_012069909.1	509	2.9e-49	pentatricopeptide repeat-containing protein At2g36980, mitochondrial [Jatropha curcas]	XM_011012673.1	XM_011012673	93	1.10785e-39	PREDICTED: Populus euphratica pentatricopeptide repeat-containing protein At2g36980, mitochondrial-like (LOC105115707), mRNA	--	--	--	--	Q9SJK9	407	7.4e-39	Pentatricopeptide repeat-containing protein At2g36980, mitochondrial OS=Arabidopsis thaliana OX=3702 GN=PCMP-E73 PE=2 SV=1	--	--	--	--	--	--	--	--	--	--
Cluster-4309.0	14	1.37	8	0.75	14	1.32	12	1.15	7	0.62	6	0.57	848	641868752	KDO87436.1	617	1.8e-61	hypothetical protein CISIN_1g032530mg [Citrus sinensis]	XM_024187721.1	XM_024187721	224	3.528e-112	PREDICTED: Citrus clementina SOSS complex subunit B homolog (LOC18046885), transcript variant X2, mRNA	--	--	--	--	Q54X41	211	8e-16	SOSS complex subunit B homolog OS=Dictyostelium discoideum OX=44689 GN=DDB_G0279223 PE=3 SV=1	--	--	--	--	--	--	--	--	KOG3416	Predicted nucleic acid binding protein
Cluster-4324.0	1	0.73	2	1.14	2	1.17	1	0.71	3	1.6	1	0.63	346	--	--	--	--	--	--	--	--	--	--	--	--	--	--	--	--	--	--	--	--	--	--	--	--	--	--	--	--
Cluster-4335.0	4	0.47	6	0.67	5	0.56	10	1.14	4	0.42	8	0.89	758	1315962281	GAY45561.1	309	8.1e-26	hypothetical protein CUMW_090330 [Citrus unshiu]	XM_006490494.3	XM_006490494	140	1.55615e-65	PREDICTED: Citrus sinensis ATP-dependent zinc metalloprotease FTSH 11, chloroplastic/mitochondrial (LOC102607606), mRNA	K08955	YME1	ATP-dependent metalloprotease	http://www.genome.jp/dbget-bin/www_bget?ko:K08955	Q9FGM0	280	7.1e-24	ATP-dependent zinc metalloprotease FTSH 11, chloroplastic/mitochondrial OS=Arabidopsis thaliana OX=3702 GN=FTSH11 PE=1 SV=1	--	--	--	--	--	--	--	--	KOG0734	AAA+-type ATPase containing the peptidase M41 domain
Cluster-4356.0	42	1.82	28	1.19	52	2.21	13	0.55	23	0.92	21	0.89	1569	1315967279	GAY40347.1	1550	2.1e-169	hypothetical protein CUMW_051230 [Citrus unshiu]	XM_021439631.1	XM_021439631	335	1.3115e-173	PREDICTED: Herrania umbratica aspartic proteinase PCS1 (LOC110424922), mRNA	--	--	--	--	Q9LZL3	1243	3.2e-135	Aspartic proteinase PCS1 OS=Arabidopsis thaliana OX=3702 GN=PCS1 PE=2 SV=1	--	--	--	--	--	--	--	--	--	--
Cluster-4367.0	26	1.02	25	0.96	23	0.88	14	0.54	25	0.91	8	0.31	1710	567854321	XP_006420280.1	2228	5.5e-248	KIN14B-interacting protein At4g14310 [Citrus clementina]	XM_006420217.2	XM_006420217	803	0	PREDICTED: Citrus clementina KIN14B-interacting protein At4g14310 (LOC18032232), mRNA	--	--	--	--	F4JUQ2	1737	1.8e-192	KIN14B-interacting protein At4g14310 OS=Arabidopsis thaliana OX=3702 GN=At4g14310 PE=1 SV=1	--	--	--	--	--	--	--	--	--	--
Cluster-4388.0	4	1.36	4	1.19	2	0.6	2	0.66	2	0.56	4	1.24	439	802752392	XP_012088233.1	590	1.2e-58	probable aminotransferase TAT2 [Jatropha curcas]	XM_006469841.2	XM_006469841	176	8.49512e-86	PREDICTED: Citrus sinensis tyrosine aminotransferase (LOC102611153), mRNA	K00815	TAT	tyrosine aminotransferase	http://www.genome.jp/dbget-bin/www_bget?ko:K00815	A0A0P0VI36	491	1.4e-48	Nicotianamine aminotransferase 1 OS=Oryza sativa subsp. japonica OX=39947 GN=NAAT1 PE=1 SV=1	PF00155	Aminotransferase class I and II	GO:0009058	biosynthetic process	GO:0030170	pyridoxal phosphate binding	--	--	KOG0259	Tyrosine aminotransferase
Cluster-4389.0	3	2.1	1	0.55	1	0.56	1	0.68	3	1.54	1	0.6	350	--	--	--	--	--	--	--	--	--	--	--	--	--	--	--	--	--	--	--	--	--	--	--	--	--	--	--	--
Cluster-4394.0	1	0.52	5	2.15	3	1.31	2	1.01	1	0.4	2	0.92	379	323650469	ADX97315.1	443	1.2e-41	LEAFY-like protein [Mangifera indica]	KF214681.1	KF214681	268	5.21659e-137	Rhus chinensis LEAFY-like protein (LFY) mRNA, complete cds	--	--	--	--	P23915	397	9.6e-38	Floricaula protein OS=Antirrhinum majus OX=4151 GN=FLO PE=2 SV=1	--	--	--	--	--	--	--	--	--	--
Cluster-4405.0	31	0.96	26	0.79	25	0.76	18	0.54	36	1.04	22	0.66	2093	1570304206	RYR76800.1	1242	1.5e-133	hypothetical protein Ahy_A01g001342 isoform B [Arachis hypogaea]	XM_006473927.3	XM_006473927	330	1.05877e-170	PREDICTED: Citrus sinensis alpha/beta hydrolase domain-containing protein 17B (LOC102630432), mRNA	--	--	--	--	Q6DD70	367	1.6e-33	Alpha/beta hydrolase domain-containing protein 17C OS=Xenopus laevis OX=8355 GN=abhd17c PE=2 SV=1	PF00326//PF02129	Prolyl oligopeptidase family//X-Pro dipeptidyl-peptidase (S15 family)	GO:0006508	proteolysis	GO:0016787//GO:0008236	hydrolase activity//serine-type peptidase activity	--	--	--	--
Cluster-4413.0	7	1.46	14	2.69	4	0.77	5	1.02	2	0.36	4	0.78	543	1338442685	PON65360.1	152	9.4e-08	hypothetical protein PanWU01x14_116740 [Parasponia andersonii]	--	--	--	--	--	--	--	--	--	--	--	--	--	--	--	--	--	--	--	--	--	--	--
Cluster-4419.0	1	0.48	7	2.8	1	0.41	2	0.93	2	0.75	1	0.43	389	--	--	--	--	--	--	--	--	--	--	--	--	--	--	--	--	--	--	--	--	--	--	--	--	--	--	--	--
Cluster-4435.0	6	4.29	4	2.23	1	0.57	3	2.08	1	0.52	1	0.61	348	--	--	--	--	--	XM_006449139.2	XM_006449139	47	3.38819e-14	PREDICTED: Citrus clementina vesicle-associated protein 4-2 (LOC18052158), mRNA	--	--	--	--	--	--	--	--	--	--	--	--	--	--	--	--	--	--
Cluster-4448.1	31	1.11	38.01	1.34	22	0.77	23	0.8	22	0.73	20	0.7	1845	568883436	XP_006494476.1	2000	1.6e-221	probable inactive receptor kinase At5g67200 [Citrus sinensis]	XM_008240737.2	XM_008240737	331	2.5892e-171	PREDICTED: Prunus mume probable inactive receptor kinase At5g67200 (LOC103337569), mRNA	--	--	--	--	Q93Y06	1511	3.1e-166	Probable inactive receptor kinase At5g67200 OS=Arabidopsis thaliana OX=3702 GN=At5g67200 PE=1 SV=1	PF07714//PF00560//PF13855//PF00069	Protein tyrosine and serine/threonine kinase//Leucine Rich Repeat//Leucine rich repeat//Protein kinase domain	GO:0006468	protein phosphorylation	GO:0005515//GO:0005524//GO:0004672	protein binding//ATP binding//protein kinase activity	--	--	--	--
Cluster-4470.0	11	0.98	16	1.37	17	1.46	8	0.69	5	0.4	6	0.51	908	1350308560	XP_024037727.1	1054	4e-112	psbP domain-containing protein 6, chloroplastic [Citrus clementina]	XM_028361324.1	XM_028361324	260	3.68205e-132	PREDICTED: Glycine soja psbP domain-containing protein 6, chloroplastic-like (LOC114399192), mRNA	--	--	--	--	Q9LXX5	940	2.5e-100	PsbP domain-containing protein 6, chloroplastic OS=Arabidopsis thaliana OX=3702 GN=PPD6 PE=1 SV=1	PF01789	PsbP	GO:0015979	photosynthesis	GO:0005509	calcium ion binding	GO:0009523//GO:0009654//GO:0019898	photosystem II//photosystem II oxygen evolving complex//extrinsic component of membrane	--	--
Cluster-4474.0	26	1.27	34	1.63	30	1.44	22	1.05	48	2.17	22	1.05	1421	971583286	XP_015159974.1	266	1.5e-20	PREDICTED: uncharacterized protein LOC102595311 [Solanum tuberosum]	--	--	--	--	--	--	--	--	--	--	--	--	--	PF05830	Nodulation protein Z (NodZ)	GO:0009312//GO:0009877	oligosaccharide biosynthetic process//nodulation	GO:0016758	transferase activity, transferring hexosyl groups	--	--	--	--
Cluster-4483.0	4	0.35	18	1.54	11	0.94	5	0.43	8	0.64	6	0.51	910	--	--	--	--	--	--	--	--	--	--	--	--	--	--	--	--	--	--	--	--	--	--	--	--	--	--	--	--
Cluster-4488.0	3	0.76	2	0.46	3	0.69	8	1.98	11	2.37	4	0.94	495	--	--	--	--	--	--	--	--	--	--	--	--	--	--	--	--	--	--	--	--	--	--	--	--	--	--	--	--
Cluster-4508.0	28	0.78	18	0.49	32	0.88	19	0.51	18	0.47	18	0.49	2299	1350293005	XP_024039459.1	1824	5.2e-201	DNA (cytosine-5)-methyltransferase CMT2 [Citrus clementina]	XM_025095896.1	XM_025095896	598	0	PREDICTED: Citrus sinensis DNA (cytosine-5)-methyltransferase CMT2-like (LOC102609368), transcript variant X1, mRNA	K00558	DNMT1, dcm	DNA (cytosine-5)-methyltransferase 1	http://www.genome.jp/dbget-bin/www_bget?ko:K00558	Q94F87	1493	4.8e-164	DNA (cytosine-5)-methyltransferase CMT2 OS=Arabidopsis thaliana OX=3702 GN=CMT2 PE=2 SV=3	PF01426//PF00145	BAH domain//C-5 cytosine-specific DNA methylase	--	--	GO:0003682//GO:0008168	chromatin binding//methyltransferase activity	GO:0000785	chromatin	--	--
Cluster-4519.0	3	1.19	7	2.39	8	2.76	3	1.16	3	0.96	1	0.36	414	--	--	--	--	--	--	--	--	--	--	--	--	--	--	--	--	--	--	PF04513	Baculovirus polyhedron envelope protein, PEP, C terminus	--	--	GO:0005198	structural molecule activity	GO:0019028//GO:0019031	viral capsid//viral envelope	--	--
Cluster-4524.0	247.39	13.43	337.37	17.94	232.27	12.33	263.18	13.97	289.95	14.52	277.77	14.67	1309	1562665797	RXI06172.1	1533	1.6e-167	hypothetical protein DVH24_018214 [Malus domestica]	XM_004287591.2	XM_004287591	1264	0	PREDICTED: Fragaria vesca subsp. vesca thiol protease aleurain-like (LOC101297079), mRNA	K01366	CTSH	cathepsin H	http://www.genome.jp/dbget-bin/www_bget?ko:K01366	Q8RWQ9	1421	6.1e-156	Thiol protease aleurain-like OS=Arabidopsis thaliana OX=3702 GN=At3g45310 PE=2 SV=1	PF03051//PF10596//PF00112	Peptidase C1-like family//U6-snRNA interacting domain of PrP8//Papain family cysteine protease	GO:0006508	proteolysis	GO:0004197//GO:0017070//GO:0008234	cysteine-type endopeptidase activity//U6 snRNA binding//cysteine-type peptidase activity	--	--	KOG1543	Cysteine proteinase Cathepsin L
Cluster-4537.0	1	0.57	5	2.31	2	0.94	1	0.55	2	0.87	1	0.5	370	--	--	--	--	--	--	--	--	--	--	--	--	--	--	--	--	--	--	--	--	--	--	--	--	--	--	--	--
Cluster-4562.0	11	2.49	4	0.82	6	1.24	4	0.88	4	0.78	12	2.53	523	1012347537	KYP58728.1	558	7.5e-55	Retrovirus-related Pol polyprotein from transposon TNT 1-94 [Cajanus cajan]	--	--	--	--	--	--	--	--	--	Q94HW2	284	1.7e-24	Retrovirus-related Pol polyprotein from transposon RE1 OS=Arabidopsis thaliana OX=3702 GN=RE1 PE=2 SV=1	--	--	--	--	--	--	--	--	--	--
Cluster-4570.0	122	3.99	158	5.12	146	4.72	31	0.99	54	1.65	102	3.27	1987	1220059842	XP_021816142.1	2076	2.7e-230	laccase-15-like [Prunus avium]	XM_021744952.1	XM_021744952	131	4.22024e-60	PREDICTED: Manihot esculenta laccase-15-like (LOC110606193), mRNA	K05909	E1.10.3.2	laccase	http://www.genome.jp/dbget-bin/www_bget?ko:K05909	Q84J37	1597	3.6e-176	Laccase-15 OS=Arabidopsis thaliana OX=3702 GN=TT10 PE=1 SV=1	PF07732//PF07731//PF00394	Multicopper oxidase//Multicopper oxidase//Multicopper oxidase	GO:0055114	oxidation-reduction process	GO:0005507//GO:0016491	copper ion binding//oxidoreductase activity	--	--	--	--
Cluster-4594.10	30	2.34	30	2.27	31	2.34	13	0.99	14	1	10	0.75	995	1130834777	GAV83005.1	213	1.4e-14	hypothetical protein CFOL_v3_26456 [Cephalotus follicularis]	--	--	--	--	--	--	--	--	--	--	--	--	--	--	--	--	--	--	--	--	--	--	--
Cluster-4594.1000	13	1	14	1.04	27	2.01	19	1.43	5	0.35	7	0.52	1007	1315968917	GAY39273.1	1071	4.7e-114	hypothetical protein CUMW_043110 [Citrus unshiu]	XM_007040439.2	XM_007040439	201	2.57371e-99	PREDICTED: Theobroma cacao ethylene-responsive transcription factor ERF061 (LOC18606690), mRNA	--	--	--	--	Q9C7W2	606	1.5e-61	Ethylene-responsive transcription factor ERF061 OS=Arabidopsis thaliana OX=3702 GN=ERF061 PE=2 SV=1	PF00847	AP2 domain	GO:0006355	regulation of transcription, DNA-templated	GO:0003700	DNA-binding transcription factor activity	GO:0005667	transcription regulator complex	--	--
Cluster-4594.10000	1268	89.58	1172	80.54	1033	70.9	1071	73.96	1134	73.37	957	65.51	1070	557549583	ESR60212.1	673	7.1e-68	hypothetical protein CICLE_v10016821mg [Citrus clementina]	--	--	--	--	--	K13250	SSR2	translocon-associated protein subunit beta	http://www.genome.jp/dbget-bin/www_bget?ko:K13250	Q5E9E4	129	3.2e-06	Translocon-associated protein subunit beta OS=Bos taurus OX=9913 GN=SSR2 PE=2 SV=1	--	--	--	--	--	--	--	--	--	--
Cluster-4594.10001	267	6.38	283	6.72	262	6.2	277	6.48	276	6.17	246	5.77	2619	641822324	KDO41855.1	1898	1.6e-209	hypothetical protein CISIN_1g003569mg [Citrus sinensis]	XM_006469591.3	XM_006469591	125	1.20914e-56	PREDICTED: Citrus sinensis uncharacterized LOC102625687 (LOC102625687), mRNA	--	--	--	--	Q99QY4	157	4.5e-09	Serine-rich adhesin for platelets OS=Staphylococcus aureus (strain Mu50 / ATCC 700699) OX=158878 GN=sraP PE=3 SV=1	--	--	--	--	--	--	--	--	--	--
Cluster-4594.10002	136	10.25	178	13.03	160	11.7	95	7	85	5.86	74	5.4	1020	1137212339	OMO80464.1	518	6.4e-50	Zinc finger, B-box [Corchorus capsularis]	--	--	--	--	--	--	--	--	--	Q9LRM4	163	3.5e-10	B-box domain protein 31 OS=Arabidopsis thaliana OX=3702 GN=MIP1B PE=2 SV=1	PF02535//PF01080//PF04931//PF00643//PF02724//PF06524//PF09184//PF04147	ZIP Zinc transporter//Presenilin//DNA polymerase phi//B-box zinc finger//CDC45-like protein//NOA36 protein//PPP4R2//Nop14-like family	GO:0016485//GO:0055085//GO:0006270//GO:0030001//GO:0006355	protein processing//transmembrane transport//DNA replication initiation//metal ion transport//regulation of transcription, DNA-templated	GO:0004190//GO:0008270//GO:0046873//GO:0003677//GO:0008134//GO:0019888	aspartic-type endopeptidase activity//zinc ion binding//metal ion transmembrane transporter activity//DNA binding//transcription factor binding//protein phosphatase regulator activity	GO:0005634//GO:0030289//GO:0016020//GO:0005667//GO:0016021//GO:0032040//GO:0005730	nucleus//protein phosphatase 4 complex//membrane//transcription regulator complex//integral component of membrane//small-subunit processome//nucleolus	--	--
Cluster-4594.10003	663	43.08	803	50.89	724.91	45.87	690	43.84	949.96	56.69	696	43.89	1139	1315970560	GAY37545.1	211	2.8e-14	hypothetical protein CUMW_029840 [Citrus unshiu]	XM_006474476.2	XM_006474476	254	1.00744e-128	PREDICTED: Citrus sinensis protein FATTY ACID EXPORT 2, chloroplastic (LOC102629564), transcript variant X1, mRNA	--	--	--	--	Q94A32	161	6.7e-10	Protein FATTY ACID EXPORT 2, chloroplastic OS=Arabidopsis thaliana OX=3702 GN=FAX2 PE=2 SV=1	PF03647//PF01040	Transmembrane proteins 14C//UbiA prenyltransferase family	--	--	GO:0016765	transferase activity, transferring alkyl or aryl (other than methyl) groups	GO:0016020//GO:0016021	membrane//integral component of membrane	--	--
Cluster-4594.10004	433	13.87	609	19.3	419	13.25	229	7.18	331	9.88	253	7.93	2025	1137175703	OMO53722.1	770	7.6e-79	Zinc finger, RING-type [Corchorus capsularis]	XM_024338605.1	XM_024338605	277	2.96998e-141	PREDICTED: Rosa chinensis E3 ubiquitin-protein ligase MIEL1 (LOC112197777), mRNA	K10144	RCHY1, PIRH2	RING finger and CHY zinc finger domain-containing protein 1	http://www.genome.jp/dbget-bin/www_bget?ko:K10144	Q8VZK0	690	5.5e-71	E3 ubiquitin-protein ligase MIEL1 OS=Arabidopsis thaliana OX=3702 GN=MIEL1 PE=1 SV=1	PF00097//PF12678//PF05495	Zinc finger, C3HC4 type (RING finger)//RING-H2 zinc finger domain//CHY zinc finger	--	--	GO:0008270//GO:0046872	zinc ion binding//metal ion binding	--	--	KOG1940	Zn-finger protein
Cluster-4594.10006	105	4.03	97	3.67	107	4.04	74	2.78	87	3.1	66	2.47	1736	568867745	XP_006487193.1	1545	8.9e-169	UPF0496 protein At4g34320-like [Citrus sinensis]	XM_025102280.1	XM_025102280	589	0	PREDICTED: Citrus sinensis UPF0496 protein At4g34320-like (LOC102619335), transcript variant X2, mRNA	--	--	--	--	Q9SYZ7	1251	4.2e-136	UPF0496 protein At4g34320 OS=Arabidopsis thaliana OX=3702 GN=At4g34320 PE=2 SV=1	PF05276//PF07127	SH3 domain-binding protein 5 (SH3BP5)//Late nodulin protein	GO:0035556//GO:0009878	intracellular signal transduction//nodule morphogenesis	GO:0046872	metal ion binding	--	--	--	--
Cluster-4594.10007	396	12.64	470	14.85	418	13.17	394	12.31	400	11.9	371	11.59	2031	567875235	XP_006430207.1	1473	2.3e-160	protein CIA1 isoform X1 [Citrus clementina]	XM_006481716.3	XM_006481716	538	0	PREDICTED: Citrus sinensis protein CIA1 (LOC102625463), mRNA	--	--	--	--	O80990	1276	6.1e-139	Protein CIA1 OS=Arabidopsis thaliana OX=3702 GN=CIA1 PE=1 SV=2	PF04762//PF04053//PF00400	IKI3 family//Coatomer WD associated region//WD domain, G-beta repeat	GO:0002098//GO:0016192//GO:0006886	tRNA wobble uridine modification//vesicle-mediated transport//intracellular protein transport	GO:0005198//GO:0005515	structural molecule activity//protein binding	GO:0030117//GO:0033588	membrane coat//Elongator holoenzyme complex	KOG0645	WD40 repeat protein
Cluster-4594.10008	346	6.23	280	5.02	269	4.81	414	7.3	427	7.22	380	6.72	3384	557532970	ESR44153.1	2884	0	hypothetical protein CICLE_v10011132mg [Citrus clementina]	XM_024181835.1	XM_024181835	1094	0	PREDICTED: Citrus clementina probable apyrase 7 (LOC18038545), transcript variant X3, mRNA	--	--	--	--	F4JSH1	2290	2.7e-256	Probable apyrase 7 OS=Arabidopsis thaliana OX=3702 GN=APY7 PE=2 SV=1	PF01150//PF17112	GDA1/CD39 (nucleoside phosphatase) family//Mitochondrial import receptor subunit Tom6, fungal	GO:0030150	protein import into mitochondrial matrix	GO:0016787	hydrolase activity	GO:0005742	mitochondrial outer membrane translocase complex	--	--
Cluster-4594.10010	31	17.8	49	22.79	21	9.95	18	10	30	13.1	22.02	11.04	369	1552267276	RVX10638.1	361	3.7e-32	Retrovirus-related Pol polyprotein from transposon RE1 [Vitis vinifera]	AP018356.1	AP018356	122	7.33905e-56	Diospyros lotus DNA, including marker region for the astringency trait, contig: Dlotus,pooledBAC,ASTSctg1-2, strain: Kunsenshi Male	--	--	--	--	P04146	180	1.4e-12	Copia protein OS=Drosophila melanogaster OX=7227 GN=GIP PE=1 SV=3	--	--	--	--	--	--	--	--	--	--
Cluster-4594.10013	207.68	8.22	241	9.41	210.01	8.18	165	6.39	215.01	7.9	209	8.08	1692	1350272489	XP_024041268.1	1586	1.5e-173	probable protein S-acyltransferase 7 [Citrus clementina]	XM_024185500.1	XM_024185500	564	0	PREDICTED: Citrus clementina probable protein S-acyltransferase 7 (LOC18044987), mRNA	K16675	ZDHHC9_14_18	palmitoyltransferase ZDHHC9/14/18	http://www.genome.jp/dbget-bin/www_bget?ko:K16675	Q0WQK2	1273	1.1e-138	Probable protein S-acyltransferase 7 OS=Arabidopsis thaliana OX=3702 GN=PAT07 PE=1 SV=1	PF01529	DHHC palmitoyltransferase	GO:0042967	obsolete acyl-carrier-protein biosynthetic process	GO:0016409	palmitoyltransferase activity	--	--	KOG1311	DHHC-type Zn-finger proteins
Cluster-4594.10014	564	9.42	850.01	14.15	660	10.95	81	1.33	162	2.54	111	1.82	3627	568851193	XP_006479278.1	1730	6.5e-190	probable LRR receptor-like serine/threonine-protein kinase At5g48740 isoform X1 [Citrus sinensis]	XM_006479215.3	XM_006479215	721	0	PREDICTED: Citrus sinensis probable LRR receptor-like serine/threonine-protein kinase At5g48740 (LOC102615912), transcript variant X1, mRNA	--	--	--	--	C0LGV0	1475	9.2e-162	Probable LRR receptor-like serine/threonine-protein kinase At5g48740 OS=Arabidopsis thaliana OX=3702 GN=At5g48740 PE=1 SV=1	PF07714//PF00069//PF02975//PF16990	Protein tyrosine and serine/threonine kinase//Protein kinase domain//Methylamine dehydrogenase, L chain//Carbohydrate binding module (family 35)	GO:0055114//GO:0009308//GO:0006468	oxidation-reduction process//amine metabolic process//protein phosphorylation	GO:0030246//GO:0005524//GO:0004672//GO:0016638	carbohydrate binding//ATP binding//protein kinase activity//oxidoreductase activity, acting on the CH-NH2 group of donors	GO:0042597	periplasmic space	--	--
Cluster-4594.10015	15	1.27	21	1.72	17	1.39	4	0.33	8	0.62	8	0.65	940	1585796443	XP_028092564.1	916	4.1e-96	uncharacterized protein LOC114292737 [Camellia sinensis]	XM_028236763.1	XM_028236763	286	1.3439e-146	PREDICTED: Camellia sinensis putative TrmH family tRNA/rRNA methyltransferase (LOC114292737), mRNA	--	--	--	--	P94538	141	1.2e-07	Uncharacterized tRNA/rRNA methyltransferase YsgA OS=Bacillus subtilis (strain 168) OX=224308 GN=ysgA PE=3 SV=2	PF00588//PF00960	SpoU rRNA Methylase family//Neocarzinostatin family	GO:0006396//GO:0009451//GO:0006952	RNA processing//RNA modification//defense response	GO:0003723//GO:0008173//GO:0003677	RNA binding//RNA methyltransferase activity//DNA binding	--	--	--	--
Cluster-4594.10016	113	8.63	142	10.52	114	8.44	73	5.45	85	5.93	69	5.1	1011	1585796443	XP_028092564.1	990	1.2e-104	uncharacterized protein LOC114292737 [Camellia sinensis]	XM_028236763.1	XM_028236763	336	2.32409e-174	PREDICTED: Camellia sinensis putative TrmH family tRNA/rRNA methyltransferase (LOC114292737), mRNA	--	--	--	--	P0AGJ3	163	3.5e-10	tRNA (guanosine(18)-2'-O)-methyltransferase OS=Escherichia coli O157:H7 OX=83334 GN=trmH PE=3 SV=1	PF00588//PF06058	SpoU rRNA Methylase family//Dcp1-like decapping family	GO:0009451//GO:0000290//GO:0043085//GO:0006396	RNA modification//deadenylation-dependent decapping of nuclear-transcribed mRNA//positive regulation of catalytic activity//RNA processing	GO:0008047//GO:0008173//GO:0003723	enzyme activator activity//RNA methyltransferase activity//RNA binding	--	--	--	--
Cluster-4594.10017	50	2.29	31	1.4	36	1.62	34	1.52	71	3.01	49	2.19	1500	971583286	XP_015159974.1	918	3.9e-96	PREDICTED: uncharacterized protein LOC102595311 [Solanum tuberosum]	--	--	--	--	--	--	--	--	--	P0CT35	385	9.4e-36	Transposon Tf2-2 polyprotein OS=Schizosaccharomyces pombe (strain 972 / ATCC 24843) OX=284812 GN=Tf2-2 PE=3 SV=1	PF00665	Integrase core domain	GO:0015074	DNA integration	--	--	--	--	--	--
Cluster-4594.10018	156	6.25	151	5.96	145	5.71	106	4.15	128	4.76	100	3.91	1675	641844807	KDO63699.1	1053	9.6e-112	hypothetical protein CISIN_1g022614mg [Citrus sinensis]	XM_006477258.3	XM_006477258	437	0	PREDICTED: Citrus sinensis transmembrane protein 64 (LOC102617193), mRNA	--	--	--	--	--	--	--	--	PF02798//PF01333	Glutathione S-transferase, N-terminal domain//Apocytochrome F, C-terminal	GO:0015979//GO:0006118	photosynthesis//obsolete electron transport	GO:0009055//GO:0005506//GO:0020037//GO:0005515	electron transfer activity//iron ion binding//heme binding//protein binding	GO:0031361	integral component of thylakoid membrane	--	--
Cluster-4594.10019	116	5.01	118	5.02	126	5.35	126	5.33	130	5.21	103	4.34	1573	1552224249	RVW74833.1	537	6.1e-52	Alpha-soluble NSF attachment protein [Vitis vinifera]	--	--	--	--	--	K15296	NAPA, SNAPA, SEC17	alpha-soluble NSF attachment protein	http://www.genome.jp/dbget-bin/www_bget?ko:K15296	P93798	492	3.9e-48	Alpha-soluble NSF attachment protein OS=Vitis vinifera OX=29760 PE=2 SV=1	PF13181//PF00515	Tetratricopeptide repeat//Tetratricopeptide repeat	--	--	GO:0005515	protein binding	--	--	KOG1586	Protein required for fusion of vesicles in vesicular transport, alpha-SNAP
Cluster-4594.10020	31	1.64	50.03	2.6	27.94	1.45	14.99	0.78	18.97	0.93	24.74	1.28	1333	1552276311	RVX18247.1	344	1.2e-29	Retrovirus-related Pol polyprotein from transposon RE1 [Vitis vinifera]	CP030989.1	CP030989	51	8.32692e-16	Arachis hypogaea cultivar Shitouqi chromosome A07	--	--	--	--	--	--	--	--	--	--	--	--	--	--	--	--	--	--
Cluster-4594.10021	195.99	23.55	209.05	23.92	171.16	19.6	158.76	18.62	162	17.44	157.06	18.06	743	1552191049	RVW50044.1	555	2.4e-54	Retrovirus-related Pol polyprotein from transposon RE2 [Vitis vinifera]	--	--	--	--	--	--	--	--	--	--	--	--	--	--	--	--	--	--	--	--	--	--	--
Cluster-4594.10022	129.33	9.35	217.28	15.27	142.29	9.99	152.46	10.77	112.47	7.44	170.26	11.92	1052	1552158218	RVW24952.1	598	3.5e-59	Retrovirus-related Pol polyprotein from transposon RE1 [Vitis vinifera]	--	--	--	--	--	--	--	--	--	--	--	--	--	PF05845	Bacterial phosphonate metabolism protein (PhnH)	GO:0019634	organic phosphonate metabolic process	--	--	--	--	--	--
Cluster-4594.10023	22	12.28	28	12.71	22	10.17	14	7.56	21	8.96	16	7.82	372	698503955	XP_009797535.1	200	1.7e-13	PREDICTED: uncharacterized protein LOC104243949 [Nicotiana sylvestris]	--	--	--	--	--	--	--	--	--	--	--	--	--	PF00098	Zinc knuckle	--	--	GO:0003676//GO:0008270	nucleic acid binding//zinc ion binding	--	--	--	--
Cluster-4594.10024	6	6.46	9	7.06	15	12.15	4	4.16	8	5.89	7	6.23	317	--	--	--	--	--	XM_022277044.1	XM_022277044	49	2.36228e-15	PREDICTED: Momordica charantia protein CELLULOSE SYNTHASE INTERACTIVE 1 (LOC111005529), mRNA	--	--	--	--	--	--	--	--	--	--	--	--	--	--	--	--	--	--
Cluster-4594.10025	620.24	30.96	667	32.69	609	29.78	775.96	37.88	798	36.83	736	35.79	1399	1227944989	XP_021908498.1	651	3.3e-65	vacuolar protein-sorting-associated protein 37 homolog 1 [Carica papaya]	XM_022886666.1	XM_022886666	276	7.3313e-141	PREDICTED: Durio zibethinus vacuolar protein-sorting-associated protein 37 homolog 1-like (LOC111293742), transcript variant X1, mRNA	K12185	VPS37	ESCRT-I complex subunit VPS37	http://www.genome.jp/dbget-bin/www_bget?ko:K12185	Q9SCP9	562	2.6e-56	Vacuolar protein-sorting-associated protein 37 homolog 1 OS=Arabidopsis thaliana OX=3702 GN=VPS37-1 PE=1 SV=1	PF00745//PF07361//PF05837	Glutamyl-tRNAGlu reductase, dimerisation domain//Cytochrome b562//Centromere protein H (CENP-H)	GO:0022900//GO:0051382//GO:0033014//GO:0006118//GO:0055114	electron transport chain//kinetochore assembly//tetrapyrrole biosynthetic process//obsolete electron transport//oxidation-reduction process	GO:0020037//GO:0008883//GO:0009055//GO:0005506//GO:0050661	heme binding//glutamyl-tRNA reductase activity//electron transfer activity//iron ion binding//NADP binding	GO:0000776//GO:0042597	kinetochore//periplasmic space	--	--
Cluster-4594.10026	267	6.17	341.9	7.86	301.43	6.9	321.94	7.29	332	7.19	302	6.85	2698	1269892013	XP_022756829.1	879	2.3e-91	peptidyl-prolyl cis-trans isomerase FKBP42 [Durio zibethinus]	XM_025100700.1	XM_025100700	349	0	PREDICTED: Citrus sinensis peptidyl-prolyl cis-trans isomerase FKBP42 (LOC102611591), transcript variant X2, mRNA	--	--	--	--	Q9LDC0	803	5.7e-84	Peptidyl-prolyl cis-trans isomerase FKBP42 OS=Arabidopsis thaliana OX=3702 GN=FKBP42 PE=1 SV=1	PF06553//PF04138//PF00254//PF00515//PF13174//PF13181	BNIP3//GtrA-like protein//FKBP-type peptidyl-prolyl cis-trans isomerase//Tetratricopeptide repeat//Tetratricopeptide repeat//Tetratricopeptide repeat	GO:0043065//GO:0000271	positive regulation of apoptotic process//polysaccharide biosynthetic process	GO:0005515//GO:0003755	protein binding//peptidyl-prolyl cis-trans isomerase activity	GO:0016021//GO:0005740	integral component of membrane//mitochondrial envelope	KOG0543	FKBP-type peptidyl-prolyl cis-trans isomerase
Cluster-4594.10027	100	3.19	107	3.38	94	2.96	329	10.27	321	9.54	363	11.33	2033	1204886836	XP_021274951.1	1693	7.2e-186	AAA-ATPase At5g17760-like isoform X1 [Herrania umbratica]	XM_006466780.2	XM_006466780	217	6.73459e-108	PREDICTED: Citrus sinensis AAA-ATPase At3g50940-like (LOC102615754), transcript variant X1, mRNA	K08900	BCS1	mitochondrial chaperone BCS1	http://www.genome.jp/dbget-bin/www_bget?ko:K08900	Q9FN75	1241	7e-135	AAA-ATPase At5g17760 OS=Arabidopsis thaliana OX=3702 GN=At5g17760 PE=3 SV=1	PF07728//PF00004//PF05496//PF00910	AAA domain (dynein-related subfamily)//ATPase family associated with various cellular activities (AAA)//Holliday junction DNA helicase RuvB P-loop domain//RNA helicase	GO:0006310//GO:0006281	DNA recombination//DNA repair	GO:0009378//GO:0003724//GO:0003723//GO:0005524//GO:0016887	four-way junction helicase activity//RNA helicase activity//RNA binding//ATP binding//ATPase activity	GO:0009379//GO:0005657	Holliday junction helicase complex//replication fork	--	--
Cluster-4594.10028	8	0.4	20	0.97	13	0.63	7	0.34	8	0.37	18	0.87	1406	--	--	--	--	--	--	--	--	--	--	--	--	--	--	--	--	--	--	PF00649	Copper fist DNA binding domain	GO:0006355	regulation of transcription, DNA-templated	GO:0003700//GO:0003677//GO:0005507	DNA-binding transcription factor activity//DNA binding//copper ion binding	GO:0042025//GO:0005667	host cell nucleus//transcription regulator complex	--	--
Cluster-4594.10029	142	4.37	151	4.6	118	3.58	213	6.41	201.93	5.79	164	4.94	2097	1009114126	XP_015873516.1	723	2.2e-73	GABA transporter 1-like [Ziziphus jujuba]	XM_009366568.2	XM_009366568	173	2.002e-83	PREDICTED: Pyrus x bretschneideri GABA transporter 1-like (LOC103954747), mRNA	--	--	--	--	F4HW02	629	6.7e-64	GABA transporter 1 OS=Arabidopsis thaliana OX=3702 GN=GAT1 PE=1 SV=1	PF02323	Egg-laying hormone precursor	GO:0007275//GO:0007165	multicellular organism development//signal transduction	GO:0005179	hormone activity	GO:0005576	extracellular region	--	--
Cluster-4594.10030	23	2.84	34	3.99	19	2.23	7	0.84	18	1.99	15	1.77	731	1315971249	GAY36713.1	600	1.4e-59	hypothetical protein CUMW_024000 [Citrus unshiu]	XM_006483050.3	XM_006483050	289	2.22293e-148	PREDICTED: Citrus sinensis fructose-bisphosphate aldolase-lysine N-methyltransferase, chloroplastic (LOC102629962), mRNA	K00592	E2.1.1.127		http://www.genome.jp/dbget-bin/www_bget?ko:K00592	P94026	557	5.2e-56	Ribulose-1,5 bisphosphate carboxylase/oxygenase large subunit N-methyltransferase, chloroplastic OS=Nicotiana tabacum OX=4097 GN=RBCMT PE=2 SV=1	--	--	--	--	--	--	--	--	--	--
Cluster-4594.10031	290	4.61	309	4.9	280	4.43	121.02	1.89	112	1.67	99	1.55	3795	641846934	KDO65815.1	707	2.9e-71	hypothetical protein CISIN_1g0074792mg, partial [Citrus sinensis]	XM_006480108.3	XM_006480108	209	3.54577e-103	PREDICTED: Citrus sinensis uncharacterized LOC102619806 (LOC102619806), transcript variant X3, mRNA	--	--	--	--	--	--	--	--	PF13855//PF03561//PF13516//PF00560	Leucine rich repeat//Allantoicase repeat//Leucine Rich repeat//Leucine Rich Repeat	GO:0000256//GO:0006144//GO:0006807	allantoin catabolic process//purine nucleobase metabolic process//nitrogen compound metabolic process	GO:0005515//GO:0004037	protein binding//allantoicase activity	--	--	--	--
Cluster-4594.10032	114	3.74	143.76	4.66	170	5.5	64	2.05	135	4.12	72	2.31	1985	641826986	KDO46189.1	857	6.1e-89	hypothetical protein CISIN_1g022957mg [Citrus sinensis]	XM_022041072.1	XM_022041072	233	8.3831e-117	PREDICTED: Carica papaya dehydrodolichyl diphosphate synthase complex subunit NUS1 (LOC110813809), mRNA	K11778	DHDDS, RER2, SRT1	ditrans,polycis-polyprenyl diphosphate synthase	http://www.genome.jp/dbget-bin/www_bget?ko:K11778	Q96E22	166	3.1e-10	Dehydrodolichyl diphosphate synthase complex subunit NUS1 OS=Homo sapiens OX=9606 GN=NUS1 PE=1 SV=1	PF04995	Heme exporter protein D (CcmD)	GO:0015886//GO:0017004	heme transport//cytochrome complex assembly	--	--	GO:0016021	integral component of membrane	--	--
Cluster-4594.10033	208	3.91	217	4.06	186	3.47	140	2.58	186	3.28	160	2.96	3253	568850890	XP_006479130.1	2872	0	protein EMBRYO SAC DEVELOPMENT ARREST 30 isoform X2 [Citrus sinensis]	XM_006479067.3	XM_006479067	1092	0	PREDICTED: Citrus sinensis protein EMBRYO SAC DEVELOPMENT ARREST 30 (LOC102626107), transcript variant X2, mRNA	--	--	--	--	F4J2C8	2451	5.5e-275	Protein EMBRYO SAC DEVELOPMENT ARREST 30 OS=Arabidopsis thaliana OX=3702 GN=EDA30 PE=2 SV=1	--	--	--	--	--	--	--	--	--	--
Cluster-4594.10034	123	9.05	139	9.94	106	7.57	79	5.68	40	2.69	61	4.35	1038	557532139	ESR43322.1	356	3.9e-31	hypothetical protein CICLE_v10012763mg [Citrus clementina]	--	--	--	--	--	--	--	--	--	--	--	--	--	PF04995//PF10597	Heme exporter protein D (CcmD)//U5-snRNA binding site 2 of PrP8	GO:0017004//GO:0015886	cytochrome complex assembly//heme transport	GO:0030623	U5 snRNA binding	GO:0016021	integral component of membrane	--	--
Cluster-4594.10035	411.1	12.32	380	11.28	346	10.24	281	8.24	285	7.97	255.98	7.51	2146	557536282	ESR47400.1	758	2e-77	hypothetical protein CICLE_v10001035mg [Citrus clementina]	XM_024185189.1	XM_024185189	308	1.84319e-158	PREDICTED: Citrus clementina transmembrane emp24 domain-containing protein p24delta5 (LOC18042818), transcript variant X2, mRNA	K20352	TMED10, ERV25	p24 family protein delta-1	http://www.genome.jp/dbget-bin/www_bget?ko:K20352	Q8RWM6	680	8.4e-70	Transmembrane emp24 domain-containing protein p24delta5 OS=Arabidopsis thaliana OX=3702 GN=At1g21900 PE=1 SV=1	PF00462	Glutaredoxin	GO:0045454//GO:0006118	cell redox homeostasis//obsolete electron transport	GO:0015035//GO:0009055	protein disulfide oxidoreductase activity//electron transfer activity	--	--	--	--
Cluster-4594.10036	253	18.48	251	17.81	239	16.94	190	13.57	200	13.37	154	10.89	1044	568843149	XP_006475480.1	414	7.5e-38	uncharacterized protein LOC102617476 [Citrus sinensis]	XM_021420994.1	XM_021420994	129	2.82704e-59	PREDICTED: Herrania umbratica uncharacterized LOC110411008 (LOC110411008), mRNA	--	--	--	--	--	--	--	--	PF05279//PF03612	Aspartyl beta-hydroxylase N-terminal region//Sorbitol phosphotransferase enzyme II N-terminus	GO:0008643//GO:0009401	carbohydrate transport//phosphoenolpyruvate-dependent sugar phosphotransferase system	GO:0008982	protein-N(PI)-phosphohistidine-sugar phosphotransferase activity	GO:0009357//GO:0016020//GO:0016021	protein-N(PI)-phosphohistidine-sugar phosphotransferase complex//membrane//integral component of membrane	--	--
Cluster-4594.10037	315	7.48	406	9.57	329	7.73	167	3.88	199	4.42	161	3.75	2636	567917928	XP_006450970.1	1939	2.8e-214	mediator of RNA polymerase II transcription subunit 17 [Citrus clementina]	XM_024178144.1	XM_024178144	733	0	PREDICTED: Citrus clementina mediator of RNA polymerase II transcription subunit 17 (LOC18055679), transcript variant X2, mRNA	K15133	MED17	mediator of RNA polymerase II transcription subunit 17	http://www.genome.jp/dbget-bin/www_bget?ko:K15133	F4K460	1341	2.3e-146	Mediator of RNA polymerase II transcription subunit 17 OS=Arabidopsis thaliana OX=3702 GN=MED17 PE=1 SV=1	PF10156//PF02935//PF05225	Subunit 17 of Mediator complex//Cytochrome c oxidase subunit VIIc//helix-turn-helix, Psq domain	GO:0006357//GO:0006123	regulation of transcription by RNA polymerase II//mitochondrial electron transport, cytochrome c to oxygen	GO:0004129//GO:0003712//GO:0003677	cytochrome-c oxidase activity//transcription coregulator activity//DNA binding	GO:0005667//GO:0045277//GO:0016592	transcription regulator complex//respiratory chain complex IV//mediator complex	--	--
Cluster-4594.10038	129	11.47	127	10.9	84	7.21	48	4.17	78	6.3	63	5.4	907	1315941844	GAY65544.1	510	4.8e-49	hypothetical protein CUMW_241970 [Citrus unshiu]	XM_024024394.1	XM_024024394	206	3.83732e-102	PREDICTED: Quercus suber protein TPLATE (LOC111992522), mRNA	--	--	--	--	F4J8D3	470	7.9e-46	Protein TPLATE OS=Arabidopsis thaliana OX=3702 GN=TPLATE PE=1 SV=1	--	--	--	--	--	--	--	--	--	--
Cluster-4594.10039	245	3.84	319	4.99	313.99	4.9	150	2.3	224	3.3	176	2.71	3844	1350248377	XP_024044108.1	588	1.8e-57	agamous-like MADS-box protein AGL65 [Citrus clementina]	XM_024188340.1	XM_024188340	245	3.49176e-123	PREDICTED: Citrus clementina agamous-like MADS-box protein AGL65 (LOC18048439), transcript variant X4, mRNA	K04454	MEF2C	MADS-box transcription enhancer factor 2C	http://www.genome.jp/dbget-bin/www_bget?ko:K04454	Q7X9I0	354	9.5e-32	Agamous-like MADS-box protein AGL65 OS=Arabidopsis thaliana OX=3702 GN=AGL65 PE=1 SV=1	PF05375//PF00319	Pacifastin inhibitor (LCMII)//SRF-type transcription factor (DNA-binding and dimerisation domain)	--	--	GO:0003677//GO:0030414//GO:0046983	DNA binding//peptidase inhibitor activity//protein dimerization activity	--	--	--	--
Cluster-4594.10040	78	2.72	88	3.03	80	2.75	108	3.69	142	4.61	115	3.92	1882	1315964865	GAY42944.1	2164	1.6e-240	hypothetical protein CUMW_070830 [Citrus unshiu]	XM_006473572.3	XM_006473572	743	0	PREDICTED: Citrus sinensis ATP sulfurylase 2 (LOC102622748), transcript variant X1, mRNA	K13811	PAPSS	3'-phosphoadenosine 5'-phosphosulfate synthase	http://www.genome.jp/dbget-bin/www_bget?ko:K13811	Q43870	1876	1.5e-208	ATP sulfurylase 2 OS=Arabidopsis thaliana OX=3702 GN=APS2 PE=1 SV=1	PF01747	ATP-sulfurylase	GO:0006790//GO:0006144	sulfur compound metabolic process//purine nucleobase metabolic process	GO:0004781	sulfate adenylyltransferase (ATP) activity	--	--	KOG4238	Bifunctional ATP sulfurylase/adenosine 5'-phosphosulfate kinase
Cluster-4594.10041	127	3.73	156	4.54	128	3.71	74	2.13	94	2.58	71	2.04	2184	568873736	XP_006489984.1	397	1.5e-35	protein N-terminal glutamine amidohydrolase [Citrus sinensis]	XM_006489921.3	XM_006489921	104	4.7456e-45	PREDICTED: Citrus sinensis protein N-terminal glutamine amidohydrolase (LOC102615279), mRNA	K21286	NTAQ1	protein N-terminal glutamine amidohydrolase	http://www.genome.jp/dbget-bin/www_bget?ko:K21286	O22944	286	4.1e-24	Protein N-terminal glutamine amidohydrolase OS=Arabidopsis thaliana OX=3702 GN=NTAQ1 PE=1 SV=1	PF00440	Bacterial regulatory proteins, tetR family	--	--	GO:0003677	DNA binding	--	--	KOG3261	Uncharacterized conserved protein
Cluster-4594.10042	1705	155.83	2002	176.39	1553	136.78	957	85.46	1253	103.93	895	78.85	890	1137186535	OMO61204.1	931	7.1e-98	Photosystem I PsaD [Corchorus capsularis]	AB002094.1	AB002094	304	1.25198e-156	Citrus sinensis psaDb mRNA for PSI reaction center subunit II, complete cds, clone: PD1210	K02692	psaD	photosystem I subunit II	http://www.genome.jp/dbget-bin/www_bget?ko:K02692	P32869	844	3.3e-89	Photosystem I reaction center subunit II, chloroplastic OS=Cucumis sativus OX=3659 GN=psaD PE=1 SV=1	PF07174//PF02531	Fibronectin-attachment protein (FAP)//PsaD	GO:0015979	photosynthesis	GO:0050840	extracellular matrix binding	GO:0009538//GO:0009522//GO:0005576	photosystem I reaction center//photosystem I//extracellular region	--	--
Cluster-4594.10043	321	21.2	423	27.24	274	17.62	259	16.73	325	19.7	155	9.93	1125	1315950117	GAY57694.1	247	1.9e-18	hypothetical protein CUMW_181380, partial [Citrus unshiu]	XM_006475897.2	XM_006475897	180	1.36163e-87	PREDICTED: Citrus sinensis hypothetical protein (LOC102610990), mRNA	--	--	--	--	--	--	--	--	PF05238	Kinetochore protein CHL4 like	GO:0051382//GO:0007059	kinetochore assembly//chromosome segregation	--	--	--	--	--	--
Cluster-4594.10044	564	12.69	526.01	11.76	442.21	9.86	665	14.65	654.06	13.78	463	10.22	2765	720059236	XP_010274512.1	603	2.4e-59	PREDICTED: calcineurin B-like protein 1 [Nelumbo nucifera]	FR669117.1	FR669117	234	3.26266e-117	Vitis vinifera mRNA for calcineurin B-like protein 01 (CBL01 gene)	K06268	PPP3R, CNB	serine/threonine-protein phosphatase 2B regulatory subunit	http://www.genome.jp/dbget-bin/www_bget?ko:K06268	O81445	553	5.7e-55	Calcineurin B-like protein 1 OS=Arabidopsis thaliana OX=3702 GN=CBL1 PE=1 SV=3	PF13405//PF12763//PF13499//PF00036//PF10591//PF00404//PF13202	EF-hand domain//Cytoskeletal-regulatory complex EF hand//EF-hand domain pair//EF hand//Secreted protein acidic and rich in cysteine Ca binding region//Dockerin type I domain//EF hand	GO:0005975//GO:0000272	carbohydrate metabolic process//polysaccharide catabolic process	GO:0005509//GO:0005515//GO:0004553	calcium ion binding//protein binding//hydrolase activity, hydrolyzing O-glycosyl compounds	--	--	--	--
Cluster-4594.10045	137	9.64	188.83	12.93	124	8.48	76	5.23	164	10.57	156	10.64	1073	--	--	--	--	--	--	--	--	--	--	--	--	--	--	--	--	--	--	--	--	--	--	--	--	--	--	--	--
Cluster-4594.10046	316	3.92	310	3.84	307	3.79	223	2.71	283	3.31	256	3.13	4784	1350333428	XP_024036235.1	3960	0	F-box protein At3g54460 isoform X2 [Citrus clementina]	XM_024180478.1	XM_024180478	1395	0	PREDICTED: Citrus clementina F-box protein At3g54460 (LOC18033329), transcript variant X6, mRNA	--	--	--	--	Q9M1I1	2745	0	F-box protein At3g54460 OS=Arabidopsis thaliana OX=3702 GN=At3g54460 PE=2 SV=1	PF00176//PF07496//PF02265//PF04851	SNF2 family N-terminal domain//CW-type Zinc Finger//S1/P1 Nuclease//Type III restriction enzyme, res subunit	GO:0006308	DNA catabolic process	GO:0005524//GO:0016787//GO:0003677//GO:0003676//GO:0004519//GO:0008270	ATP binding//hydrolase activity//DNA binding//nucleic acid binding//endonuclease activity//zinc ion binding	--	--	KOG1001	Helicase-like transcription factor HLTF/DNA helicase RAD5, DEAD-box superfamily
Cluster-4594.10047	12	0.97	10	0.78	24	1.88	53	4.19	56	4.13	31	2.43	969	641845181	KDO64070.1	790	1.7e-81	hypothetical protein CISIN_1g0009451mg [Citrus sinensis]	--	--	--	--	--	--	--	--	--	--	--	--	--	PF00560//PF13855	Leucine Rich Repeat//Leucine rich repeat	--	--	GO:0005515	protein binding	--	--	--	--
Cluster-4594.10048	6	1.66	8	1.98	3	0.75	3	0.81	9	2.09	4	1.02	477	--	--	--	--	--	XM_027496423.1	XM_027496423	42	2.87161e-11	PREDICTED: Abrus precatorius membrane-anchored ubiquitin-fold protein 3-like (LOC113863042), transcript variant X2, mRNA	--	--	--	--	--	--	--	--	--	--	--	--	--	--	--	--	--	--
Cluster-4594.10049	497	20.17	574	22.96	445.83	17.79	554	21.99	525	19.78	521	20.64	1657	1216988276	XP_021691144.1	1378	2e-149	serine/threonine-protein kinase 16-like [Hevea brasiliensis]	XM_006485669.3	XM_006485669	544	0	PREDICTED: Citrus sinensis serine/threonine-protein kinase 16 (LOC102609995), mRNA	K08856	STK16	serine/threonine kinase 16	http://www.genome.jp/dbget-bin/www_bget?ko:K08856	P57760	415	3.5e-39	Serine/threonine-protein kinase 16 OS=Rattus norvegicus OX=10116 GN=Stk16 PE=2 SV=2	PF00069//PF07714	Protein kinase domain//Protein tyrosine and serine/threonine kinase	GO:0006468	protein phosphorylation	GO:0005524//GO:0004672	ATP binding//protein kinase activity	--	--	KOG1989	ARK protein kinase family
Cluster-4594.1005	4	0.44	6	0.63	4	0.42	4	0.43	6	0.59	3	0.31	791	--	--	--	--	--	--	--	--	--	--	--	--	--	--	--	--	--	--	--	--	--	--	--	--	--	--	--	--
Cluster-4594.10051	396	22.22	403	22.14	357	19.58	304	16.68	311	16.09	243	13.26	1275	557548170	ESR58799.1	1120	1.2e-119	hypothetical protein CICLE_v10015880mg [Citrus clementina]	XM_006488893.3	XM_006488893	370	0	PREDICTED: Citrus sinensis hypothetical protein (LOC102627108), mRNA	--	--	--	--	--	--	--	--	PF01029//PF00214	NusB family//Calcitonin / CGRP / IAPP family	GO:0007165//GO:0006355	signal transduction//regulation of transcription, DNA-templated	GO:0003723//GO:0005179	RNA binding//hormone activity	GO:0005576	extracellular region	--	--
Cluster-4594.10052	1205.53	103.75	1301	108.19	1072	89.1	1471	123.71	1667.15	130.51	1217	101.1	928	568862250	XP_006484598.1	562	4.6e-55	uncharacterized protein LOC102628651 isoform X2 [Citrus sinensis]	XM_025094277.1	XM_025094277	189	1.10812e-92	PREDICTED: Citrus sinensis uncharacterized LOC102622840 (LOC102622840), transcript variant X5, mRNA &amp;&amp; XM_006484535.3 PREDICTED: Citrus sinensis uncharacterized LOC102628651 (LOC102628651), transcript variant X2, mRNA	--	--	--	--	--	--	--	--	PF05531	Nucleopolyhedrovirus P10 protein	--	--	--	--	GO:0019028	viral capsid	--	--
Cluster-4594.10053	102	8.39	121	9.63	87	6.92	81	6.51	67	5.02	39	3.1	958	568881561	XP_006493632.1	567	1.2e-55	growth-regulating factor 4-like isoform X2 [Citrus sinensis]	XM_006493569.2	XM_006493569	246	2.35928e-124	PREDICTED: Citrus sinensis growth-regulating factor 4-like (LOC102611455), transcript variant X2, mRNA	--	--	--	--	Q6AWY4	166	1.5e-10	Growth-regulating factor 5 OS=Oryza sativa subsp. japonica OX=39947 GN=GRF5 PE=2 SV=1	--	--	--	--	--	--	--	--	--	--
Cluster-4594.10055	200	8.05	201.79	8.01	142	5.62	143	5.63	163	6.09	96	3.77	1668	557524480	ESR35786.1	1044	1.1e-110	hypothetical protein CICLE_v10030221mg, partial [Citrus clementina]	XM_008449703.2	XM_008449703	170	7.37746e-82	PREDICTED: Cucumis melo dnaJ homolog subfamily C member 17 (LOC103490264), transcript variant X3, mRNA	K09537	DNAJC17	DnaJ homolog subfamily C member 17	http://www.genome.jp/dbget-bin/www_bget?ko:K09537	Q9NVM6	281	1.2e-23	DnaJ homolog subfamily C member 17 OS=Homo sapiens OX=9606 GN=DNAJC17 PE=1 SV=1	PF08777//PF00076	RNA binding motif//RNA recognition motif. (a.k.a. RRM, RBD, or RNP domain)	--	--	GO:0003676//GO:0003723	nucleic acid binding//RNA binding	--	--	KOG0691	Molecular chaperone (DnaJ superfamily)
Cluster-4594.10056	131	1.48	177	1.99	107	1.2	83	0.92	117	1.24	72	0.8	5245	1098812136	XP_018812146.1	320	3e-26	PREDICTED: aquaporin NIP6-1 [Juglans regia]	XM_016614816.1	XM_016614816	34	9.40426e-06	PREDICTED: Nicotiana tabacum probable aquaporin NIP5-1 (LOC107792591), mRNA	K09874	NIP	aquaporin NIP	http://www.genome.jp/dbget-bin/www_bget?ko:K09874	Q9SAI4	245	5.6e-19	Aquaporin NIP6-1 OS=Arabidopsis thaliana OX=3702 GN=NIP6-1 PE=1 SV=1	PF00230	Major intrinsic protein	GO:0055085//GO:0006810	transmembrane transport//transport	GO:0015267	channel activity	GO:0016020	membrane	--	--
Cluster-4594.10057	22	1.6	17	1.2	20	1.41	13	0.92	12	0.8	18	1.27	1048	1315942001	GAY65440.1	218	4e-15	hypothetical protein CUMW_241100 [Citrus unshiu]	--	--	--	--	--	K00888	PI4KA	phosphatidylinositol 4-kinase A	http://www.genome.jp/dbget-bin/www_bget?ko:K00888	Q9SXA1	172	3.3e-11	Phosphatidylinositol 4-kinase alpha 1 OS=Arabidopsis thaliana OX=3702 GN=PI4KA1 PE=1 SV=2	--	--	--	--	--	--	--	--	--	--
Cluster-4594.10058	89	2.81	84	2.62	122	3.8	59	1.82	79	2.32	77	2.38	2052	1350200162	XP_024048147.1	973	2.2e-102	probable 28S rRNA (cytosine-C(5))-methyltransferase isoform X3 [Citrus clementina]	XM_018128044.1	XM_018128044	265	1.41048e-134	PREDICTED: Theobroma cacao probable 28S rRNA (cytosine-C(5))-methyltransferase (LOC18588111), mRNA	K15264	NSUN5, WBSCR20	putative methyltransferase	http://www.genome.jp/dbget-bin/www_bget?ko:K15264	Q8GYE8	798	1.7e-83	25S rRNA (cytosine-C(5))-methyltransferase NSUN5 OS=Arabidopsis thaliana OX=3702 GN=NSUN5 PE=1 SV=1	PF03956//PF01189	Lysine exporter LysO//16S rRNA methyltransferase RsmB/F	GO:0015819//GO:1903401//GO:0015846	lysine transport//L-lysine transmembrane transport//polyamine transport	GO:0015661//GO:0008168	L-lysine efflux transmembrane transporter activity//methyltransferase activity	--	--	KOG2360	Proliferation-associated nucleolar protein (NOL1)
Cluster-4594.10059	83.41	1.74	124.46	2.59	114.14	2.36	83.39	1.71	90.66	1.77	64.34	1.32	2957	1025283879	XP_016495663.1	412	3.6e-37	PREDICTED: uncharacterized protein LOC107814725 isoform X3 [Nicotiana tabacum]	XM_006400245.2	XM_006400245	69	1.84533e-25	PREDICTED: Eutrema salsugineum tRNA (guanine-N(7)-)-methyltransferase (LOC18019625), mRNA	K03439	trmB, METTL1	tRNA (guanine-N7-)-methyltransferase	http://www.genome.jp/dbget-bin/www_bget?ko:K03439	B0JUK5	139	6.2e-07	tRNA (guanine-N(7)-)-methyltransferase OS=Microcystis aeruginosa (strain NIES-843) OX=449447 GN=trmB PE=3 SV=1	PF04108//PF17060	Autophagy protein Apg17//Monopolar spindle protein 2	GO:0006914//GO:0030474//GO:0071988	autophagy//spindle pole body duplication//protein localization to spindle pole body	--	--	--	--	--	--
Cluster-4594.1006	19	0.56	42	1.23	30	0.88	48	1.39	32	0.89	37	1.07	2165	1130840446	GAV78272.1	681	1.7e-68	Dev_Cell_Death domain-containing protein [Cephalotus follicularis]	--	--	--	--	--	--	--	--	--	--	--	--	--	--	--	--	--	--	--	--	--	--	--
Cluster-4594.10061	61	14.24	105.63	22.42	67	14.31	42.01	9.55	39.99	7.98	33	7.18	515	1338464186	PON86229.1	361	5.1e-32	LOW QUALITY PROTEIN: hypothetical protein TorRG33x02_179480 [Trema orientale]	--	--	--	--	--	--	--	--	--	--	--	--	--	--	--	--	--	--	--	--	--	--	--
Cluster-4594.10062	141.6	6.09	165.21	6.99	150.77	6.37	20	0.84	41.95	1.67	32.99	1.38	1580	1150086929	XP_020229103.1	220	3.5e-15	uncharacterized protein LOC109810130 [Cajanus cajan]	LT594788.1	LT594788	89	7.43902e-37	Theobroma cacao genome assembly, chromosome: I	--	--	--	--	--	--	--	--	PF05434//PF05748//PF04083	TMEM9//Rubella membrane glycoprotein E1//Partial alpha/beta-hydrolase lipase region	GO:0006629	lipid metabolic process	--	--	GO:0019013//GO:0016021	viral nucleocapsid//integral component of membrane	--	--
Cluster-4594.10063	32	1.95	26	1.55	31	1.85	18	1.08	28	1.57	28	1.66	1194	702257943	XP_010029600.1	1036	6.4e-110	PREDICTED: flavonol synthase/flavanone 3-hydroxylase [Eucalyptus grandis]	XM_019388249.1	XM_019388249	156	3.1783e-74	PREDICTED: Nicotiana attenuata flavonol synthase/flavanone 3-hydroxylase-like (LOC109223811), mRNA	--	--	--	--	O04395	263	1e-21	Flavonol synthase/flavanone 3-hydroxylase (Fragment) OS=Matthiola incana OX=3724 PE=2 SV=1	PF03171	2OG-Fe(II) oxygenase superfamily	GO:0055114	oxidation-reduction process	GO:0016491	oxidoreductase activity	--	--	--	--
Cluster-4594.10066	181.73	7.86	242.57	10.33	183	7.77	131	5.54	161	6.46	139	5.87	1572	1344081705	XP_023924855.1	982	1.5e-103	uncharacterized protein LOC112036278 [Quercus suber]	XM_024069087.1	XM_024069087	364	0	PREDICTED: Quercus suber uncharacterized LOC112036278 (LOC112036278), mRNA	--	--	--	--	--	--	--	--	PF02184//PF02805//PF07412	HAT (Half-A-TPR) repeat//Metal binding domain of Ada//Geminin	GO:0006275//GO:0006281//GO:0006355//GO:0006396	regulation of DNA replication//DNA repair//regulation of transcription, DNA-templated//RNA processing	GO:0003677//GO:0008168//GO:0008270	DNA binding//methyltransferase activity//zinc ion binding	--	--	--	--
Cluster-4594.10067	173	6.74	168	6.45	164	6.28	125	4.76	116	4.2	102.96	3.92	1715	568832758	XP_006470593.1	842	2.9e-87	E3 ubiquitin ligase BIG BROTHER [Citrus sinensis]	XM_006470530.3	XM_006470530	298	5.31391e-153	PREDICTED: Citrus sinensis E3 ubiquitin ligase BIG BROTHER (LOC102622125), mRNA	K19045	BB	E3 ubiquitin-protein ligase BIG BROTHER and related proteins	http://www.genome.jp/dbget-bin/www_bget?ko:K19045	Q8L649	449	4.1e-43	E3 ubiquitin-protein ligase BIG BROTHER OS=Arabidopsis thaliana OX=3702 GN=BB PE=1 SV=1	PF12906//PF12861//PF00097//PF00424//PF08686//PF12678	RING-variant domain//Anaphase-promoting complex subunit 11 RING-H2 finger//Zinc finger, C3HC4 type (RING finger)//REV protein (anti-repression trans-activator protein)//PLAC (protease and lacunin) domain//RING-H2 zinc finger domain	GO:0016567//GO:0006355	protein ubiquitination//regulation of transcription, DNA-templated	GO:0008233//GO:0046872//GO:0003700//GO:0008270//GO:0004842	peptidase activity//metal ion binding//DNA-binding transcription factor activity//zinc ion binding//ubiquitin-protein transferase activity	GO:0005680//GO:0005667//GO:0042025	anaphase-promoting complex//transcription regulator complex//host cell nucleus	--	--
Cluster-4594.10068	75	3.37	120	5.31	102	4.5	94	4.14	100	4.17	58	2.54	1522	1315966814	GAY40637.1	1764	3.1e-194	hypothetical protein CUMW_053490 [Citrus unshiu]	XM_006479609.2	XM_006479609	748	0	PREDICTED: Citrus sinensis protein ANTAGONIST OF LIKE HETEROCHROMATIN PROTEIN 1 (LOC102626502), mRNA	--	--	--	--	Q94K49	1422	5.4e-156	Protein ANTAGONIST OF LIKE HETEROCHROMATIN PROTEIN 1 OS=Arabidopsis thaliana OX=3702 GN=ALP1 PE=1 SV=1	PF04827	Plant transposon protein	--	--	GO:0016788	hydrolase activity, acting on ester bonds	--	--	--	--
Cluster-4594.10069	631	16.85	593	15.71	560	14.79	759	19.83	762	19.01	763	19.96	2374	557553400	ESR63414.1	1045	1.2e-110	hypothetical protein CICLE_v10007897mg [Citrus clementina]	XM_025100456.1	XM_025100456	289	7.44963e-148	PREDICTED: Citrus sinensis hypothetical protein (LOC102627859), transcript variant X3, mRNA	--	--	--	--	Q7XTV7	327	7.9e-29	Probable E3 ubiquitin-protein ligase HIP1 OS=Oryza sativa subsp. japonica OX=39947 GN=HIP1 PE=1 SV=2	PF12678//PF00097//PF12861	RING-H2 zinc finger domain//Zinc finger, C3HC4 type (RING finger)//Anaphase-promoting complex subunit 11 RING-H2 finger	GO:0016567	protein ubiquitination	GO:0004842//GO:0008270//GO:0046872	ubiquitin-protein transferase activity//zinc ion binding//metal ion binding	GO:0005680	anaphase-promoting complex	--	--
Cluster-4594.10070	201	6.5	250	8	143	4.56	1295	40.99	996	30.03	802	25.39	2008	641836477	KDO55441.1	1980	3.7e-219	hypothetical protein CISIN_1g041521mg [Citrus sinensis]	XM_011004756.1	XM_011004756	399	0	PREDICTED: Populus euphratica putative nuclease HARBI1 (LOC105109891), mRNA	--	--	--	--	Q9M2U3	395	8.7e-37	Protein ALP1-like OS=Arabidopsis thaliana OX=3702 GN=At3g55350 PE=2 SV=1	PF04827	Plant transposon protein	--	--	GO:0016788	hydrolase activity, acting on ester bonds	--	--	--	--
Cluster-4594.10071	490	6.68	637	8.67	488	6.62	341	4.55	284.99	3.65	295	3.96	4381	1350222672	XP_024047247.1	1299	7.5e-140	uncharacterized protein LOC18053184 isoform X2 [Citrus clementina]	XM_006467486.3	XM_006467486	836	0	PREDICTED: Citrus sinensis uncharacterized LOC102610521 (LOC102610521), mRNA	--	--	--	--	B2J3X9	356	6.3e-32	Ribosome maturation factor RimM OS=Nostoc punctiforme (strain ATCC 29133 / PCC 73102) OX=63737 GN=rimM PE=3 SV=1	PF15750//PF00775//PF01782	Ubiquitin-binding zinc-finger//Dioxygenase//RimM N-terminal domain	GO:0006725//GO:0006364//GO:0055114	cellular aromatic compound metabolic process//rRNA processing//oxidation-reduction process	GO:0008199//GO:0003824//GO:0043130	ferric iron binding//catalytic activity//ubiquitin binding	--	--	--	--
Cluster-4594.10072	92	4.22	162	7.31	123	5.54	132	5.93	135	5.74	118	5.28	1497	1315944704	GAY62881.1	396	1.3e-35	hypothetical protein CUMW_221310 [Citrus unshiu]	XM_025100304.1	XM_025100304	181	5.07552e-88	PREDICTED: Citrus sinensis protein yippee-like (LOC102627168), transcript variant X1, mRNA	--	--	--	--	P59234	328	3.8e-29	Protein yippee-like OS=Solanum tuberosum OX=4113 PE=2 SV=1	PF01194	RNA polymerases N / 8 kDa subunit	GO:0006351//GO:0006144//GO:0006206	transcription, DNA-templated//purine nucleobase metabolic process//pyrimidine nucleobase metabolic process	GO:0003899//GO:0003677	DNA-directed 5'-3' RNA polymerase activity//DNA binding	GO:0005730	nucleolus	KOG3399	Predicted Yippee-type zinc-binding protein
Cluster-4594.10073	684	5.36	715	5.6	645	5.03	591	4.53	609	4.49	605	4.66	7426	567919528	XP_006451770.1	2496	2e-278	uncharacterized protein LOC18054017 [Citrus clementina]	XM_006464753.3	XM_006464753	995	0	PREDICTED: Citrus sinensis uncharacterized LOC102619535 (LOC102619535), mRNA	--	--	--	--	O14114	768	1.8e-79	Uncharacterized AAA domain-containing protein C31G5.19 OS=Schizosaccharomyces pombe (strain 972 / ATCC 24843) OX=284812 GN=SPAC31G5.19 PE=3 SV=1	PF07728//PF00158//PF01695//PF07724//PF00978//PF07726//PF00004	AAA domain (dynein-related subfamily)//Sigma-54 interaction domain//IstB-like ATP binding protein//AAA domain (Cdc48 subfamily)//RNA dependent RNA polymerase//ATPase family associated with various cellular activities (AAA)//ATPase family associated with various cellular activities (AAA)	GO:0006144//GO:0006351//GO:0006355	purine nucleobase metabolic process//transcription, DNA-templated//regulation of transcription, DNA-templated	GO:0003723//GO:0003968//GO:0016887//GO:0008134//GO:0005524	RNA binding//RNA-directed 5'-3' RNA polymerase activity//ATPase activity//transcription factor binding//ATP binding	GO:0005667//GO:0031379	transcription regulator complex//RNA-directed RNA polymerase complex	KOG0732	AAA+-type ATPase containing the bromodomain
Cluster-4594.10074	453	9.74	519	11.09	444	9.46	196	4.12	294.92	5.94	241	5.08	2882	1012335574	KYP46899.1	366	7.6e-32	hypothetical protein KK1_031469 [Cajanus cajan]	XM_021829388.1	XM_021829388	111	8.07447e-49	PREDICTED: Hevea brasiliensis tetraspanin-19 (LOC110668234), transcript variant X2, mRNA	--	--	--	--	Q940P5	314	3.1e-27	Tetraspanin-19 OS=Arabidopsis thaliana OX=3702 GN=TOM2AH3 PE=2 SV=1	PF00335	Tetraspanin family	--	--	--	--	GO:0016021	integral component of membrane	--	--
Cluster-4594.10075	356.06	3.91	407.02	4.47	297	3.25	102	1.1	147.99	1.53	105	1.14	5370	1335233603	PNX92555.1	3218	0	retrotransposon-related protein, partial [Trifolium pratense]	LT669788.1	LT669788	77	1.20241e-29	Arabis alpina genome assembly, chromosome: 1	--	--	--	--	Q99315	1044	1.3e-111	Transposon Ty3-G Gag-Pol polyprotein OS=Saccharomyces cerevisiae (strain ATCC 204508 / S288c) OX=559292 GN=TY3B-G PE=1 SV=3	PF06825//PF02023//PF00665	Heat shock factor binding protein 1//SCAN domain//Integrase core domain	GO:0015074//GO:0006355	DNA integration//regulation of transcription, DNA-templated	GO:0003714//GO:0003700	transcription corepressor activity//DNA-binding transcription factor activity	GO:0005667	transcription regulator complex	--	--
Cluster-4594.10076	359	11.8	333	10.83	279	9.05	331	10.65	395	12.1	328	10.55	1980	659097186	XP_008449487.1	421	2.2e-38	PREDICTED: ethylene-responsive transcription factor 3-like [Cucumis melo]	XM_006469533.3	XM_006469533	113	4.26504e-50	PREDICTED: Citrus sinensis ethylene-responsive transcription factor 3-like (LOC102609712), mRNA	K09286	EREBP	EREBP-like factor	http://www.genome.jp/dbget-bin/www_bget?ko:K09286	Q9SXS8	318	7.3e-28	Ethylene-responsive transcription factor 3 OS=Nicotiana tabacum OX=4097 GN=ERF3 PE=2 SV=1	PF00847	AP2 domain	GO:0006355	regulation of transcription, DNA-templated	GO:0003700	DNA-binding transcription factor activity	GO:0005667	transcription regulator complex	--	--
Cluster-4594.10077	523.01	36.58	591	40.22	530	36.03	444	30.36	425	27.23	364	24.67	1078	1315968827	GAY39183.1	926	3.3e-97	hypothetical protein CUMW_042400 [Citrus unshiu]	XM_006476434.3	XM_006476434	377	0	PREDICTED: Citrus sinensis 2-C-methyl-D-erythritol 2,4-cyclodiphosphate synthase, chloroplastic (LOC102614336), mRNA	K01770	ispF	2-C-methyl-D-erythritol 2,4-cyclodiphosphate synthase	http://www.genome.jp/dbget-bin/www_bget?ko:K01770	Q9M4W3	808	6e-85	2-C-methyl-D-erythritol 2,4-cyclodiphosphate synthase, chloroplastic OS=Catharanthus roseus OX=4058 GN=ISPF PE=2 SV=1	PF02542	YgbB family	GO:0016114	terpenoid biosynthetic process	GO:0008685	2-C-methyl-D-erythritol 2,4-cyclodiphosphate synthase activity	--	--	--	--
Cluster-4594.10078	186	3.45	239	4.42	171	3.15	162	2.94	173	3.01	151	2.75	3294	1344050408	XP_023908400.1	1942	1.6e-214	BTB/POZ domain-containing protein At3g44820 [Quercus suber]	XM_006424300.2	XM_006424300	768	0	PREDICTED: Citrus clementina BTB/POZ domain-containing protein At3g44820 (LOC18034654), mRNA	--	--	--	--	Q9FYC8	1579	7.3e-174	BTB/POZ domain-containing protein At3g44820 OS=Arabidopsis thaliana OX=3702 GN=At3g44820 PE=2 SV=2	PF01496//PF17078//PF03285//PF06156	V-type ATPase 116kDa subunit family//SWI5-dependent HO expression protein 3//Paralemmin//Initiation control protein YabA	GO:1902600//GO:0008360//GO:0006260//GO:0048309//GO:0051028	proton transmembrane transport//regulation of cell shape//DNA replication//endoplasmic reticulum inheritance//mRNA transport	GO:0015078	proton transmembrane transporter activity	GO:0016020//GO:0033179	membrane//proton-transporting V-type ATPase, V0 domain	--	--
Cluster-4594.10079	442.99	9.54	519.01	11.12	425	9.07	342.74	7.23	414	8.35	317	6.7	2876	1204932697	XP_021299621.1	1256	4.8e-135	probable serine/threonine-protein kinase PIX7 isoform X2 [Herrania umbratica]	XM_006483174.3	XM_006483174	679	0	PREDICTED: Citrus sinensis probable serine/threonine-protein kinase PIX7 (LOC102613094), transcript variant X2, mRNA	K04733	IRAK4	interleukin-1 receptor-associated kinase 4	http://www.genome.jp/dbget-bin/www_bget?ko:K04733	Q9LFP7	1071	5.1e-115	Probable serine/threonine-protein kinase PIX7 OS=Arabidopsis thaliana OX=3702 GN=PIX7 PE=1 SV=1	PF00069//PF07714	Protein kinase domain//Protein tyrosine and serine/threonine kinase	GO:0006468	protein phosphorylation	GO:0005524//GO:0004672	ATP binding//protein kinase activity	--	--	--	--
Cluster-4594.10080	17	2.38	23.99	3.17	10.04	1.33	6	0.82	6	0.75	7	0.93	677	1445425183	RDY09791.1	249	6.6e-19	putative serine/threonine-protein kinase PIX7 [Mucuna pruriens]	XM_022884607.1	XM_022884607	80	3.12781e-32	PREDICTED: Durio zibethinus probable serine/threonine-protein kinase PIX7 (LOC111292307), transcript variant X4, mRNA	--	--	--	--	Q9LFP7	214	2.9e-16	Probable serine/threonine-protein kinase PIX7 OS=Arabidopsis thaliana OX=3702 GN=PIX7 PE=1 SV=1	PF00069//PF07714	Protein kinase domain//Protein tyrosine and serine/threonine kinase	GO:0006468	protein phosphorylation	GO:0004672//GO:0005524	protein kinase activity//ATP binding	--	--	--	--
Cluster-4594.10081	50	8.43	65	10.23	64	10.11	50	8.22	59	8.74	40	6.39	608	1204912898	XP_021289050.1	408	2.2e-37	CMP-sialic acid transporter 2 isoform X2 [Herrania umbratica]	XM_025099047.1	XM_025099047	165	1.56626e-79	PREDICTED: Citrus sinensis CMP-sialic acid transporter 3 (LOC102618623), transcript variant X8, mRNA	--	--	--	--	Q9C5H6	351	3.3e-32	CMP-sialic acid transporter 3 OS=Arabidopsis thaliana OX=3702 GN=UTR6 PE=2 SV=1	--	--	--	--	--	--	--	--	--	--
Cluster-4594.10082	36	4.24	45	5.06	25	2.81	22	2.53	19	2.01	4	0.45	752	--	--	--	--	--	--	--	--	--	--	--	--	--	--	--	--	--	--	PF01708	Geminivirus putative movement protein	GO:0046740	transport of virus in host, cell to cell	--	--	GO:0016021	integral component of membrane	--	--
Cluster-4594.10083	415	6.85	484	7.96	462	7.58	345	5.58	383	5.94	391	6.34	3667	1315944647	GAY62905.1	1425	1.5e-154	hypothetical protein CUMW_221470 [Citrus unshiu]	XM_006437028.2	XM_006437028	543	0	PREDICTED: Citrus clementina BTB/POZ domain and ankyrin repeat-containing protein NPR2 (LOC18045545), mRNA	K14508	NPR1	regulatory protein NPR1	http://www.genome.jp/dbget-bin/www_bget?ko:K14508	E7BQV0	1214	1.7e-131	BTB/POZ domain and ankyrin repeat-containing protein NPR1 OS=Malus hupehensis OX=106556 GN=NPR1 PE=2 SV=2	PF00651//PF00023//PF07657//PF13606	BTB/POZ domain//Ankyrin repeat//N terminus of Notch ligand//Ankyrin repeat	GO:0007219//GO:0007275	Notch signaling pathway//multicellular organism development	GO:0005515	protein binding	GO:0016021	integral component of membrane	--	--
Cluster-4594.10084	919	19.5	1008	21.27	912	19.18	579	12.03	560	11.13	583	12.14	2915	1350297968	XP_024040039.1	2429	4.6e-271	F-box protein At5g39450 isoform X1 [Citrus clementina]	XM_006465044.3	XM_006465044	863	0	PREDICTED: Citrus sinensis F-box protein At5g39450 (LOC102618452), transcript variant X1, mRNA	--	--	--	--	Q8RWD6	1475	7.4e-162	F-box protein At5g39450 OS=Arabidopsis thaliana OX=3702 GN=At5g39450 PE=2 SV=1	PF12937//PF00646	F-box-like//F-box domain	--	--	GO:0005515	protein binding	--	--	--	--
Cluster-4594.10085	356	13.54	397	14.91	314	11.76	331.2	12.33	313.99	11.1	211	7.84	1749	641853328	KDO72187.1	1108	4.2e-118	hypothetical protein CISIN_1g022587mg [Citrus sinensis]	XM_006488675.3	XM_006488675	547	0	PREDICTED: Citrus sinensis novel plant SNARE 13 (LOC102615453), transcript variant X1, mRNA	K08494	NSPN	novel plant SNARE	http://www.genome.jp/dbget-bin/www_bget?ko:K08494	Q9LRP1	1018	4.4e-109	Novel plant SNARE 13 OS=Arabidopsis thaliana OX=3702 GN=NPSN13 PE=1 SV=1	PF07851//PF00015//PF10392//PF02895//PF03908	TMPIT-like protein//Methyl-accepting chemotaxis protein (MCP) signalling domain//Golgi transport complex subunit 5//Signal transducing histidine kinase, homodimeric domain//Sec20	GO:0006891//GO:0006890//GO:0000160//GO:0007165//GO:0006810//GO:0006935//GO:0016310	intra-Golgi vesicle-mediated transport//retrograde vesicle-mediated transport, Golgi to endoplasmic reticulum//phosphorelay signal transduction system//signal transduction//transport//chemotaxis//phosphorylation	GO:0004673//GO:0000155//GO:0005484	protein histidine kinase activity//phosphorelay sensor kinase activity//SNAP receptor activity	GO:0016021//GO:0016020//GO:0005737//GO:0017119//GO:0005622//GO:0009365	integral component of membrane//membrane//cytoplasm//Golgi transport complex//intracellular//protein histidine kinase complex	--	--
Cluster-4594.10086	74	1.78	80	1.92	75	1.79	76	1.79	87	1.96	91	2.15	2599	1315962002	GAY45765.1	2330	1.3e-259	hypothetical protein CUMW_091860 [Citrus unshiu]	XM_006491267.3	XM_006491267	841	0	PREDICTED: Citrus sinensis pentatricopeptide repeat-containing protein At5g16420, mitochondrial (LOC102611347), mRNA	--	--	--	--	Q9FFE3	1850	2.2e-205	Pentatricopeptide repeat-containing protein At5g16420, mitochondrial OS=Arabidopsis thaliana OX=3702 GN=At5g16420 PE=2 SV=1	PF13762//PF17049	Mitochondrial splicing apparatus component//ATPase expression protein 1	GO:0006417//GO:0000372	regulation of translation//Group I intron splicing	GO:0045182	translation regulator activity	GO:1990904	ribonucleoprotein complex	--	--
Cluster-4594.10087	785.76	19.76	798	19.92	670	16.68	85	2.09	84	1.98	62	1.53	2503	1271099039	PHT92050.1	903	3.6e-94	Peroxidase 16 [Capsicum annuum]	XM_010250735.2	XM_010250735	103	1.96006e-44	PREDICTED: Nelumbo nucifera peroxidase 55-like (LOC104591740), mRNA	K00430	E1.11.1.7	peroxidase	http://www.genome.jp/dbget-bin/www_bget?ko:K00430	Q9SZE7	745	2.8e-77	Peroxidase 51 OS=Arabidopsis thaliana OX=3702 GN=PER51 PE=2 SV=1	PF15021//PF00141	Protein of unknown function (DUF4521)//Peroxidase	GO:2001032//GO:0006804//GO:0055114//GO:0006979	regulation of double-strand break repair via nonhomologous end joining//obsolete peroxidase reaction//oxidation-reduction process//response to oxidative stress	GO:0020037//GO:0004601	heme binding//peroxidase activity	--	--	--	--
Cluster-4594.10088	411	24.94	473	28.05	407	24.09	1175.2	69.74	1190.08	66.45	995	58.66	1200	1139803241	ONI35859.1	827	1.1e-85	hypothetical protein PRUPE_1G557700 [Prunus persica]	XM_006423749.2	XM_006423749	327	2.79291e-169	PREDICTED: Citrus clementina 3-hydroxyacyl-[acyl-carrier-protein] dehydratase FabZ (LOC18035231), mRNA	K02372	fabZ	3-hydroxyacyl-	http://www.genome.jp/dbget-bin/www_bget?ko:K02372	Q8DI01	417	1.5e-39	3-hydroxyacyl-[acyl-carrier-protein] dehydratase FabZ OS=Thermosynechococcus elongatus (strain BP-1) OX=197221 GN=fabZ PE=3 SV=1	--	--	--	--	--	--	--	--	--	--
Cluster-4594.10089	200	2.54	250	3.17	190	2.4	184	2.29	178	2.13	191	2.38	4687	1350295974	XP_024039875.1	1522	1.1e-165	CST complex subunit CTC1 isoform X1 [Citrus clementina]	XM_025096466.1	XM_025096466	743	0	PREDICTED: Citrus sinensis CST complex subunit CTC1 (LOC102626180), transcript variant X3, mRNA	--	--	--	--	D0EL35	846	1e-88	CST complex subunit CTC1 OS=Arabidopsis thaliana OX=3702 GN=CTC1 PE=1 SV=2	PF15491//PF08676//PF15489	CST, telomere maintenance, complex subunit CTC1//MutL C terminal dimerisation domain//CST, telomere maintenance, complex subunit CTC1	GO:0006298//GO:0000723	mismatch repair//telomere maintenance	GO:0003697//GO:0005524	single-stranded DNA binding//ATP binding	--	--	--	--
Cluster-4594.10090	758	81.49	884	90.98	657	67.64	496	52.08	583	56.48	356.44	36.79	798	1315968159	GAY39521.1	569	6.1e-56	hypothetical protein CUMW_044930 [Citrus unshiu]	XM_006473263.3	XM_006473263	206	3.35875e-102	PREDICTED: Citrus sinensis non-specific lipid-transfer protein-like 1 (LOC102612144), mRNA	--	--	--	--	Q9FMN0	540	5.3e-54	Sterol carrier protein 2 OS=Arabidopsis thaliana OX=3702 GN=SCP2 PE=2 SV=1	--	--	--	--	--	--	--	--	KOG4170	2-enoyl-CoA hydratase/3-hydroxyacyl-CoA dehydrogenase/Peroxisomal 3-ketoacyl-CoA-thiolase, sterol-binding domain and related enzymes
Cluster-4594.10091	310	7.03	349.83	7.88	270	6.06	192	4.26	162	3.44	177	3.94	2747	1315959367	GAY48474.1	1363	1.8e-147	hypothetical protein CUMW_111910 [Citrus unshiu]	XM_006474036.3	XM_006474036	583	0	PREDICTED: Citrus sinensis GPI mannosyltransferase 3 (LOC102610467), transcript variant X1, mRNA	K05286	PIGB	phosphatidylinositol glycan, class B	http://www.genome.jp/dbget-bin/www_bget?ko:K05286	Q9JJQ0	565	2.3e-56	GPI mannosyltransferase 3 OS=Mus musculus OX=10090 GN=Pigb PE=2 SV=2	PF03901	Alg9-like mannosyltransferase family	--	--	GO:0016757	transferase activity, transferring glycosyl groups	--	--	KOG1771	GPI-alpha-mannosyltransferase III (GPI10/PIG-B) involved in glycosylphosphatidylinositol anchor biosynthesis
Cluster-4594.10092	239	8.78	195	7.08	189	6.84	172	6.18	224	7.66	142	5.1	1801	1315943781	GAY63751.1	1224	1.5e-131	hypothetical protein CUMW_228150 [Citrus unshiu]	XM_006478664.3	XM_006478664	569	0	PREDICTED: Citrus sinensis RHOMBOID-like protein 13 (LOC102627759), mRNA	--	--	--	--	Q9M1B5	1126	1.3e-121	RHOMBOID-like protein 13 OS=Arabidopsis thaliana OX=3702 GN=RBL13 PE=3 SV=1	PF01694	Rhomboid family	--	--	GO:0004252	serine-type endopeptidase activity	GO:0016021	integral component of membrane	--	--
Cluster-4594.10093	109	75.37	225	122.21	163	90.52	121	80.92	158	80.6	150	89.12	351	1315960140	GAY47724.1	541	4.7e-53	hypothetical protein CUMW_106550 [Citrus unshiu]	XM_006474813.3	XM_006474813	230	6.38163e-116	PREDICTED: Citrus sinensis E3 ubiquitin-protein ligase UPL1 (LOC102627750), transcript variant X7, mRNA	K10592	HUWE1, MULE, ARF-BP1	E3 ubiquitin-protein ligase HUWE1	http://www.genome.jp/dbget-bin/www_bget?ko:K10592	Q8GY23	483	9.5e-48	E3 ubiquitin-protein ligase UPL1 OS=Arabidopsis thaliana OX=3702 GN=UPL1 PE=1 SV=3	--	--	--	--	--	--	--	--	KOG0939	E3 ubiquitin-protein ligase/Putative upstream regulatory element binding protein
Cluster-4594.10094	492.74	10.35	518.72	10.84	440.63	9.18	322.09	6.63	351.59	6.92	284.63	5.87	2941	590603482	XP_007020021.1	317	3.7e-26	PREDICTED: uncharacterized protein LOC18592975 [Theobroma cacao]	XM_006434526.2	XM_006434526	165	7.89922e-79	PREDICTED: Citrus clementina uncharacterized LOC18043132 (LOC18043132), mRNA	--	--	--	--	--	--	--	--	PF02935//PF12632	Cytochrome c oxidase subunit VIIc//Mysoin-binding motif of peroxisomes	GO:0006123	mitochondrial electron transport, cytochrome c to oxygen	GO:0017022//GO:0004129	myosin binding//cytochrome-c oxidase activity	GO:0045277//GO:0016459	respiratory chain complex IV//myosin complex	--	--
Cluster-4594.10095	116	2.24	175	3.37	134	2.57	92	1.74	108	1.96	84.08	1.6	3172	641844167	KDO63062.1	502	1.4e-47	hypothetical protein CISIN_1g003663mg [Citrus sinensis]	--	--	--	--	--	K13025	EIF4A3, FAL1	ATP-dependent RNA helicase	http://www.genome.jp/dbget-bin/www_bget?ko:K13025	P41380	454	2e-43	Eukaryotic initiation factor 4A-3 OS=Nicotiana plumbaginifolia OX=4092 PE=2 SV=1	PF05241//PF03931	EXPERA (EXPanded EBP superfamily)//Skp1 family, tetramerisation domain	GO:0006511//GO:0006694//GO:0016125	ubiquitin-dependent protein catabolic process//steroid biosynthetic process//sterol metabolic process	GO:0047750	cholestenol delta-isomerase activity	GO:0016021	integral component of membrane	KOG0328	Predicted ATP-dependent RNA helicase FAL1, involved in rRNA maturation, DEAD-box superfamily
Cluster-4594.10096	646	21.58	640	21.15	614	20.23	390	12.75	697	21.69	673	22	1953	641867118	KDO85802.1	2066	3.8e-229	hypothetical protein CISIN_1g010070mg [Citrus sinensis]	XM_006490847.3	XM_006490847	886	0	PREDICTED: Citrus sinensis 3-phosphoshikimate 1-carboxyvinyltransferase 2 (LOC102622428), mRNA	--	--	--	--	P05466	1948	7e-217	3-phosphoshikimate 1-carboxyvinyltransferase, chloroplastic OS=Arabidopsis thaliana OX=3702 GN=At2g45300 PE=2 SV=3	PF00275	EPSP synthase (3-phosphoshikimate 1-carboxyvinyltransferase)	--	--	GO:0016765	transferase activity, transferring alkyl or aryl (other than methyl) groups	--	--	KOG0692	Pentafunctional AROM protein
Cluster-4594.10097	58	12.55	53	10.5	54	10.76	45	9.49	54	10.07	39	7.9	534	--	--	--	--	--	--	--	--	--	--	--	--	--	--	--	--	--	--	--	--	--	--	--	--	--	--	--	--
Cluster-4594.10099	157	4.84	191	5.83	145	4.41	113	3.41	103	2.96	93	2.81	2093	641853489	KDO72307.1	1051	2e-111	hypothetical protein CISIN_1g019485mg [Citrus sinensis]	--	--	--	--	--	--	--	--	--	Q9CAA4	416	3.3e-39	Transcription factor BIM2 OS=Arabidopsis thaliana OX=3702 GN=BIM2 PE=1 SV=1	PF04805//PF00010	E10-like protein conserved region//Helix-loop-helix DNA-binding domain	GO:0055114	oxidation-reduction process	GO:0046983//GO:0016972	protein dimerization activity//thiol oxidase activity	--	--	--	--
Cluster-4594.10100	26	1.2	29.94	1.36	13	0.59	20	0.91	24	1.03	14	0.63	1486	--	--	--	--	--	--	--	--	--	--	--	--	--	--	--	--	--	--	--	--	--	--	--	--	--	--	--	--
Cluster-4594.10101	118	4.33	134.08	4.86	125	4.52	72	2.59	111	3.79	71	2.55	1802	641861520	KDO80208.1	503	6.2e-48	hypothetical protein CISIN_1g028980mg [Citrus sinensis]	XM_006475806.3	XM_006475806	203	3.61026e-100	PREDICTED: Citrus sinensis axial regulator YABBY 5 (LOC102611194), transcript variant X2, mRNA	--	--	--	--	Q8GW46	406	4.2e-38	Axial regulator YABBY 5 OS=Arabidopsis thaliana OX=3702 GN=YAB5 PE=1 SV=1	PF04690	YABBY protein	GO:0007275	multicellular organism development	--	--	--	--	--	--
Cluster-4594.10102	160	12.45	189	14.26	184	13.87	144	10.95	119	8.45	120	9.03	997	1137227783	OMO91869.1	416	4.2e-38	reverse transcriptase [Corchorus capsularis]	AF506028.1	AF506028	46	3.71623e-13	Poncirus trifoliata citrus tristeza virus resistance gene locus, complete sequence	--	--	--	--	--	--	--	--	--	--	--	--	--	--	--	--	--	--
Cluster-4594.10103	31.62	5.88	47.16	8.12	22.58	3.91	4	0.73	9	1.46	7.01	1.23	577	1315951925	GAY55850.1	312	2.8e-26	hypothetical protein CUMW_167260 [Citrus unshiu]	--	--	--	--	--	--	--	--	--	Q7XA39	233	1.5e-18	Putative disease resistance protein RGA4 OS=Solanum bulbocastanum OX=147425 GN=RGA4 PE=2 SV=1	PF13855	Leucine rich repeat	--	--	GO:0005515	protein binding	--	--	--	--
Cluster-4594.10104	524	9.15	686	11.94	565	9.8	340	5.81	380	6.23	267	4.58	3482	1344099648	PPD74281.1	165	1.9e-08	hypothetical protein GOBAR_DD28784 [Gossypium barbadense]	LT594790.1	LT594790	75	1.00561e-28	Theobroma cacao genome assembly, chromosome: III	--	--	--	--	--	--	--	--	PF03791	KNOX2 domain	--	--	GO:0003677	DNA binding	GO:0005634	nucleus	--	--
Cluster-4594.10105	722.08	21.64	784.67	23.3	651.33	19.28	500.41	14.68	672.13	18.8	506.1	14.85	2145	1009136195	XP_015885404.1	561	1.4e-54	serine/arginine-rich splicing factor SC35-like [Ziziphus jujuba]	XM_016029918.2	XM_016029918	304	3.08286e-156	PREDICTED: Ziziphus jujuba serine/arginine-rich splicing factor SC35-like (LOC107420854), mRNA	K12891	SFRS2	splicing factor, arginine/serine-rich 2	http://www.genome.jp/dbget-bin/www_bget?ko:K12891	Q9FMG4	511	3.3e-50	Serine/arginine-rich splicing factor SC35 OS=Arabidopsis thaliana OX=3702 GN=SC35 PE=1 SV=1	PF00076	RNA recognition motif. (a.k.a. RRM, RBD, or RNP domain)	--	--	GO:0003676	nucleic acid binding	--	--	KOG4207	Predicted splicing factor, SR protein superfamily
Cluster-4594.10106	499	10.75	560	12	424	9.06	528	11.14	583	11.77	501	10.59	2875	1315946450	GAY61182.1	2771	1.0e-310	hypothetical protein CUMW_207850 [Citrus unshiu]	XM_006442657.2	XM_006442657	1111	0	PREDICTED: Citrus clementina protein EIN4 (LOC18046821), mRNA	K14509	ETR, ERS	ethylene receptor	http://www.genome.jp/dbget-bin/www_bget?ko:K14509	Q9ZTP3	2252	5.8e-252	Protein EIN4 OS=Arabidopsis thaliana OX=3702 GN=EIN4 PE=1 SV=1	PF00072//PF01004//PF00512//PF01590	Response regulator receiver domain//Flavivirus envelope glycoprotein M//His Kinase A (phospho-acceptor) domain//GAF domain	GO:0007165//GO:0000160//GO:0016310//GO:0019058	signal transduction//phosphorelay signal transduction system//phosphorylation//viral life cycle	GO:0000155//GO:0005515	phosphorelay sensor kinase activity//protein binding	GO:0019031//GO:0009365	viral envelope//protein histidine kinase complex	KOG0519	Sensory transduction histidine kinase
Cluster-4594.10107	35	3.35	41	3.77	23	2.12	28	2.62	30	2.6	45	4.14	863	--	--	--	--	--	--	--	--	--	--	--	--	--	--	--	--	--	--	--	--	--	--	--	--	--	--	--	--
Cluster-4594.10108	829.15	28.22	836.48	28.15	741	24.87	869.53	28.96	906.1	28.72	838.95	27.93	1922	641836312	KDO55279.1	1747	3.7e-192	hypothetical protein CISIN_1g015194mg [Citrus sinensis]	XM_006480605.3	XM_006480605	677	0	PREDICTED: Citrus sinensis NPL4-like protein 1 (LOC102620569), mRNA	K14015	NPLOC4, NPL4	nuclear protein localization protein 4 homolog	http://www.genome.jp/dbget-bin/www_bget?ko:K14015	Q9LYC2	1501	4.7e-165	NPL4-like protein 1 OS=Arabidopsis thaliana OX=3702 GN=At3g63000 PE=1 SV=1	PF08783	DWNN domain	--	--	GO:0008270	zinc ion binding	--	--	KOG2834	Nuclear pore complex, rNpl4 component (sc Npl4)
Cluster-4594.10109	218	5.05	308	7.09	236	5.41	217.98	4.94	252	5.46	195	4.43	2695	985444794	XP_015384946.1	373	1.1e-32	single myb histone 4-like [Citrus sinensis]	XR_003065014.1	XR_003065014	280	8.53172e-143	PREDICTED: Citrus sinensis single myb histone 4-like (LOC102620353), transcript variant X3, misc_RNA	K09422	MYBP	myb proto-oncogene protein, plant	http://www.genome.jp/dbget-bin/www_bget?ko:K09422	Q8W119	203	2.2e-14	Single myb histone 4 OS=Zea mays OX=4577 GN=SMH4 PE=2 SV=1	PF00538	linker histone H1 and H5 family	GO:0006334	nucleosome assembly	GO:0003677	DNA binding	GO:0042025//GO:0000786	host cell nucleus//nucleosome	--	--
Cluster-4594.10110	115	3.86	116	3.85	119	3.94	92	3.02	67	2.09	73	2.39	1947	1344075486	XP_023921626.1	963	3e-101	urease accessory protein F [Quercus suber]	XM_022044991.1	XM_022044991	230	3.82431e-115	PREDICTED: Carica papaya urease accessory protein F (LOC110816698), mRNA	K03188	ureF	urease accessory protein	http://www.genome.jp/dbget-bin/www_bget?ko:K03188	Q9XHZ3	869	9.2e-92	Urease accessory protein F OS=Arabidopsis thaliana OX=3702 GN=UREF PE=2 SV=1	PF08047//PF01730	Histidine operon leader peptide//UreF	GO:0006807//GO:0000105	nitrogen compound metabolic process//histidine biosynthetic process	GO:0016151	nickel cation binding	--	--	--	--
Cluster-4594.10111	138	3.63	167	4.36	107	2.78	82	2.11	121	2.97	60	1.55	2407	971583286	XP_015159974.1	289	5.4e-23	PREDICTED: uncharacterized protein LOC102595311 [Solanum tuberosum]	XM_006472355.3	XM_006472355	83	2.47164e-33	PREDICTED: Citrus sinensis transcription initiation factor IIA subunit 2 (LOC102608588), mRNA	--	--	--	--	Q39236	211	2.3e-15	Transcription initiation factor IIA subunit 2 OS=Arabidopsis thaliana OX=3702 GN=TFIIA-S PE=3 SV=2	--	--	--	--	--	--	--	--	--	--
Cluster-4594.10113	16	5.81	36	11.32	26.33	8.37	11	3.88	24.01	7.1	18	5.92	428	1026766692	OAE27125.1	212	8.1e-15	hypothetical protein AXG93_3984s1000 [Marchantia polymorpha subsp. ruderalis]	XM_024067472.1	XM_024067472	104	8.74682e-46	PREDICTED: Quercus suber KH domain-containing protein At1g09660/At1g09670 (LOC112034656), mRNA	K14945	QKI	protein quaking	http://www.genome.jp/dbget-bin/www_bget?ko:K14945	Q8GWR3	124	4.9e-06	KH domain-containing protein At1g09660/At1g09670 OS=Arabidopsis thaliana OX=3702 GN=At1g09660/At1g09670 PE=2 SV=1	--	--	--	--	--	--	--	--	--	--
Cluster-4594.10114	21	17.14	39.85	24.84	19.93	12.75	25.69	20.27	15.01	8.79	27.94	19.31	337	1570199440	RYQ84341.1	446	4.6e-42	hypothetical protein Ahy_B10g103540 [Arachis hypogaea]	AM472305.1	AM472305	75	8.90155e-30	Vitis vinifera contig VV78X184684.10, whole genome shotgun sequence	--	--	--	--	P04146	160	2.6e-10	Copia protein OS=Drosophila melanogaster OX=7227 GN=GIP PE=1 SV=3	PF00665	Integrase core domain	GO:0015074	DNA integration	--	--	--	--	--	--
Cluster-4594.10115	296	25.71	295	24.75	263	22.05	238	20.2	267	21.09	184	15.42	922	508717983	EOY09880.1	495	2.7e-47	Zinc finger (C2H2 type) family protein [Theobroma cacao]	XM_017360621.1	XM_017360621	94	7.11008e-40	PREDICTED: Daucus carota subsp. sativus uncharacterized LOC108193800 (LOC108193800), mRNA	--	--	--	--	Q9M8S0	405	2.8e-38	Protein METHYLENE BLUE SENSITIVITY 1 OS=Arabidopsis thaliana OX=3702 GN=MBS1 PE=2 SV=1	--	--	--	--	--	--	--	--	--	--
Cluster-4594.10117	923	13.36	1093	15.79	939	13.51	594	8.42	681	9.27	586	8.34	4143	1315970979	GAY36414.1	1526	3.4e-166	hypothetical protein CUMW_021930 [Citrus unshiu]	XM_024185636.1	XM_024185636	621	0	PREDICTED: Citrus clementina putative potassium transporter 12 (LOC18044244), transcript variant X3, mRNA	K03549	kup	KUP system potassium uptake protein	http://www.genome.jp/dbget-bin/www_bget?ko:K03549	O80739	1295	7.9e-141	Putative potassium transporter 12 OS=Arabidopsis thaliana OX=3702 GN=POT12 PE=1 SV=2	PF02705//PF02532	K+ potassium transporter//Photosystem II reaction centre I protein (PSII 4.8 kDa protein)	GO:0015979//GO:0071805//GO:0006813	photosynthesis//potassium ion transmembrane transport//potassium ion transport	GO:0015079	potassium ion transmembrane transporter activity	GO:0009523//GO:0016020//GO:0009539	photosystem II//membrane//photosystem II reaction center	--	--
Cluster-4594.10118	147	4.58	186	5.73	97	2.98	129.15	3.94	149	4.33	119	3.63	2075	568861277	XP_006484132.1	337	1.3e-28	uncharacterized protein LOC102616034 isoform X2 [Citrus sinensis]	--	--	--	--	--	--	--	--	--	--	--	--	--	PF03325	Herpesvirus polymerase accessory protein	GO:0006260//GO:0019079	DNA replication//viral genome replication	GO:0030337	DNA polymerase processivity factor activity	GO:0042575	DNA polymerase complex	--	--
Cluster-4594.10119	381	4.98	492	6.41	399	5.18	251	3.21	351	4.31	246	3.16	4563	1350199976	XP_024048127.1	882	1.8e-91	cytochrome P450 704B1 isoform X1 [Citrus clementina]	XM_024192359.1	XM_024192359	400	0	PREDICTED: Citrus clementina cytochrome P450 704B1 (LOC18054508), transcript variant X1, mRNA	K20495	CYP704B1	long-chain fatty acid omega-monooxygenase	http://www.genome.jp/dbget-bin/www_bget?ko:K20495	Q9C788	742	1.2e-76	Cytochrome P450 704B1 OS=Arabidopsis thaliana OX=3702 GN=CYP704B1 PE=1 SV=1	PF00067//PF11571	Cytochrome P450//Mediator complex subunit 27	GO:0055114	oxidation-reduction process	GO:0005506//GO:0020037//GO:0016705	iron ion binding//heme binding//oxidoreductase activity, acting on paired donors, with incorporation or reduction of molecular oxygen	GO:0016592	mediator complex	--	--
Cluster-4594.10120	490	14.04	534	15.16	396	11.21	448	12.56	566	15.14	389	10.92	2231	1350207950	XP_024033974.1	1036	1.2e-109	protein bem46 isoform X3 [Citrus clementina]	XM_006490748.3	XM_006490748	463	0	PREDICTED: Citrus sinensis protein bem46 (LOC102608865), transcript variant X2, mRNA	K06889	K06889	uncharacterized protein	http://www.genome.jp/dbget-bin/www_bget?ko:K06889	Q8RXP6	925	3.4e-98	Alpha/beta hydrolase domain-containing protein WAV2 OS=Arabidopsis thaliana OX=3702 GN=WAV2 PE=2 SV=1	PF00326//PF01738//PF01764//PF07859//PF02129//PF02230//PF05577//PF10503	Prolyl oligopeptidase family//Dienelactone hydrolase family//Lipase (class 3)//alpha/beta hydrolase fold//X-Pro dipeptidyl-peptidase (S15 family)//Phospholipase/Carboxylesterase//Serine carboxypeptidase S28//Esterase PHB depolymerase	GO:0006508//GO:0006629	proteolysis//lipid metabolic process	GO:0016787//GO:0008236	hydrolase activity//serine-type peptidase activity	GO:0005576	extracellular region	KOG4391	Predicted alpha/beta hydrolase BEM46
Cluster-4594.10121	168	5.39	209	6.64	155	4.91	104	3.27	157	4.7	127	3.99	2021	190576749	ACE79170.1	475	1.2e-44	zeaxanthin epoxidase [Citrus maxima]	AB548572.1	AB548572	205	3.1366e-101	Citrus sinensis ZEP1o gene for zeaxanthin epoxidase, complete cds	K09838	ZEP, ABA1	zeaxanthin epoxidase	http://www.genome.jp/dbget-bin/www_bget?ko:K09838	O81360	433	3.4e-41	Zeaxanthin epoxidase, chloroplastic OS=Prunus armeniaca OX=36596 PE=2 SV=1	PF01266//PF07992//PF00924//PF01494	FAD dependent oxidoreductase//Pyridine nucleotide-disulphide oxidoreductase//Mechanosensitive ion channel//FAD binding domain	GO:0055085//GO:0055114	transmembrane transport//oxidation-reduction process	GO:0071949//GO:0016491	FAD binding//oxidoreductase activity	GO:0016020	membrane	--	--
Cluster-4594.10122	213.35	9.36	261.94	11.32	163.93	7.07	85.9	3.69	68.12	2.77	84.23	3.61	1553	641845180	KDO64069.1	817	2.1e-84	hypothetical protein CISIN_1g0009451mg [Citrus sinensis]	--	--	--	--	--	--	--	--	--	--	--	--	--	PF13855	Leucine rich repeat	--	--	GO:0005515	protein binding	--	--	--	--
Cluster-4594.10123	286	14.16	311	15.12	285	13.83	255	12.35	343	15.71	202	9.75	1408	568844244	XP_006476003.1	784	1.3e-80	mitochondrial import inner membrane translocase subunit TIM17-2-like [Citrus sinensis]	XM_006450665.2	XM_006450665	367	0	PREDICTED: Citrus clementina mitochondrial import inner membrane translocase subunit TIM17-2 (LOC18055060), mRNA	K17795	TIM17	mitochondrial import inner membrane translocase subunit TIM17	http://www.genome.jp/dbget-bin/www_bget?ko:K17795	Q9SP35	590	1.5e-59	Mitochondrial import inner membrane translocase subunit TIM17-2 OS=Arabidopsis thaliana OX=3702 GN=TIM17-2 PE=1 SV=2	PF04814	Hepatocyte nuclear factor 1 (HNF-1), N terminus	GO:0045893	positive regulation of transcription, DNA-templated	--	--	GO:0005634	nucleus	KOG1652	Mitochondrial import inner membrane translocase, subunit TIM17
Cluster-4594.10124	1687	30.46	1904	34.24	1634	29.29	1157	20.45	1205.54	20.43	1177	20.88	3377	1204904657	XP_021284595.1	2144	6e-238	T-complex protein 1 subunit beta [Herrania umbratica]	XM_006473682.2	XM_006473682	970	0	PREDICTED: Citrus sinensis T-complex protein 1 subunit beta (LOC102628718), mRNA	K09494	CCT2	T-complex protein 1 subunit beta	http://www.genome.jp/dbget-bin/www_bget?ko:K09494	Q940P8	2049	2.4e-228	T-complex protein 1 subunit beta OS=Arabidopsis thaliana OX=3702 GN=CCT2 PE=1 SV=1	PF13456//PF00118//PF00418	Reverse transcriptase-like//TCP-1/cpn60 chaperonin family//Tau and MAP protein, tubulin-binding repeat	GO:0051252	regulation of RNA metabolic process	GO:0005524//GO:0015631//GO:0003676//GO:0004523	ATP binding//tubulin binding//nucleic acid binding//RNA-DNA hybrid ribonuclease activity	GO:0045298	tubulin complex	KOG0363	Chaperonin complex component, TCP-1 beta subunit (CCT2)
Cluster-4594.10125	97	2.45	106	2.66	99	2.48	98	2.42	122	2.88	83	2.06	2493	1350264675	XP_024045341.1	906	1.6e-94	histone-lysine N-methyltransferase ASHH3 isoform X2 [Citrus clementina]	XM_024189573.1	XM_024189573	396	0	PREDICTED: Citrus clementina histone-lysine N-methyltransferase ASHH3 (LOC18050200), transcript variant X2, mRNA	K11423	SETD2, SET2	histone-lysine N-methyltransferase SETD2	http://www.genome.jp/dbget-bin/www_bget?ko:K11423	Q945S8	759	6.7e-79	Histone-lysine N-methyltransferase ASHH3 OS=Arabidopsis thaliana OX=3702 GN=ASHH3 PE=2 SV=2	PF02767//PF17907//PF00856	DNA polymerase III beta subunit, central domain//AWS domain//SET domain	GO:0006260//GO:0006554//GO:0006479	DNA replication//lysine catabolic process//protein methylation	GO:0018024//GO:0005515//GO:0008408//GO:0003887	histone-lysine N-methyltransferase activity//protein binding//3'-5' exonuclease activity//DNA-directed DNA polymerase activity	GO:0005634//GO:0042575//GO:0009360	nucleus//DNA polymerase complex//DNA polymerase III complex	KOG4442	Clathrin coat binding protein/Huntingtin interacting protein HIP1, involved in regulation of endocytosis
Cluster-4594.10127	383	17.48	385	17.28	336	15.05	539	24.06	549	23.21	469	20.88	1504	1315957479	GAY50383.1	1339	5.9e-145	hypothetical protein CUMW_126170 [Citrus unshiu]	KC218917.1	KC218917	466	0	Xanthoceras sorbifolium diacylglycerol acyltransferase 2 (DGAT2) mRNA, complete cds	K14457	MOGAT2, MGAT2	2-acylglycerol O-acyltransferase 2	http://www.genome.jp/dbget-bin/www_bget?ko:K14457	K7K424	1179	8e-128	Diacylglycerol O-acyltransferase 2D OS=Glycine max OX=3847 GN=DGAT2D PE=1 SV=1	PF03982//PF01553	Diacylglycerol acyltransferase//Acyltransferase	--	--	GO:0016746//GO:0016747	transferase activity, transferring acyl groups//transferase activity, transferring acyl groups other than amino-acyl groups	--	--	KOG0831	Acyl-CoA:diacylglycerol acyltransferase (DGAT)
Cluster-4594.10128	65	6.19	94.02	8.62	53.5	4.9	57.62	5.36	76.93	6.64	49.03	4.5	865	1552146652	RVW16754.1	496	1.9e-47	Retrovirus-related Pol polyprotein from transposon TNT 1-94 [Vitis vinifera]	--	--	--	--	--	--	--	--	--	Q9ZT94	255	6.4e-21	Retrovirus-related Pol polyprotein from transposon RE2 OS=Arabidopsis thaliana OX=3702 GN=RE2 PE=4 SV=1	--	--	--	--	--	--	--	--	--	--
Cluster-4594.10129	97	1.95	98	1.96	76	1.52	53	1.04	62	1.17	32	0.63	3058	1315967596	GAY39913.1	3990	0	hypothetical protein CUMW_048020 [Citrus unshiu]	XM_025098624.1	XM_025098624	1525	0	PREDICTED: Citrus sinensis pentatricopeptide repeat-containing protein At4g13650 (LOC102616396), transcript variant X5, mRNA	--	--	--	--	Q9SVP7	2945	0	Pentatricopeptide repeat-containing protein At4g13650 OS=Arabidopsis thaliana OX=3702 GN=PCMP-H42 PE=2 SV=2	PF17049//PF16276//PF14432//PF00360	ATPase expression protein 1//Nucleophosmin C-terminal domain//DYW family of nucleic acid deaminases//Phytochrome region	GO:0006355//GO:0006417//GO:0018298//GO:0009584	regulation of transcription, DNA-templated//regulation of translation//protein-chromophore linkage//detection of visible light	GO:0003676//GO:0008270//GO:0045182	nucleic acid binding//zinc ion binding//translation regulator activity	--	--	--	--
Cluster-4594.10130	72.3	3.7	82	4.12	51.17	2.56	38.24	1.91	68	3.21	78.97	3.93	1372	1012347537	KYP58728.1	533	1.6e-51	Retrovirus-related Pol polyprotein from transposon TNT 1-94 [Cajanus cajan]	--	--	--	--	--	--	--	--	--	Q9ZT94	129	4.2e-06	Retrovirus-related Pol polyprotein from transposon RE2 OS=Arabidopsis thaliana OX=3702 GN=RE2 PE=4 SV=1	--	--	--	--	--	--	--	--	--	--
Cluster-4594.10131	48.62	5.18	49.67	5.07	32.72	3.34	49	5.1	15.32	1.47	38.17	3.9	803	1191755778	XP_020959729.1	1017	6.9e-108	uncharacterized protein LOC110263178 [Arachis ipaensis]	XM_027332583.1	XM_027332583	179	3.45322e-87	PREDICTED: Cicer arietinum uncharacterized mitochondrial protein AtMg00810-like (LOC113785753), mRNA	--	--	--	--	Q94HW2	457	2.3e-44	Retrovirus-related Pol polyprotein from transposon RE1 OS=Arabidopsis thaliana OX=3702 GN=RE1 PE=2 SV=1	--	--	--	--	--	--	--	--	--	--
Cluster-4594.10132	186.94	8.81	201.29	9.32	166.87	7.71	162.25	7.48	152	6.63	144.34	6.63	1466	567857878	XP_006421622.1	823	3.9e-85	uncharacterized protein LOC18031306 isoform X1 [Citrus clementina]	XM_006421559.2	XM_006421559	328	9.53534e-170	PREDICTED: Citrus clementina uncharacterized LOC18031306 (LOC18031306), transcript variant X1, mRNA	--	--	--	--	--	--	--	--	PF03176//PF05251	MMPL family//Oligosaccharyltransferase subunit 5	GO:0006487	protein N-linked glycosylation	--	--	GO:0034998//GO:0016020	oligosaccharyltransferase I complex//membrane	--	--
Cluster-4594.10133	699.29	9.9	825	11.65	758	10.67	715	9.91	621	8.26	619	8.61	4232	568836581	XP_006472318.1	3522	0	calcium-transporting ATPase 3, endoplasmic reticulum-type isoform X1 [Citrus sinensis]	XM_024184145.1	XM_024184145	1622	0	PREDICTED: Citrus clementina calcium-transporting ATPase 3, endoplasmic reticulum-type (LOC18043013), transcript variant X2, mRNA	K05853	ATP2A	Ca2+ transporting ATPase, sarcoplasmic/endoplasmic reticulum	http://www.genome.jp/dbget-bin/www_bget?ko:K05853	Q9SY55	3276	0	Calcium-transporting ATPase 3, endoplasmic reticulum-type OS=Arabidopsis thaliana OX=3702 GN=ECA3 PE=2 SV=3	PF01769//PF02022	Divalent cation transporter//Integrase Zinc binding domain	GO:0006812	cation transport	GO:0008324//GO:0008270	cation transmembrane transporter activity//zinc ion binding	--	--	KOG0202	Ca2+ transporting ATPase
Cluster-4594.10134	202	11.18	217	11.76	155	8.39	117	6.33	136	6.94	113	6.08	1289	641809476	KDO36745.1	960	4.5e-101	hypothetical protein CISIN_1g025042mg [Citrus sinensis]	XM_006477607.3	XM_006477607	361	0	PREDICTED: Citrus sinensis phosphoserine phosphatase, chloroplastic (LOC102624884), transcript variant X1, mRNA	K01079	serB, PSPH	phosphoserine phosphatase	http://www.genome.jp/dbget-bin/www_bget?ko:K01079	O82796	810	4.2e-85	Phosphoserine phosphatase, chloroplastic OS=Arabidopsis thaliana OX=3702 GN=PSP PE=1 SV=2	PF05822	Pyrimidine 5'-nucleotidase (UMPH-1)	--	--	GO:0000287//GO:0008253	magnesium ion binding//5'-nucleotidase activity	GO:0005737	cytoplasm	KOG1615	Phosphoserine phosphatase
Cluster-4594.10135	57	2.52	47	2.04	62	2.69	79	3.42	85	3.48	47	2.03	1544	--	--	--	--	--	CP023743.1	CP023743	54	2.08025e-17	Gossypium hirsutum cultivar TM1 chromosome A11	--	--	--	--	--	--	--	--	--	--	--	--	--	--	--	--	--	--
Cluster-4594.10136	151.28	2.21	194.26	2.83	152	2.21	44	0.63	65	0.89	51	0.73	4112	568880380	XP_006493098.1	1419	8.6e-154	putative disease resistance RPP13-like protein 1 [Citrus sinensis]	XM_025093373.1	XM_025093373	208	1.3828e-102	PREDICTED: Citrus sinensis putative disease resistance RPP13-like protein 1 (LOC102611358), transcript variant X6, mRNA	--	--	--	--	Q9LRR4	898	8.4e-95	Putative disease resistance RPP13-like protein 1 OS=Arabidopsis thaliana OX=3702 GN=RPPL1 PE=3 SV=1	PF00931//PF00004//PF17204//PF00560	NB-ARC domain//ATPase family associated with various cellular activities (AAA)//Sid-5 family//Leucine Rich Repeat	GO:0016246//GO:0050658	RNA interference//RNA transport	GO:0005515//GO:0005524//GO:0043531	protein binding//ATP binding//ADP binding	GO:0005770	late endosome	--	--
Cluster-4594.10137	102	5.26	170.68	8.63	139	7.01	22	1.11	28.97	1.38	13	0.65	1364	1334305209	PNT20258.1	161	2.1e-08	hypothetical protein POPTR_009G080800 [Populus trichocarpa]	--	--	--	--	--	--	--	--	--	--	--	--	--	--	--	--	--	--	--	--	--	--	--
Cluster-4594.10139	217.92	7.4	240	8.06	194	6.5	236.99	7.87	227	7.18	225	7.47	1926	1269878129	XP_022749650.1	193	5.8e-12	uncharacterized protein LOC111299032 [Durio zibethinus]	XM_006474357.3	XM_006474357	86	4.23563e-35	PREDICTED: Citrus sinensis hypothetical protein (LOC102621858), mRNA	--	--	--	--	--	--	--	--	--	--	--	--	--	--	--	--	--	--
Cluster-4594.1014	10	0.95	28	2.55	28	2.55	20	1.85	6	0.52	7	0.64	868	568822617	XP_006465726.1	240	9.3e-18	uncharacterized protein LOC102620017 [Citrus sinensis]	--	--	--	--	--	--	--	--	--	--	--	--	--	PF05920	Homeobox KN domain	GO:0006355	regulation of transcription, DNA-templated	GO:0003677	DNA binding	--	--	--	--
Cluster-4594.10140	375	7.75	303	6.23	229	4.69	204	4.13	255	4.94	308	6.25	2985	1204877352	XP_021290397.1	3271	0	oligopeptide transporter 4 isoform X1 [Herrania umbratica]	XM_006486713.3	XM_006486713	1135	0	PREDICTED: Citrus sinensis oligopeptide transporter 4 (LOC102614472), mRNA	--	--	--	--	Q9FME8	3132	0	Oligopeptide transporter 4 OS=Arabidopsis thaliana OX=3702 GN=OPT4 PE=1 SV=1	PF03311//PF03169	Cornichon protein//OPT oligopeptide transporter protein	GO:0055085//GO:0016192	transmembrane transport//vesicle-mediated transport	--	--	--	--	--	--
Cluster-4594.10142	155	5.89	178	6.68	136	5.09	125	4.65	114	4.03	90	3.34	1750	1315951899	GAY55916.1	511	7.1e-49	hypothetical protein CUMW_167770 [Citrus unshiu]	XR_002542052.1	XR_002542052	162	2.16944e-77	PREDICTED: Carica papaya leucine-rich repeat receptor-like serine/threonine-protein kinase At1g17230 (LOC110826443), transcript variant X2, misc_RNA	--	--	--	--	Q9SHI2	431	5.1e-41	Leucine-rich repeat receptor-like serine/threonine-protein kinase At1g17230 OS=Arabidopsis thaliana OX=3702 GN=At1g17230 PE=1 SV=2	PF00069//PF07714	Protein kinase domain//Protein tyrosine and serine/threonine kinase	GO:0006468	protein phosphorylation	GO:0004672//GO:0005524	protein kinase activity//ATP binding	--	--	--	--
Cluster-4594.10143	9	0.97	23	2.38	16	1.65	31	3.27	22	2.14	31	3.21	796	641828600	KDO47745.1	858	1.9e-89	hypothetical protein CISIN_1g027039mg [Citrus sinensis]	XM_015527449.2	XM_015527449	237	1.95991e-119	PREDICTED: Citrus sinensis uncharacterized LOC102627610 (LOC102627610), transcript variant X1, mRNA	--	--	--	--	--	--	--	--	PF08241	Methyltransferase domain	--	--	GO:0008168	methyltransferase activity	--	--	--	--
Cluster-4594.10144	234	20.33	298	25	286	23.98	1415	120.1	1241	98.02	859.97	72.09	922	1130843119	GAV75954.1	400	2.8e-36	Glutaredoxin domain-containing protein [Cephalotus follicularis]	XM_028332498.1	XM_028332498	83	9.26277e-34	PREDICTED: Glycine soja glutaredoxin-C9-like (LOC114374804), mRNA	--	--	--	--	Q5QLR2	255	6.8e-21	Monothiol glutaredoxin-S5 OS=Oryza sativa subsp. japonica OX=39947 GN=GRXS5 PE=2 SV=1	PF00462	Glutaredoxin	GO:0045454//GO:0006118	cell redox homeostasis//obsolete electron transport	GO:0015035//GO:0009055	protein disulfide oxidoreductase activity//electron transfer activity	--	--	--	--
Cluster-4594.10145	463	8.8	452	8.56	480	9.06	81	1.51	134	2.39	176	3.29	3221	1217015822	XP_021647483.1	2395	4.5e-267	lipoxygenase 6, chloroplastic [Hevea brasiliensis]	XM_006483993.2	XM_006483993	899	0	PREDICTED: Citrus sinensis lipoxygenase 6, chloroplastic (LOC102620930), mRNA	K00454	LOX2S	lipoxygenase	http://www.genome.jp/dbget-bin/www_bget?ko:K00454	Q9CAG3	2058	2e-229	Lipoxygenase 6, chloroplastic OS=Arabidopsis thaliana OX=3702 GN=LOX6 PE=2 SV=1	PF00305//PF01477	Lipoxygenase//PLAT/LH2 domain	GO:0055114	oxidation-reduction process	GO:0016702//GO:0046872//GO:0005515	oxidoreductase activity, acting on single donors with incorporation of molecular oxygen, incorporation of two atoms of oxygen//metal ion binding//protein binding	--	--	--	--
Cluster-4594.10147	687	30.29	809	35.11	668	28.93	657	28.34	756	30.9	626	26.93	1547	641833688	KDO52697.1	574	3.1e-56	hypothetical protein CISIN_1g024547mg [Citrus sinensis]	XM_017764463.1	XM_017764463	149	3.22677e-70	PREDICTED: Gossypium arboreum transcription factor TCP21 (LOC108464267), mRNA	--	--	--	--	Q9FMX2	481	7.2e-47	Transcription factor TCP7 OS=Arabidopsis thaliana OX=3702 GN=TCP7 PE=1 SV=1	PF00529	HlyD membrane-fusion protein of T1SS	GO:0055085	transmembrane transport	GO:0022857	transmembrane transporter activity	GO:0016020	membrane	--	--
Cluster-4594.10148	2	0.69	6	1.82	5	1.53	1	0.34	2	0.57	1	0.32	435	--	--	--	--	--	--	--	--	--	--	--	--	--	--	--	--	--	--	--	--	--	--	--	--	--	--	--	--
Cluster-4594.10149	155	11.81	156.37	11.57	170	12.56	134	9.98	182	12.67	106	7.82	1012	1098793856	XP_018858357.1	382	3.7e-34	PREDICTED: zinc finger HIT domain-containing protein 3-like isoform X2 [Juglans regia]	XM_022302192.1	XM_022302192	52	1.74352e-16	PREDICTED: Momordica charantia zinc finger HIT domain-containing protein 3 (LOC111024491), transcript variant X1, mRNA	--	--	--	--	--	--	--	--	--	--	--	--	--	--	--	--	--	--
Cluster-4594.10150	279.77	10.68	260.87	9.83	214.29	8.05	262.6	9.81	273.45	9.7	232.96	8.69	1744	568834739	XP_006471467.1	542	1.8e-52	uncharacterized protein LOC102617355 [Citrus sinensis]	XM_006432597.2	XM_006432597	213	9.64012e-106	PREDICTED: Citrus clementina uncharacterized LOC18042530 (LOC18042530), mRNA	--	--	--	--	--	--	--	--	--	--	--	--	--	--	--	--	--	--
Cluster-4594.10151	247	7.51	207	6.23	225	6.76	78	2.32	125	3.55	107	3.19	2118	643709744	KDP24153.1	1927	5.5e-213	hypothetical protein JCGZ_25810 [Jatropha curcas]	XM_002263813.3	XM_002263813	696	0	PREDICTED: Vitis vinifera putative polyol/monosaccharide transporter (PMT4), mRNA	--	--	--	--	Q0WUU6	1691	4.8e-187	Probable polyol transporter 4 OS=Arabidopsis thaliana OX=3702 GN=PLT4 PE=2 SV=1	PF00083//PF07690	Sugar (and other) transporter//Major Facilitator Superfamily	GO:0055085	transmembrane transport	GO:0022857	transmembrane transporter activity	GO:0016021	integral component of membrane	--	--
Cluster-4594.10152	377	8.16	394	8.48	319	6.85	315	6.68	336	6.82	293	6.23	2862	1063489438	XP_007032709.2	1087	1.9e-115	PREDICTED: F-box protein At5g39250 [Theobroma cacao]	XM_024161142.1	XM_024161142	238	2.01903e-119	PREDICTED: Morus notabilis F-box protein At5g39250 (LOC21403880), transcript variant X2, mRNA	--	--	--	--	Q9FL82	855	5.7e-90	F-box protein At5g39250 OS=Arabidopsis thaliana OX=3702 GN=At5g39250 PE=2 SV=1	PF12937//PF00646	F-box-like//F-box domain	--	--	GO:0005515	protein binding	--	--	--	--
Cluster-4594.10153	680	15.53	560	12.71	535	12.1	428	9.57	456	9.75	442	9.9	2729	568879091	XP_006492511.1	3236	0	translation initiation factor eIF-2B subunit epsilon [Citrus sinensis]	XM_006442005.2	XM_006442005	1286	0	PREDICTED: Citrus clementina translation initiation factor eIF-2B subunit epsilon (LOC18046759), mRNA	K03240	EIF2B5	translation initiation factor eIF-2B subunit epsilon	http://www.genome.jp/dbget-bin/www_bget?ko:K03240	Q54RF3	1238	2.1e-134	Translation initiation factor eIF-2B subunit epsilon OS=Dictyostelium discoideum OX=44689 GN=eif2b5 PE=3 SV=1	PF00483//PF02020//PF07959	Nucleotidyl transferase//eIF4-gamma/eIF5/eIF2-epsilon//L-fucokinase	GO:0009058	biosynthetic process	GO:0005515//GO:0016772//GO:0016779	protein binding//transferase activity, transferring phosphorus-containing groups//nucleotidyltransferase activity	--	--	KOG1461	Translation initiation factor 2B, epsilon subunit (eIF-2Bepsilon/GCD6)
Cluster-4594.10154	240.23	10.53	297.21	12.82	249	10.72	266.53	11.43	338.97	13.77	231.91	9.92	1555	641839659	KDO58586.1	985	6.8e-104	hypothetical protein CISIN_1g026553mg [Citrus sinensis]	XM_016840730.1	XM_016840730	241	2.33635e-121	PREDICTED: Gossypium hirsutum uncharacterized LOC107912521 (LOC107912521), mRNA	--	--	--	--	--	--	--	--	--	--	--	--	--	--	--	--	--	--
Cluster-4594.10155	184	12.51	205	13.57	181	11.97	107	7.11	143.03	8.92	110.07	7.26	1101	1315962009	GAY45772.1	533	1.3e-51	hypothetical protein CUMW_091930 [Citrus unshiu]	XM_020237884.1	XM_020237884	77	2.40875e-30	PREDICTED: Ananas comosus cytochrome b5 (LOC109713705), transcript variant X2, mRNA	--	--	--	--	P40934	429	5.5e-41	Cytochrome b5 OS=Brassica oleracea var. botrytis OX=3715 GN=CYB5 PE=1 SV=1	--	--	--	--	--	--	--	--	KOG0537	Cytochrome b5
Cluster-4594.10156	491	22.16	554	24.6	409	18.12	508.64	22.45	574.08	24	422.09	18.58	1518	1279090036	XP_022847296.1	488	2.9e-46	probable U6 snRNA-associated Sm-like protein LSm4 [Olea europaea var. sylvestris]	XM_002320976.3	XM_002320976	205	2.34498e-101	PREDICTED: Populus trichocarpa probable U6 snRNA-associated Sm-like protein LSm4 (LOC7491308), mRNA	K12623	LSM4	U6 snRNA-associated Sm-like protein LSm4	http://www.genome.jp/dbget-bin/www_bget?ko:K12623	Q43582	464	6.6e-45	Probable U6 snRNA-associated Sm-like protein LSm4 OS=Nicotiana tabacum OX=4097 PE=2 SV=1	--	--	--	--	--	--	--	--	KOG3293	Small nuclear ribonucleoprotein (snRNP)
Cluster-4594.10157	473	11.04	528	12.25	494	11.42	519	11.86	535	11.69	528	12.09	2675	568839408	XP_006473676.1	2375	7.8e-265	DEAD-box ATP-dependent RNA helicase 28 isoform X1 [Citrus sinensis]	XM_006435137.2	XM_006435137	1161	0	PREDICTED: Citrus clementina DEAD-box ATP-dependent RNA helicase 28 (LOC18041732), transcript variant X1, mRNA	K13181	DDX27, DRS1	ATP-dependent RNA helicase DDX27	http://www.genome.jp/dbget-bin/www_bget?ko:K13181	Q9ZRZ8	1998	1.5e-222	DEAD-box ATP-dependent RNA helicase 28 OS=Arabidopsis thaliana OX=3702 GN=RH28 PE=2 SV=1	PF00270//PF03039	DEAD/DEAH box helicase//Interleukin-12 alpha subunit	GO:0006955//GO:0008283//GO:0040007//GO:0007165	immune response//cell population proliferation//growth//signal transduction	GO:0008083//GO:0005524//GO:0005143//GO:0003676	growth factor activity//ATP binding//interleukin-12 receptor binding//nucleic acid binding	GO:0005576//GO:0042022	extracellular region//interleukin-12 receptor complex	KOG0338	ATP-dependent RNA helicase
Cluster-4594.10158	591	16.73	574	16.11	622	17.4	512	14.18	509	13.45	566	15.69	2255	1344009982	XP_023887533.1	2519	1.3e-281	pentatricopeptide repeat-containing protein At1g26460, mitochondrial [Quercus suber]	XM_024031765.1	XM_024031765	644	0	PREDICTED: Quercus suber pentatricopeptide repeat-containing protein At1g26460, mitochondrial (LOC111999636), mRNA	--	--	--	--	Q9FZD1	2211	2.6e-247	Pentatricopeptide repeat-containing protein At1g26460, mitochondrial OS=Arabidopsis thaliana OX=3702 GN=At1g26460 PE=1 SV=1	PF13174	Tetratricopeptide repeat	--	--	GO:0005515	protein binding	--	--	--	--
Cluster-4594.10159	638	14.05	543	11.89	520	11.35	356	7.67	428	8.83	315	6.81	2819	1315959254	GAY48598.1	2955	0	hypothetical protein CUMW_112940 [Citrus unshiu]	XM_006470818.3	XM_006470818	1142	0	PREDICTED: Citrus sinensis protein CHROMATIN REMODELING 19 (LOC102610239), transcript variant X2, mRNA	K14439	SMARCAD1	SWI/SNF-related matrix-associated actin-dependent regulator of chromatin subfamily A containing DEAD/H box 1	http://www.genome.jp/dbget-bin/www_bget?ko:K14439	Q9ZUL5	2638	9.9e-297	Protein CHROMATIN REMODELING 19 OS=Arabidopsis thaliana OX=3702 GN=ETL1 PE=1 SV=1	PF04851//PF04931//PF00176	Type III restriction enzyme, res subunit//DNA polymerase phi//SNF2 family N-terminal domain	GO:0006355	regulation of transcription, DNA-templated	GO:0008134//GO:0005524//GO:0016787//GO:0003677	transcription factor binding//ATP binding//hydrolase activity//DNA binding	GO:0005730//GO:0005667	nucleolus//transcription regulator complex	KOG0389	SNF2 family DNA-dependent ATPase
Cluster-4594.10160	436	7.64	536	9.35	393	6.84	397	6.81	410	6.74	350	6.02	3472	763756303	KJB23634.1	1641	1.3e-179	hypothetical protein B456_004G108100 [Gossypium raimondii]	XM_002264998.3	XM_002264998	619	0	PREDICTED: Vitis vinifera synaptotagmin-5 (LOC100247088), mRNA	--	--	--	--	Q8L706	1425	5.5e-156	Synaptotagmin-5 OS=Arabidopsis thaliana OX=3702 GN=SYT5 PE=2 SV=1	--	--	--	--	--	--	--	--	KOG1012	Ca2+-dependent lipid-binding protein CLB1/vesicle protein vp115/Granuphilin A, contains C2 domain
Cluster-4594.10162	227	5.98	229	5.99	183	4.77	42	1.08	43	1.06	39	1.01	2402	567884355	XP_006434736.1	2706	2.9e-303	subtilisin-like protease SBT1.7 [Citrus clementina]	XM_006473822.1	XM_006473822	701	0	PREDICTED: Citrus sinensis subtilisin-like protease SBT1.7 (LOC102618416), mRNA	--	--	--	--	O82777	1395	1.2e-152	Subtilisin-like protease SBT3 OS=Solanum lycopersicum OX=4081 GN=sbt3 PE=1 SV=1	PF00082	Subtilase family	GO:0006508	proteolysis	GO:0004252	serine-type endopeptidase activity	--	--	--	--
Cluster-4594.10163	318	9.54	293	8.7	309	9.15	102	2.99	165	4.62	163	4.79	2144	1350285653	XP_024042622.1	1183	1e-126	bZIP transcription factor TGA10 isoform X1 [Citrus clementina]	XM_006484961.3	XM_006484961	454	0	PREDICTED: Citrus sinensis bZIP transcription factor TGA10 (LOC102607265), transcript variant X2, mRNA	K14431	TGA	transcription factor TGA	http://www.genome.jp/dbget-bin/www_bget?ko:K14431	Q52MZ2	1090	2.4e-117	bZIP transcription factor TGA10 OS=Nicotiana tabacum OX=4097 GN=TGA10 PE=1 SV=1	PF00170//PF03131//PF14144//PF07716	bZIP transcription factor//bZIP Maf transcription factor//Seed dormancy control//Basic region leucine zipper	GO:0006351//GO:0006355	transcription, DNA-templated//regulation of transcription, DNA-templated	GO:0003677//GO:0003700//GO:0043565	DNA binding//DNA-binding transcription factor activity//sequence-specific DNA binding	GO:0005667//GO:0005634	transcription regulator complex//nucleus	--	--
Cluster-4594.10164	1143	64.08	1380	75.75	1034	56.66	905	49.62	1173	60.64	862	47.01	1276	568856036	XP_006481596.1	1343	1.7e-145	ribosome biogenesis protein NSA2 homolog [Citrus sinensis]	XM_006481533.3	XM_006481533	578	0	PREDICTED: Citrus sinensis ribosome biogenesis protein NSA2 homolog (LOC102625363), mRNA	K14842	NSA2	ribosome biogenesis protein NSA2	http://www.genome.jp/dbget-bin/www_bget?ko:K14842	Q54GN8	1051	4.7e-113	Ribosome biogenesis protein NSA2 homolog OS=Dictyostelium discoideum OX=44689 GN=nsa2 PE=3 SV=1	--	--	--	--	--	--	--	--	KOG3163	Uncharacterized conserved protein related to ribosomal protein S8E
Cluster-4594.10165	119.18	13.62	121.22	13.22	107.95	11.78	282.64	31.54	222.62	22.86	211.76	23.2	767	1009134604	XP_015884537.1	568	7.6e-56	17.9 kDa class II heat shock protein [Ziziphus jujuba]	XM_016029051.2	XM_016029051	203	1.49935e-100	PREDICTED: Ziziphus jujuba 17.9 kDa class II heat shock protein (LOC107420159), mRNA	K13993	HSP20	HSP20 family protein	http://www.genome.jp/dbget-bin/www_bget?ko:K13993	P05477	527	1.6e-52	17.9 kDa class II heat shock protein OS=Glycine max OX=3847 GN=HSP17.9-D PE=3 SV=1	PF01029	NusB family	GO:0006355	regulation of transcription, DNA-templated	GO:0003723	RNA binding	--	--	--	--
Cluster-4594.10166	407	17.05	375	15.47	322	13.26	347	14.22	383	14.89	335	13.7	1614	1098822074	XP_018817280.1	326	1.8e-27	PREDICTED: uncharacterized protein LOC108988468 [Juglans regia]	--	--	--	--	--	--	--	--	--	Q9FMY4	196	8.3e-14	Uncharacterized protein At5g23160 OS=Arabidopsis thaliana OX=3702 GN=At5g23160 PE=2 SV=1	--	--	--	--	--	--	--	--	--	--
Cluster-4594.10167	129	2.45	157	2.97	138	2.6	100	1.86	117	2.08	105	1.96	3227	508710421	EOY02318.1	2304	1.6e-256	Protease Do-like 9 isoform 1 [Theobroma cacao]	XM_006446386.2	XM_006446386	927	0	PREDICTED: Citrus clementina protease Do-like 9 (LOC18050573), mRNA	--	--	--	--	Q9FL12	2229	3e-249	Protease Do-like 9 OS=Arabidopsis thaliana OX=3702 GN=DEGP9 PE=1 SV=1	PF00949//PF00089//PF10459//PF13180//PF02178	Peptidase S7, Flavivirus NS3 serine protease//Trypsin//Peptidase S46//PDZ domain//AT hook motif	GO:0006508	proteolysis	GO:0005515//GO:0003723//GO:0070009//GO:0003724//GO:0004252//GO:0005524//GO:0003677//GO:0008239	protein binding//RNA binding//serine-type aminopeptidase activity//RNA helicase activity//serine-type endopeptidase activity//ATP binding//DNA binding//dipeptidyl-peptidase activity	--	--	--	--
Cluster-4594.10168	329.01	7.5	349	7.91	287	6.48	225.01	5.02	244	5.21	244	5.46	2733	1389574472	XP_024931198.1	626	5.1e-62	uncharacterized protein LOC107420813 isoform X1 [Ziziphus jujuba]	XM_028392242.1	XM_028392242	187	4.32125e-91	PREDICTED: Glycine soja glycosyltransferase BC10-like (LOC114425348), mRNA	--	--	--	--	Q65XS5	347	4.4e-31	Glycosyltransferase BC10 OS=Oryza sativa subsp. japonica OX=39947 GN=BC10 PE=1 SV=1	PF02485	Core-2/I-Branching enzyme	--	--	--	--	GO:0016020	membrane	--	--
Cluster-4594.10169	366	8.57	361	8.39	301	6.98	413.07	9.46	325	7.12	322	7.39	2669	1315961601	GAY46353.1	1591	6.3e-174	hypothetical protein CUMW_096410 [Citrus unshiu]	XM_021957377.1	XM_021957377	165	7.16011e-79	PREDICTED: Prunus avium U-box domain-containing protein 40 (LOC110755986), mRNA	--	--	--	--	Q9FL17	1220	2.5e-132	U-box domain-containing protein 40 OS=Arabidopsis thaliana OX=3702 GN=PUB40 PE=2 SV=2	PF00514//PF04564//PF17067	Armadillo/beta-catenin-like repeat//U-box domain//Ribosomal protein S31e	GO:0016567	protein ubiquitination	GO:0004842//GO:0005515	ubiquitin-protein transferase activity//protein binding	GO:0005840	ribosome	--	--
Cluster-4594.10170	66	3.44	72	3.69	44	2.25	39	1.99	56	2.7	47	2.39	1350	568821649	XP_006465265.1	520	4.9e-50	uncharacterized protein LOC102625653 [Citrus sinensis]	XM_006465202.3	XM_006465202	376	0	PREDICTED: Citrus sinensis uncharacterized LOC102625653 (LOC102625653), mRNA	--	--	--	--	--	--	--	--	--	--	--	--	--	--	--	--	--	--
Cluster-4594.10171	418	14.33	421	14.27	332	11.22	265	8.89	342	10.92	296	9.93	1910	567852417	XP_006419372.1	1158	7.3e-124	probable enoyl-CoA hydratase 1, peroxisomal [Citrus clementina]	XM_006488772.3	XM_006488772	394	0	PREDICTED: Citrus sinensis probable enoyl-CoA hydratase 1, peroxisomal (LOC102617029), mRNA	--	--	--	--	Q6NL24	1040	1.3e-111	Probable enoyl-CoA hydratase 1, peroxisomal OS=Arabidopsis thaliana OX=3702 GN=ECHIA PE=1 SV=1	PF16113//PF00378	Enoyl-CoA hydratase/isomerase//Enoyl-CoA hydratase/isomerase	GO:0019482//GO:0006574//GO:0006552//GO:0006550	beta-alanine metabolic process//valine catabolic process//leucine catabolic process//isoleucine catabolic process	GO:0003860//GO:0003824	3-hydroxyisobutyryl-CoA hydrolase activity//catalytic activity	--	--	KOG1680	Enoyl-CoA hydratase
Cluster-4594.10172	313	16.19	336	17.04	257	13.01	247	12.49	265.96	12.71	162	8.16	1360	1315941589	GAY65803.1	355	6.8e-31	hypothetical protein CUMW_243850 [Citrus unshiu]	XM_006491741.3	XM_006491741	143	6.12201e-67	PREDICTED: Citrus sinensis uncharacterized LOC102628014 (LOC102628014), mRNA	--	--	--	--	--	--	--	--	--	--	--	--	--	--	--	--	--	--
Cluster-4594.10173	25	2.27	29	2.54	39.04	3.42	29	2.57	20	1.65	18	1.58	894	1315973839	GAY32608.1	379	7.3e-34	hypothetical protein CUMW_003290 [Citrus unshiu]	XM_012225433.2	XM_012225433	91	3.20381e-38	PREDICTED: Jatropha curcas protein PHOTOPERIOD-INDEPENDENT EARLY FLOWERING 1 (LOC105640996), transcript variant X4, mRNA	K11320	EP400	E1A-binding protein p400	http://www.genome.jp/dbget-bin/www_bget?ko:K11320	Q7X9V2	137	3.2e-07	Protein PHOTOPERIOD-INDEPENDENT EARLY FLOWERING 1 OS=Arabidopsis thaliana OX=3702 GN=PIE1 PE=1 SV=1	--	--	--	--	--	--	--	--	--	--
Cluster-4594.10174	147	3.72	164	4.11	148	3.7	133	3.29	103	2.43	85	2.11	2492	1315955961	GAY51939.1	751	1.5e-76	hypothetical protein CUMW_138140 [Citrus unshiu]	XM_025102320.1	XM_025102320	288	2.81448e-147	PREDICTED: Citrus sinensis uncharacterized LOC102624533 (LOC102624533), mRNA	--	--	--	--	P33020	131	4.4e-06	Uncharacterized sugar kinase YeiI OS=Escherichia coli (strain K12) OX=83333 GN=yeiI PE=3 SV=2	--	--	--	--	--	--	--	--	--	--
Cluster-4594.10175	60	1.35	57	1.27	51.5	1.14	57	1.25	70	1.47	64.92	1.43	2774	1130860163	GAV60253.1	474	2.2e-44	hypothetical protein CFOL_v3_03784 [Cephalotus follicularis]	XM_006491605.3	XM_006491605	155	2.69687e-73	PREDICTED: Citrus sinensis uncharacterized LOC102631014 (LOC102631014), transcript variant X2, mRNA	--	--	--	--	Q94HW2	296	3.6e-25	Retrovirus-related Pol polyprotein from transposon RE1 OS=Arabidopsis thaliana OX=3702 GN=RE1 PE=2 SV=1	--	--	--	--	--	--	--	--	--	--
Cluster-4594.10176	1602	30.7	1597.2	30.47	1520	28.9	1721	32.29	2165.97	38.93	2032.03	38.24	3198	557537594	ESR48712.1	1824	7.3e-201	hypothetical protein CICLE_v10000595mg [Citrus clementina]	XM_006473805.3	XM_006473805	760	0	PREDICTED: Citrus sinensis pyrophosphate--fructose 6-phosphate 1-phosphotransferase subunit alpha (LOC102612258), mRNA	K00895	pfp, PFP	diphosphate-dependent phosphofructokinase	http://www.genome.jp/dbget-bin/www_bget?ko:K00895	Q41140	1775	1.3e-196	Pyrophosphate--fructose 6-phosphate 1-phosphotransferase subunit alpha OS=Ricinus communis OX=3988 GN=PFP-ALPHA PE=3 SV=1	PF00365	Phosphofructokinase	GO:0006000//GO:0006098//GO:0006013//GO:0006094//GO:0006096//GO:0006012	fructose metabolic process//pentose-phosphate shunt//mannose metabolic process//gluconeogenesis//glycolytic process//galactose metabolic process	GO:0003872	6-phosphofructokinase activity	GO:0005945	6-phosphofructokinase complex	--	--
Cluster-4594.10177	376	7.49	410	8.13	341	6.74	255	4.97	240	4.48	184	3.6	3086	1315955476	GAY52435.1	1198	2.7e-128	hypothetical protein CUMW_141750 [Citrus unshiu]	XR_003063772.1	XR_003063772	451	0	PREDICTED: Citrus sinensis mitogen-activated protein kinase kinase kinase 5 (LOC102608667), transcript variant X2, misc_RNA	--	--	--	--	Q9C5H5	1103	1.1e-118	Mitogen-activated protein kinase kinase kinase 5 OS=Arabidopsis thaliana OX=3702 GN=MAPKKK5 PE=1 SV=1	PF07714//PF06039//PF00069	Protein tyrosine and serine/threonine kinase//Malate:quinone oxidoreductase (Mqo)//Protein kinase domain	GO:0006099//GO:0006468//GO:0006090	tricarboxylic acid cycle//protein phosphorylation//pyruvate metabolic process	GO:0004672//GO:0005524//GO:0008924	protein kinase activity//ATP binding//malate dehydrogenase (quinone) activity	--	--	--	--
Cluster-4594.10178	876	22.71	991	25.49	823.38	21.11	811	20.57	877	21.25	755	19.18	2437	557551813	ESR62442.1	706	2.4e-71	hypothetical protein CICLE_v10016298mg [Citrus clementina]	XM_006449139.2	XM_006449139	223	3.73999e-111	PREDICTED: Citrus clementina vesicle-associated protein 4-2 (LOC18052158), mRNA	--	--	--	--	Q8VYN2	580	3.7e-58	Vesicle-associated protein 4-2 OS=Arabidopsis thaliana OX=3702 GN=PVA42 PE=1 SV=1	--	--	--	--	--	--	--	--	--	--
Cluster-4594.10179	148	2.88	156	3.02	205	3.96	172	3.28	154	2.81	203	3.88	3152	1220095775	XP_021834766.1	2669	7.4e-299	exocyst complex component EXO70A1 [Prunus avium]	XM_006450130.2	XM_006450130	1055	0	PREDICTED: Citrus clementina exocyst complex component EXO70A1 (LOC18054112), transcript variant X4, mRNA	K07195	EXOC7, EXO70	exocyst complex component 7	http://www.genome.jp/dbget-bin/www_bget?ko:K07195	Q9LZD3	468	4.7e-45	Exocyst complex component EXO70A1 OS=Arabidopsis thaliana OX=3702 GN=EXO70A1 PE=1 SV=1	PF03081//PF04136	Exo70 exocyst complex subunit//Sec34-like family	GO:0006886//GO:0006887	intracellular protein transport//exocytosis	--	--	GO:0000145//GO:0005801//GO:0016020	exocyst//cis-Golgi network//membrane	--	--
Cluster-4594.1018	17	0.7	18	0.73	27	1.09	82	3.28	63	2.39	73	2.92	1646	508717533	EOY09430.1	705	2.1e-71	Cytochrome P450, family 93, subfamily D, polypeptide 1, putative [Theobroma cacao]	XM_007028866.2	XM_007028866	183	4.31876e-89	PREDICTED: Theobroma cacao 3,9-dihydroxypterocarpan 6A-monooxygenase (LOC18599058), mRNA	--	--	--	--	Q42799	549	9.9e-55	Cytochrome P450 93A2 OS=Glycine max OX=3847 GN=CYP93A2 PE=2 SV=1	PF00067	Cytochrome P450	GO:0055114	oxidation-reduction process	GO:0016705//GO:0020037//GO:0005506	oxidoreductase activity, acting on paired donors, with incorporation or reduction of molecular oxygen//heme binding//iron ion binding	--	--	--	--
Cluster-4594.10180	786	23.41	902	26.61	680	20	929	27.08	946	26.29	642	18.72	2157	1350277340	XP_024041778.1	171	2.3e-09	uncharacterized protein LOC112098976 [Citrus clementina]	--	--	--	--	--	--	--	--	--	--	--	--	--	PF02365	No apical meristem (NAM) protein	GO:0006355	regulation of transcription, DNA-templated	GO:0003677	DNA binding	--	--	--	--
Cluster-4594.10181	4	0.65	18	2.75	14	2.14	12	1.91	7	1.01	11	1.7	619	--	--	--	--	--	--	--	--	--	--	--	--	--	--	--	--	--	--	--	--	--	--	--	--	--	--	--	--
Cluster-4594.10182	142	3.28	191	4.39	212	4.86	68	1.54	60	1.3	78	1.77	2698	557548261	ESR58890.1	3016	0	hypothetical protein CICLE_v10014404mg [Citrus clementina]	XM_006445587.2	XM_006445587	1069	0	PREDICTED: Citrus clementina probable acyl-activating enzyme 18, peroxisomal (LOC18051177), transcript variant X3, mRNA	--	--	--	--	Q84P17	2625	3.1e-295	Probable acyl-activating enzyme 18, peroxisomal OS=Arabidopsis thaliana OX=3702 GN=AAE18 PE=2 SV=1	PF00501	AMP-binding enzyme	--	--	GO:0003824	catalytic activity	--	--	KOG1175	Acyl-CoA synthetase
Cluster-4594.10183	70	1.21	57.97	1	61	1.05	33	0.56	42	0.68	42	0.71	3515	1315960646	GAY47078.1	2613	2.6e-292	hypothetical protein CUMW_101870 [Citrus unshiu]	XM_006470595.3	XM_006470595	953	0	PREDICTED: Citrus sinensis uncharacterized LOC102614996 (LOC102614996), transcript variant X2, mRNA	--	--	--	--	--	--	--	--	PF09280	XPC-binding domain	GO:0043161//GO:0006289//GO:0006281	proteasome-mediated ubiquitin-dependent protein catabolic process//nucleotide-excision repair//DNA repair	GO:0003684	damaged DNA binding	--	--	--	--
Cluster-4594.10184	880	40.26	1042.24	46.9	772	34.66	650	29.09	790	33.48	548	24.45	1501	1216246633	XP_021606915.1	674	7.6e-68	uncharacterized protein LOC110611098 [Manihot esculenta]	XM_023012445.1	XM_023012445	142	2.43583e-66	PREDICTED: Olea europaea var. sylvestris uncharacterized LOC111387850 (LOC111387850), mRNA	--	--	--	--	--	--	--	--	PF00335//PF14895//PF07947	Tetraspanin family//Protein phosphatase 1 inhibitor//YhhN family	GO:0010923	negative regulation of phosphatase activity	GO:0019902	phosphatase binding	GO:0016021	integral component of membrane	--	--
Cluster-4594.10185	125	2.31	88	1.62	94	1.72	26	0.47	37	0.64	17	0.31	3310	557526229	ESR37535.1	4070	0	hypothetical protein CICLE_v10027662mg [Citrus clementina]	XM_006471308.2	XM_006471308	1664	0	PREDICTED: Citrus sinensis DNA polymerase epsilon catalytic subunit A-like (LOC102608212), transcript variant X1, mRNA	K02324	POLE1	DNA polymerase epsilon subunit 1	http://www.genome.jp/dbget-bin/www_bget?ko:K02324	F4HW04	2633	4.4e-296	DNA polymerase epsilon catalytic subunit A OS=Arabidopsis thaliana OX=3702 GN=POL2A PE=1 SV=1	PF08490//PF00773	Domain of unknown function (DUF1744)//RNB domain	GO:0006260//GO:0051252	DNA replication//regulation of RNA metabolic process	GO:0003887//GO:0004540//GO:0003723//GO:0008270	DNA-directed DNA polymerase activity//ribonuclease activity//RNA binding//zinc ion binding	GO:0042575//GO:0005634	DNA polymerase complex//nucleus	KOG1798	DNA polymerase epsilon, catalytic subunit A
Cluster-4594.10186	193	7.5	262	10.04	260	9.94	84	3.19	95	3.43	76	2.89	1718	223550215	EEF51702.1	146	1.5e-06	Auxin response factor, putative [Ricinus communis]	CP023113.2	CP023113	51	1.07828e-15	Lupinus angustifolius cultivar Tanjil chromosome LG-01	--	--	--	--	Q2LAJ3	134	1.4e-06	Auxin response factor 2A OS=Solanum lycopersicum OX=4081 GN=ARF2A PE=1 SV=1	PF03419	Sporulation factor SpoIIGA	GO:0006508//GO:0030436	proteolysis//asexual sporulation	GO:0004190	aspartic-type endopeptidase activity	--	--	--	--
Cluster-4594.10187	40	0.53	70	0.93	44	0.58	133	1.74	130	1.63	76.04	1	4477	--	--	--	--	--	--	--	--	--	--	--	--	--	--	--	--	--	--	PF08181	DegQ (SacQ) family	GO:1900192	positive regulation of single-species biofilm formation	--	--	--	--	--	--
Cluster-4594.10188	160.37	4.26	196.83	5.19	186.91	4.91	196.74	5.12	176.42	4.38	130.83	3.41	2384	1338459648	PON81916.1	633	6.9e-63	Diacylglycerol kinase [Trema orientale]	XM_022284773.1	XM_022284773	117	3.07794e-52	PREDICTED: Momordica charantia diacylglycerol kinase 5-like (LOC111011131), transcript variant X2, mRNA	K00901	dgkA, DGK	diacylglycerol kinase (ATP)	http://www.genome.jp/dbget-bin/www_bget?ko:K00901	Q9C5E5	466	6.1e-45	Diacylglycerol kinase 5 OS=Arabidopsis thaliana OX=3702 GN=DGK5 PE=2 SV=1	PF00609//PF01797	Diacylglycerol kinase accessory domain//Transposase IS200 like	GO:0006313//GO:0009395//GO:0046486//GO:0007205	transposition, DNA-mediated//phospholipid catabolic process//glycerolipid metabolic process//protein kinase C-activating G protein-coupled receptor signaling pathway	GO:0004143//GO:0004803//GO:0003677	diacylglycerol kinase activity//transposase activity//DNA binding	--	--	--	--
Cluster-4594.10189	456	6.67	560	8.17	496	7.21	476	6.81	448	6.16	437	6.28	4105	1389561852	XP_024950515.1	1039	9.9e-110	trihelix transcription factor ASIL2 isoform X1 [Citrus sinensis]	XM_025094747.1	XM_025094747	385	0	PREDICTED: Citrus sinensis hypothetical protein (LOC102611621), transcript variant X1, mRNA	--	--	--	--	Q9LJG8	323	4e-28	Trihelix transcription factor ASIL2 OS=Arabidopsis thaliana OX=3702 GN=ASIL2 PE=1 SV=1	PF02214	BTB/POZ domain	GO:0051260	protein homooligomerization	--	--	--	--	--	--
Cluster-4594.10190	671	18.38	618	16.79	588.99	15.95	898	24.07	844	21.6	788	21.15	2321	1315950115	GAY57692.1	1811	1.7e-199	hypothetical protein CUMW_181370 [Citrus unshiu]	XM_025097494.1	XM_025097494	681	0	PREDICTED: Citrus sinensis ferrochelatase-2, chloroplastic (LOC102610167), transcript variant X2, mRNA	K01772	hemH, FECH	protoporphyrin/coproporphyrin ferrochelatase	http://www.genome.jp/dbget-bin/www_bget?ko:K01772	P42044	1625	2.4e-179	Ferrochelatase-2, chloroplastic OS=Cucumis sativus OX=3659 GN=HEMH PE=2 SV=1	PF02209//PF08240//PF00762	Villin headpiece domain//Alcohol dehydrogenase GroES-like domain//Ferrochelatase	GO:0006783//GO:0015994//GO:0007010//GO:0055114	heme biosynthetic process//chlorophyll metabolic process//cytoskeleton organization//oxidation-reduction process	GO:0003779//GO:0004325	actin binding//ferrochelatase activity	--	--	KOG1321	Protoheme ferro-lyase (ferrochelatase)
Cluster-4594.10191	560	9.19	611	9.99	604	9.84	568.46	9.13	489	7.54	541.19	8.73	3688	641832233	KDO51272.1	1097	1.7e-116	hypothetical protein CISIN_1g0074132mg, partial [Citrus sinensis]	XR_002905984.1	XR_002905984	485	0	PREDICTED: Citrus clementina signal recognition particle subunit SRP68 (LOC18044343), transcript variant X3, misc_RNA	K03107	SRP68	signal recognition particle subunit SRP68	http://www.genome.jp/dbget-bin/www_bget?ko:K03107	Q9UHB9	392	3.6e-36	Signal recognition particle subunit SRP68 OS=Homo sapiens OX=9606 GN=SRP68 PE=1 SV=2	PF09458//PF16969//PF15061//PF07109	H-type lectin domain//RNA-binding signal recognition particle 68//Domain of unknown function (DUF4538)//Magnesium-protoporphyrin IX methyltransferase C-terminus	GO:0033617//GO:0007155//GO:0006614//GO:0015994//GO:0015995	mitochondrial cytochrome c oxidase assembly//cell adhesion//SRP-dependent cotranslational protein targeting to membrane//chlorophyll metabolic process//chlorophyll biosynthetic process	GO:0005047//GO:0008312//GO:0030942//GO:0030246//GO:0046406	signal recognition particle binding//7S RNA binding//endoplasmic reticulum signal peptide binding//carbohydrate binding//magnesium protoporphyrin IX methyltransferase activity	GO:0016021//GO:0005786	integral component of membrane//signal recognition particle, endoplasmic reticulum targeting	KOG2460	Signal recognition particle, subunit Srp68
Cluster-4594.10192	400	10.87	445	11.99	450	12.09	350	9.31	288	7.31	318	8.47	2337	557556425	ESR66439.1	1522	5.5e-166	hypothetical protein CICLE_v10010385mg [Citrus clementina]	XM_018989265.1	XM_018989265	134	1.06964e-61	PREDICTED: Juglans regia ribosomal RNA processing protein 1 homolog (LOC109008956), mRNA	K14849	RRP1	ribosomal RNA-processing protein 1	http://www.genome.jp/dbget-bin/www_bget?ko:K14849	Q14684	255	1.7e-20	Ribosomal RNA processing protein 1 homolog B OS=Homo sapiens OX=9606 GN=RRP1B PE=1 SV=3	PF05997	Nucleolar protein,Nop52	GO:0006364	rRNA processing	--	--	GO:0030688	preribosome, small subunit precursor	--	--
Cluster-4594.10194	421	11.44	452	12.18	420.98	11.31	464	12.34	439	11.15	424	11.29	2337	641859810	KDO78500.1	1419	4.9e-154	hypothetical protein CISIN_1g011877mg [Citrus sinensis]	XM_006467241.3	XM_006467241	423	0	PREDICTED: Citrus sinensis protein NAR1 (LOC102619345), mRNA	--	--	--	--	Q94CL6	1224	7.6e-133	Protein NAR1 OS=Arabidopsis thaliana OX=3702 GN=NAR1 PE=1 SV=1	--	--	--	--	--	--	--	--	KOG2439	Nuclear architecture related protein
Cluster-4594.10195	29.61	2.38	30.03	2.34	30	2.33	19	1.49	19	1.39	19.04	1.48	974	1012333719	KYP45103.1	655	7.9e-66	Retrovirus-related Pol polyprotein from transposon TNT 1-94 [Cajanus cajan]	--	--	--	--	--	--	--	--	--	Q9ZT94	221	6.3e-17	Retrovirus-related Pol polyprotein from transposon RE2 OS=Arabidopsis thaliana OX=3702 GN=RE2 PE=4 SV=1	PF00665	Integrase core domain	GO:0015074	DNA integration	--	--	--	--	--	--
Cluster-4594.10196	15	3.68	19	4.22	15	3.36	2	0.48	15	3.14	20.99	4.79	503	1026055654	XP_016572349.1	268	3.1e-21	PREDICTED: uncharacterized protein LOC107870361 [Capsicum annuum]	--	--	--	--	--	--	--	--	--	--	--	--	--	--	--	--	--	--	--	--	--	--	--
Cluster-4594.10197	289	7.6	344	8.98	310	8.06	213	5.48	245	6.02	177	4.56	2406	641834968	KDO53952.1	1483	1.9e-161	hypothetical protein CISIN_1g012466mg [Citrus sinensis]	XM_006489424.3	XM_006489424	629	0	PREDICTED: Citrus sinensis armadillo repeat-containing protein LFR (LOC102608380), mRNA	--	--	--	--	Q9LS90	1286	5e-140	Armadillo repeat-containing protein LFR OS=Arabidopsis thaliana OX=3702 GN=LFR PE=2 SV=1	PF11698//PF00514	V-ATPase subunit H//Armadillo/beta-catenin-like repeat	GO:1902600	proton transmembrane transport	GO:0005515	protein binding	GO:0000221	vacuolar proton-transporting V-type ATPase, V1 domain	--	--
Cluster-4594.10198	153	5.16	178	5.93	151	5.02	75	2.47	127	3.99	96	3.17	1938	985447929	XP_015385553.1	1732	2.1e-190	solanesyl diphosphate synthase 2, chloroplastic isoform X1 [Citrus sinensis]	XM_015530067.2	XM_015530067	718	0	PREDICTED: Citrus sinensis solanesyl diphosphate synthase 2, chloroplastic (LOC102612772), transcript variant X1, mRNA	K05356	SPS, sds	all-trans-nonaprenyl-diphosphate synthase	http://www.genome.jp/dbget-bin/www_bget?ko:K05356	Q76FS5	1479	1.7e-162	Solanesyl diphosphate synthase 2, chloroplastic OS=Arabidopsis thaliana OX=3702 GN=SPS2 PE=1 SV=1	PF07307//PF00348	Heptaprenyl diphosphate synthase (HEPPP synthase) subunit 1//Polyprenyl synthetase	GO:0009234//GO:0008299	menaquinone biosynthetic process//isoprenoid biosynthetic process	--	--	--	--	KOG0776	Geranylgeranyl pyrophosphate synthase/Polyprenyl synthetase
Cluster-4594.10199	1219.17	13.9	1583.02	18.03	1391	15.79	1123	12.54	1119.88	12.02	942.06	10.57	5186	1315966997	GAY40820.1	1790	1e-196	hypothetical protein CUMW_054770 [Citrus unshiu]	XM_025098824.1	XM_025098824	639	0	PREDICTED: Citrus sinensis hypothetical protein (LOC102620367), transcript variant X7, mRNA	--	--	--	--	F4JI44	1134	4.6e-122	Nodulin homeobox OS=Arabidopsis thaliana OX=3702 GN=NDX PE=2 SV=1	PF00046	Homeodomain	--	--	GO:0003677	DNA binding	--	--	--	--
Cluster-4594.1020	9	0.66	21	1.49	11	0.78	14	1	6	0.4	11	0.78	1043	--	--	--	--	--	--	--	--	--	--	--	--	--	--	--	--	--	--	--	--	--	--	--	--	--	--	--	--
Cluster-4594.10200	18	2.06	30	3.27	17	1.86	11	1.23	13	1.33	11	1.21	767	1389631429	XP_024954587.1	300	9.1e-25	nodulin homeobox isoform X1 [Citrus sinensis]	AM456886.2	AM456886	54	1.01052e-17	Vitis vinifera contig VV78X038090.14, whole genome shotgun sequence	--	--	--	--	F4JI44	182	1.7e-12	Nodulin homeobox OS=Arabidopsis thaliana OX=3702 GN=NDX PE=2 SV=1	--	--	--	--	--	--	--	--	--	--
Cluster-4594.10201	74	6.07	86.46	6.87	79.78	6.33	11.01	0.88	22.25	1.66	7.22	0.57	960	1350316206	XP_024036229.1	266	1e-20	putative disease resistance protein RGA3 [Citrus clementina]	--	--	--	--	--	--	--	--	--	--	--	--	--	--	--	--	--	--	--	--	--	--	--
Cluster-4594.10202	197.42	4.22	280	5.96	231	4.9	187.09	3.92	192	3.85	179	3.76	2893	1000950723	XP_015579461.1	409	7.9e-37	probable signal peptidase complex subunit 2 [Ricinus communis]	XM_006486304.2	XM_006486304	141	1.70561e-65	PREDICTED: Citrus sinensis probable signal peptidase complex subunit 2 (LOC102619333), mRNA	K12947	SPCS2, SPC2	signal peptidase complex subunit 2	http://www.genome.jp/dbget-bin/www_bget?ko:K12947	P58684	366	2.9e-33	Probable signal peptidase complex subunit 2 OS=Arabidopsis thaliana OX=3702 GN=At2g39960 PE=2 SV=1	PF06703	Microsomal signal peptidase 25 kDa subunit (SPC25)	GO:0006465	signal peptide processing	GO:0008233	peptidase activity	GO:0016021//GO:0005787	integral component of membrane//signal peptidase complex	--	--
Cluster-4594.10203	96	3.78	84	3.26	81	3.14	30	1.16	24	0.88	40	1.54	1699	557529615	ESR40865.1	1733	1.4e-190	hypothetical protein CICLE_v10025544mg [Citrus clementina]	XM_021442790.1	XM_021442790	670	0	PREDICTED: Herrania umbratica photosynthetic NDH subunit of subcomplex B 1, chloroplastic (LOC110427295), transcript variant X1, mRNA	--	--	--	--	Q9S9N6	1546	2.5e-170	Photosynthetic NDH subunit of subcomplex B 1, chloroplastic OS=Arabidopsis thaliana OX=3702 GN=PNSB1 PE=2 SV=1	--	--	--	--	--	--	--	--	--	--
Cluster-4594.10204	869	39.47	965	43.11	773	34.46	690	30.66	794	33.41	655	29.01	1510	1269872033	XP_022728157.1	975	9.6e-103	ribulose-phosphate 3-epimerase, chloroplastic-like [Durio zibethinus]	XM_006477418.3	XM_006477418	473	0	PREDICTED: Citrus sinensis ribulose-phosphate 3-epimerase, chloroplastic (LOC102609480), transcript variant X2, mRNA	K01783	rpe, RPE	ribulose-phosphate 3-epimerase	http://www.genome.jp/dbget-bin/www_bget?ko:K01783	Q43843	948	4.9e-101	Ribulose-phosphate 3-epimerase, chloroplastic (Fragment) OS=Solanum tuberosum OX=4113 PE=1 SV=1	PF00834//PF04131//PF00478//PF07354	Ribulose-phosphate 3 epimerase family//Putative N-acetylmannosamine-6-phosphate epimerase//IMP dehydrogenase / GMP reductase domain//Zona-pellucida-binding protein (Sp38)	GO:0007339//GO:0005975//GO:0055114//GO:0006051//GO:0006040	binding of sperm to zona pellucida//carbohydrate metabolic process//oxidation-reduction process//N-acetylmannosamine metabolic process//amino sugar metabolic process	GO:0047465//GO:0016857//GO:0003824	N-acylglucosamine-6-phosphate 2-epimerase activity//racemase and epimerase activity, acting on carbohydrates and derivatives//catalytic activity	GO:0005576	extracellular region	KOG3111	D-ribulose-5-phosphate 3-epimerase
Cluster-4594.10205	119	5.53	124	5.66	130	5.92	103	4.68	144	6.19	125	5.66	1483	1315967392	GAY40460.1	862	1.2e-89	hypothetical protein CUMW_052120 [Citrus unshiu]	XM_006486227.3	XM_006486227	359	0	PREDICTED: Citrus sinensis hypothetical protein (LOC102622297), transcript variant X2, mRNA	--	--	--	--	Q9LJG8	279	1.8e-23	Trihelix transcription factor ASIL2 OS=Arabidopsis thaliana OX=3702 GN=ASIL2 PE=1 SV=1	PF02972	Phycoerythrin, alpha/beta chain	--	--	--	--	GO:0030089	phycobilisome	--	--
Cluster-4594.10206	305	5.69	296	5.5	261	4.83	211.78	3.87	250	4.37	228	4.18	3279	297739899	CBI30081.3	1373	1.5e-148	unnamed protein product, partial [Vitis vinifera]	XM_025092639.1	XM_025092639	554	0	PREDICTED: Citrus sinensis L-galactono-1,4-lactone dehydrogenase, mitochondrial (LOC102611546), transcript variant X3, mRNA	K00225	GLDH	L-galactono-1,4-lactone dehydrogenase	http://www.genome.jp/dbget-bin/www_bget?ko:K00225	Q9SU56	1277	7.6e-139	L-galactono-1,4-lactone dehydrogenase, mitochondrial OS=Arabidopsis thaliana OX=3702 GN=GLDH PE=1 SV=1	PF09182//PF04030//PF01565	Bacterial purine repressor, N-terminal//D-arabinono-1,4-lactone oxidase//FAD binding domain	GO:0006355//GO:0055114	regulation of transcription, DNA-templated//oxidation-reduction process	GO:0050660//GO:0003677//GO:0016491//GO:0003885	flavin adenine dinucleotide binding//DNA binding//oxidoreductase activity//D-arabinono-1,4-lactone oxidase activity	GO:0016020	membrane	KOG4730	D-arabinono-1, 4-lactone oxidase
Cluster-4594.10207	92	4.38	117	5.48	97	4.53	19	0.89	26	1.15	21	0.98	1452	1204915125	XP_021290245.1	679	1.9e-68	uncharacterized GPI-anchored protein At3g06035-like [Herrania umbratica]	BT145913.1	BT145913	118	5.16927e-53	Lotus japonicus clone JCVI-FLLj-5E5 unknown mRNA	--	--	--	--	Q84MC0	560	4.7e-56	Uncharacterized GPI-anchored protein At3g06035 OS=Arabidopsis thaliana OX=3702 GN=At3g06035 PE=2 SV=1	--	--	--	--	--	--	--	--	--	--
Cluster-4594.10208	367	8.44	402	9.18	330	7.52	200	4.5	203.01	4.37	190.8	4.3	2712	1216924960	XP_021665206.1	1128	3.1e-120	F-box protein CPR30-like [Hevea brasiliensis]	XM_003610480.3	XM_003610480	40	2.23392e-09	PREDICTED: Medicago truncatula F-box protein CPR1 (LOC11437896), mRNA	--	--	--	--	Q9SU30	555	3.3e-55	F-box protein CPR1 OS=Arabidopsis thaliana OX=3702 GN=CPR1 PE=1 SV=2	PF00646//PF12937	F-box domain//F-box-like	--	--	GO:0005515	protein binding	--	--	--	--
Cluster-4594.10210	218	5.85	354	9.42	235	6.23	315	8.27	348.02	8.72	357	9.39	2364	567871955	XP_006428567.1	1368	4e-148	protein TRIGALACTOSYLDIACYLGLYCEROL 3, chloroplastic isoform X1 [Citrus clementina]	XM_006480339.3	XM_006480339	539	0	PREDICTED: Citrus sinensis protein TRIGALACTOSYLDIACYLGLYCEROL 3, chloroplastic (LOC102616401), transcript variant X1, mRNA	--	--	--	--	Q9AT00	1152	1.7e-124	Protein TRIGALACTOSYLDIACYLGLYCEROL 3, chloroplastic OS=Arabidopsis thaliana OX=3702 GN=TGD3 PE=1 SV=1	PF13304//PF00005	AAA domain, putative AbiEii toxin, Type IV TA system//ABC transporter	--	--	GO:0016887//GO:0005524	ATPase activity//ATP binding	--	--	KOG0055	Multidrug/pheromone exporter, ABC superfamily
Cluster-4594.10211	347	14.25	344	13.92	308	12.43	170	6.83	297	11.32	208	8.34	1641	1338420499	PON43916.1	1495	5.3e-163	ATPase, F1 complex, gamma subunit [Parasponia andersonii]	XM_006467370.2	XM_006467370	772	0	PREDICTED: Citrus sinensis ATP synthase gamma chain, chloroplastic (LOC102629991), mRNA	K02115	ATPF1G, atpG	F-type H+-transporting ATPase subunit gamma	http://www.genome.jp/dbget-bin/www_bget?ko:K02115	P29790	1397	4.6e-153	ATP synthase gamma chain, chloroplastic OS=Nicotiana tabacum OX=4097 GN=ATPC PE=1 SV=1	PF00231//PF01350	ATP synthase//Flavivirus non-structural protein NS4A	GO:0015986//GO:0016032//GO:0016070	ATP synthesis coupled proton transport//viral process//RNA metabolic process	GO:0046933	proton-transporting ATP synthase activity, rotational mechanism	GO:0045261//GO:0045259//GO:0019012	proton-transporting ATP synthase complex, catalytic core F(1)//proton-transporting ATP synthase complex//virion	KOG1531	F0F1-type ATP synthase, gamma subunit
Cluster-4594.10212	26	1.01	40	1.53	40.23	1.54	35	1.33	22	0.79	22	0.83	1721	1358162124	PRQ36601.1	206	1.6e-13	putative RNA-directed DNA polymerase [Rosa chinensis]	XM_022033027.1	XM_022033027	67	1.3777e-24	PREDICTED: Carica papaya ubiquitin-conjugating enzyme E2 2-like (LOC110807785), mRNA	--	--	--	--	P35130	174	3.2e-11	Ubiquitin-conjugating enzyme E2 2 OS=Medicago sativa OX=3879 GN=UBC2 PE=2 SV=1	--	--	--	--	--	--	--	--	--	--
Cluster-4594.10213	441	18.25	527	21.49	413	16.81	353	14.29	396.6	15.24	289	11.68	1630	508726855	EOY18752.1	561	1e-54	Ras-related small GTP-binding family protein isoform 4 [Theobroma cacao]	XM_022909703.1	XM_022909703	219	4.15659e-109	PREDICTED: Durio zibethinus ras-related protein RABF1 (LOC111310339), transcript variant X2, mRNA	--	--	--	--	Q9CB01	527	3.5e-52	Ras-related protein RABF1 OS=Arabidopsis thaliana OX=3702 GN=RABF1 PE=1 SV=1	PF00071//PF03193	Ras family//RsgA GTPase	--	--	GO:0005525//GO:0003924	GTP binding//GTPase activity	--	--	KOG0092	GTPase Rab5/YPT51 and related small G protein superfamily GTPases
Cluster-4594.10214	384	6.67	418	7.23	385	6.64	304	5.17	293	4.77	249	4.25	3501	568821899	XP_006465379.1	1403	5.2e-152	WD repeat-containing protein 43 [Citrus sinensis]	XM_006465316.3	XM_006465316	304	5.06313e-156	PREDICTED: Citrus sinensis WD repeat-containing protein 43 (LOC102614663), mRNA	K14546	UTP5, WDR43	U3 small nucleolar RNA-associated protein 5	http://www.genome.jp/dbget-bin/www_bget?ko:K14546	Q8YV57	145	1.5e-07	Uncharacterized WD repeat-containing protein all2124 OS=Nostoc sp. (strain PCC 7120 / SAG 25.82 / UTEX 2576) OX=103690 GN=all2124 PE=4 SV=1	PF07569//PF00400	TUP1-like enhancer of split//WD domain, G-beta repeat	GO:0006355	regulation of transcription, DNA-templated	GO:0005515	protein binding	--	--	--	--
Cluster-4594.10215	313	19.22	305	18.3	287	17.19	316	18.98	311	17.57	261	15.57	1189	224065308	XP_002301767.1	615	4.2e-61	ferredoxin-2, mitochondrial [Populus trichocarpa]	XM_010097303.2	XM_010097303	183	3.09816e-89	PREDICTED: Morus notabilis putidaredoxin (LOC21390843), mRNA	--	--	--	--	P37193	136	5.6e-07	Adrenodoxin-like protein 1, mitochondrial OS=Drosophila melanogaster OX=7227 GN=Fdx1 PE=2 SV=3	PF00111	2Fe-2S iron-sulfur cluster binding domain	GO:0006118	obsolete electron transport	GO:0009055//GO:0051536	electron transfer activity//iron-sulfur cluster binding	--	--	--	--
Cluster-4594.10216	85	1.45	118	2	98	1.66	280	4.66	325	5.19	216	3.61	3567	641829110	KDO48237.1	453	7.7e-42	hypothetical protein CISIN_1g032555mg [Citrus sinensis]	XM_006421107.2	XM_006421107	129	9.87581e-59	PREDICTED: Citrus clementina uncharacterized LOC18031691 (LOC18031691), transcript variant X3, mRNA	--	--	--	--	--	--	--	--	--	--	--	--	--	--	--	--	--	--
Cluster-4594.10217	451	8.35	539	9.94	418	7.68	154	2.79	150	2.61	200	3.64	3299	1315943177	GAY64328.1	3735	0	hypothetical protein CUMW_232680 [Citrus unshiu]	XM_024188052.1	XM_024188052	1583	0	PREDICTED: Citrus clementina DNA repair endonuclease UVH1 (LOC18049394), transcript variant X1, mRNA	K10848	ERCC4, XPF	DNA excision repair protein ERCC-4	http://www.genome.jp/dbget-bin/www_bget?ko:K10848	Q9LKI5	3090	0	DNA repair endonuclease UVH1 OS=Arabidopsis thaliana OX=3702 GN=UVH1 PE=1 SV=2	PF02732//PF00619	ERCC4 domain//Caspase recruitment domain	GO:0042981	regulation of apoptotic process	GO:0004518//GO:0003677	nuclease activity//DNA binding	--	--	KOG0442	Structure-specific endonuclease ERCC1-XPF, catalytic component XPF/ERCC4
Cluster-4594.10218	175	2.95	206	3.46	188.74	3.16	120	1.98	138	2.18	134	2.22	3598	1035919700	OAY49290.1	1315	8.6e-142	hypothetical protein MANES_05G044000 [Manihot esculenta]	XM_002511691.3	XM_002511691	481	0	PREDICTED: Ricinus communis uncharacterized LOC8270655 (LOC8270655), transcript variant X2, mRNA	--	--	--	--	--	--	--	--	PF11744//PF02428//PF00498	Aluminium activated malate transporter//Potato type II proteinase inhibitor family//FHA domain	GO:0015743	malate transport	GO:0005515//GO:0004867	protein binding//serine-type endopeptidase inhibitor activity	--	--	--	--
Cluster-4594.10219	87	2.27	94	2.43	60	1.55	54	1.38	66	1.61	56.01	1.43	2425	255537235	XP_002509684.1	167	7.6e-09	homeobox protein HD1 [Ricinus communis]	XM_024021080.1	XM_024021080	62	1.17518e-21	PREDICTED: Quercus suber homeobox protein HD1 (LOC111989291), mRNA	--	--	--	--	--	--	--	--	--	--	--	--	--	--	--	--	--	--
Cluster-4594.10220	306	6.85	286	6.36	328	7.27	232	5.08	221	4.63	241	5.29	2778	641832521	KDO51554.1	1317	3.9e-142	hypothetical protein CISIN_1g005475mg [Citrus sinensis]	XM_021976660.1	XM_021976660	270	3.18673e-137	PREDICTED: Prunus avium uncharacterized LOC110772235 (LOC110772235), mRNA	K14763	NAF1	H/ACA ribonucleoprotein complex non-core subunit NAF1	http://www.genome.jp/dbget-bin/www_bget?ko:K14763	Q96HR8	214	1.2e-15	H/ACA ribonucleoprotein complex non-core subunit NAF1 OS=Homo sapiens OX=9606 GN=NAF1 PE=1 SV=2	PF02862//PF01428//PF05053//PF04882//PF04410	DDHD domain//AN1-like Zinc finger//Menin//Peroxin-3//Gar1/Naf1 RNA binding region	GO:0001522//GO:0007031//GO:0042254	pseudouridine synthesis//peroxisome organization//ribosome biogenesis	GO:0046872//GO:0008270	metal ion binding//zinc ion binding	GO:0005779//GO:0005634	integral component of peroxisomal membrane//nucleus	KOG2236	Uncharacterized conserved protein
Cluster-4594.10221	66	2.36	73.99	2.62	57.99	2.05	51.14	1.79	66.9	2.23	23.96	0.84	1840	1552145949	RVW16202.1	620	1.7e-61	hypothetical protein CK203_074282 [Vitis vinifera]	AM475901.2	AM475901	40	1.50652e-09	Vitis vinifera contig VV78X083839.3, whole genome shotgun sequence	--	--	--	--	--	--	--	--	--	--	--	--	--	--	--	--	--	--
Cluster-4594.10222	328	11.86	370	13.21	289	10.29	414	14.64	386.51	13	301	10.64	1826	1562639189	RXH79614.1	1021	5.4e-108	hypothetical protein DVH24_040761 [Malus domestica]	XM_002311762.3	XM_002311762	172	6.25459e-83	PREDICTED: Populus trichocarpa dnaJ homolog subfamily B member 4 (LOC7473250), mRNA	--	--	--	--	Q9QYJ3	369	8.2e-34	DnaJ homolog subfamily B member 1 OS=Mus musculus OX=10090 GN=Dnajb1 PE=1 SV=3	--	--	--	--	--	--	--	--	--	--
Cluster-4594.10223	445.02	5.71	635.23	8.13	488.36	6.23	228.1	2.86	225.99	2.73	217.94	2.75	4641	1350281286	XP_024042254.1	742	3.1e-75	mitochondrial substrate carrier family protein B isoform X3 [Citrus clementina]	XM_015532738.2	XM_015532738	294	2.43561e-150	PREDICTED: Citrus sinensis mitochondrial substrate carrier family protein B-like (LOC102611606), transcript variant X3, mRNA	K14684	SLC25A23S	solute carrier family 25 (mitochondrial phosphate transporter), member 23/24/25/41	http://www.genome.jp/dbget-bin/www_bget?ko:K14684	Q6NUK1	255	3.5e-20	Calcium-binding mitochondrial carrier protein SCaMC-1 OS=Homo sapiens OX=9606 GN=SLC25A24 PE=1 SV=2	PF06529	Vertebrate interleukin-3 regulated transcription factor	GO:0007623//GO:0006351	circadian rhythm//transcription, DNA-templated	--	--	GO:0005634	nucleus	KOG0752	Mitochondrial solute carrier protein
Cluster-4594.10224	221	2.24	302.34	3.06	203	2.05	89	0.88	92	0.88	49	0.49	5805	1130841779	GAV77191.1	305	1.8e-24	PseudoU_synth_2 domain-containing protein/S4 domain-containing protein [Cephalotus follicularis]	XM_006485537.3	XM_006485537	171	7.24073e-82	PREDICTED: Citrus sinensis putative ribosomal large subunit pseudouridine synthase SVR1, chloroplastic (LOC102619728), mRNA	--	--	--	--	Q8L960	281	4.2e-23	Putative ribosomal large subunit pseudouridine synthase SVR1, chloroplastic OS=Arabidopsis thaliana OX=3702 GN=SVR1 PE=1 SV=1	PF15748//PF00487//PF10181//PF00937//PF09726	Centriole, cilia and spindle-associated//Fatty acid desaturase//GPI-GlcNAc transferase complex, PIG-H component//Coronavirus nucleocapsid//Macoilin family	GO:0023041//GO:0006629	neuronal signal transduction//lipid metabolic process	GO:0017176	phosphatidylinositol N-acetylglucosaminyltransferase activity	GO:0019013//GO:0005856//GO:0030867	viral nucleocapsid//cytoskeleton//rough endoplasmic reticulum membrane	--	--
Cluster-4594.10225	71.82	3.92	102.55	5.49	61.42	3.28	86.03	4.6	81.38	4.1	42.72	2.27	1302	920709148	KOM51145.1	190	8.8e-12	hypothetical protein LR48_Vigan08g197200 [Vigna angularis]	XM_007219426.2	XM_007219426	88	2.19693e-36	PREDICTED: Prunus persica uncharacterized LOC18785703 (LOC18785703), mRNA	--	--	--	--	--	--	--	--	--	--	--	--	--	--	--	--	--	--
Cluster-4594.10226	125.4	12.07	75.99	7.04	67.11	6.21	33.37	3.14	324	28.24	247	22.89	859	1109265483	XP_019156888.1	460	2.8e-43	PREDICTED: cucumber peeling cupredoxin-like [Ipomoea nil]	XM_024181013.1	XM_024181013	151	1.3609e-71	PREDICTED: Citrus clementina cucumber peeling cupredoxin (LOC18036799), mRNA	--	--	--	--	P29602	278	1.4e-23	Cucumber peeling cupredoxin OS=Cucumis sativus OX=3659 PE=1 SV=3	PF02298//PF02570	Plastocyanin-like domain//Precorrin-8X methylmutase	GO:0006118//GO:0015994//GO:0009236	obsolete electron transport//chlorophyll metabolic process//cobalamin biosynthetic process	GO:0016993//GO:0009055	precorrin-8X methylmutase activity//electron transfer activity	--	--	--	--
Cluster-4594.10227	434	18.61	417	17.61	390	16.43	535	22.44	572	22.75	497	20.8	1583	508777952	EOY25208.1	1185	4.5e-127	NAD(P)-binding Rossmann-fold superfamily protein isoform 1 [Theobroma cacao]	XM_022880791.1	XM_022880791	440	0	PREDICTED: Durio zibethinus uncharacterized protein At1g32220, chloroplastic (LOC111289608), transcript variant X2, mRNA	--	--	--	--	Q9FVR6	1027	3.6e-110	Uncharacterized protein At1g32220, chloroplastic OS=Arabidopsis thaliana OX=3702 GN=At1g32220 PE=1 SV=1	PF01370//PF01073	NAD dependent epimerase/dehydratase family//3-beta hydroxysteroid dehydrogenase/isomerase family	GO:0008210//GO:0006694//GO:0008207//GO:0008209//GO:0055114	estrogen metabolic process//steroid biosynthetic process//C21-steroid hormone metabolic process//androgen metabolic process//oxidation-reduction process	GO:0016616//GO:0003854//GO:0003824//GO:0050662	oxidoreductase activity, acting on the CH-OH group of donors, NAD or NADP as acceptor//3-beta-hydroxy-delta5-steroid dehydrogenase activity//catalytic activity//obsolete coenzyme binding	--	--	KOG4288	Predicted oxidoreductase
Cluster-4594.10228	192	12.64	209	13.41	214	13.71	181	11.65	203	12.27	144	9.2	1128	557536135	ESR47253.1	969	3.6e-102	hypothetical protein CICLE_v10001889mg [Citrus clementina]	--	--	--	--	--	--	--	--	--	Q9C9S2	737	1.1e-76	F-box protein At1g78100 OS=Arabidopsis thaliana OX=3702 GN=At1g78100 PE=1 SV=1	PF12937//PF00646	F-box-like//F-box domain	--	--	GO:0005515	protein binding	--	--	--	--
Cluster-4594.10229	32	2.09	53	3.38	40	2.55	45	2.88	30	1.8	32	2.03	1133	1524795610	RQO98651.1	183	5e-11	hypothetical protein POPTR_012G122200 [Populus trichocarpa]	XM_010268753.1	XM_010268753	45	1.52516e-12	PREDICTED: Nelumbo nucifera anoctamin-like protein At1g73020 (LOC104604427), mRNA	--	--	--	--	--	--	--	--	--	--	--	--	--	--	--	--	--	--
Cluster-4594.1023	2	0.33	2	0.31	7	1.08	2	0.32	3	0.43	5	0.78	618	--	--	--	--	--	--	--	--	--	--	--	--	--	--	--	--	--	--	--	--	--	--	--	--	--	--	--	--
Cluster-4594.10230	169	5.66	133	4.41	104	3.44	88	2.89	75	2.34	77	2.52	1948	1585726490	XP_028059397.1	2088	1.1e-231	F-box/LRR-repeat protein 14 [Camellia sinensis]	XM_006427463.2	XM_006427463	767	0	PREDICTED: Citrus clementina F-box/LRR-repeat protein 14 (LOC18036050), mRNA	K10268	FBXL2_20	F-box and leucine-rich repeat protein 2/20	http://www.genome.jp/dbget-bin/www_bget?ko:K10268	Q3EC97	1775	8.1e-197	F-box/LRR-repeat protein 14 OS=Arabidopsis thaliana OX=3702 GN=FBL14 PE=2 SV=1	PF13516	Leucine Rich repeat	--	--	GO:0005515	protein binding	--	--	--	--
Cluster-4594.10231	204	4.91	239.53	5.73	169.09	4.03	151.25	3.56	116.33	2.62	101.97	2.41	2603	1217037443	XP_021658679.1	1550	3.5e-169	TMV resistance protein N-like isoform X1 [Hevea brasiliensis]	XM_025093105.1	XM_025093105	260	1.08067e-131	PREDICTED: Citrus sinensis TMV resistance protein N-like (LOC102619279), transcript variant X3, mRNA	--	--	--	--	V9M398	1027	5.9e-110	Disease resistance protein RUN1 OS=Vitis rotundifolia OX=103349 GN=RUN1 PE=1 SV=1	PF13676//PF00931//PF00005//PF01582	TIR domain//NB-ARC domain//ABC transporter//TIR domain	GO:0007165	signal transduction	GO:0005524//GO:0043531//GO:0016887//GO:0005515	ATP binding//ADP binding//ATPase activity//protein binding	--	--	--	--
Cluster-4594.10232	209.3	4.67	233.44	5.17	221.08	4.88	190.92	4.17	213.95	4.47	160.03	3.5	2788	1350237256	XP_024042894.1	1380	1.9e-149	TMV resistance protein N-like [Citrus clementina]	XR_003063598.1	XR_003063598	248	5.42822e-125	PREDICTED: Citrus sinensis disease resistance-like protein DSC1 (LOC102631046), transcript variant X2, misc_RNA	--	--	--	--	Q40392	575	1.6e-57	TMV resistance protein N OS=Nicotiana glutinosa OX=35889 GN=N PE=1 SV=1	PF13516//PF13855//PF00560	Leucine Rich repeat//Leucine rich repeat//Leucine Rich Repeat	--	--	GO:0005515	protein binding	--	--	--	--
Cluster-4594.10233	267	6.12	299	6.81	241	5.48	309	6.94	296	6.36	210.29	4.73	2718	567886572	XP_006435808.1	2253	1.1e-250	DEAD-box ATP-dependent RNA helicase 18 [Citrus clementina]	XM_006486193.3	XM_006486193	871	0	PREDICTED: Citrus sinensis DEAD-box ATP-dependent RNA helicase 18-like (LOC102613104), transcript variant X2, mRNA	K14809	DDX55, SPB4	ATP-dependent RNA helicase DDX55/SPB4	http://www.genome.jp/dbget-bin/www_bget?ko:K14809	Q9FLB0	1998	1.6e-222	DEAD-box ATP-dependent RNA helicase 18 OS=Arabidopsis thaliana OX=3702 GN=RH18 PE=2 SV=1	PF00270//PF04851	DEAD/DEAH box helicase//Type III restriction enzyme, res subunit	--	--	GO:0003676//GO:0003677//GO:0016787//GO:0005524	nucleic acid binding//DNA binding//hydrolase activity//ATP binding	--	--	KOG0345	ATP-dependent RNA helicase
Cluster-4594.10234	284	5.77	331	6.69	248	5	247	4.91	264	5.03	232	4.63	3032	1344096350	PPD71487.1	2064	1e-228	hypothetical protein GOBAR_DD31619 [Gossypium barbadense]	XM_006479704.3	XM_006479704	696	0	PREDICTED: Citrus sinensis mediator of RNA polymerase II transcription subunit 33B (LOC102627163), transcript variant X1, mRNA &amp;&amp; XM_006479705.3 PREDICTED: Citrus sinensis mediator of RNA polymerase II transcription subunit 33B (LOC102627163), transcript variant X2, mRNA	--	--	--	--	Q9LUG9	1422	1.1e-155	Mediator of RNA polymerase II transcription subunit 33A OS=Arabidopsis thaliana OX=3702 GN=MED33A PE=1 SV=1	PF06876	Plant self-incompatibility response (SCRL) protein	GO:0007165	signal transduction	--	--	--	--	--	--
Cluster-4594.10235	257	4.81	236	4.39	270	5.01	171	3.13	204	3.58	193	3.55	3270	1315971095	GAY36544.1	3465	0	hypothetical protein CUMW_022830 [Citrus unshiu]	XM_006438497.2	XM_006438497	1190	0	PREDICTED: Citrus clementina AMP deaminase (LOC18044464), transcript variant X2, mRNA	K01490	AMPD	AMP deaminase	http://www.genome.jp/dbget-bin/www_bget?ko:K01490	O80452	2508	1.4e-281	AMP deaminase OS=Arabidopsis thaliana OX=3702 GN=AMPD PE=1 SV=2	PF16940//PF00962	Chloroplast envelope transporter//Adenosine/AMP deaminase	--	--	GO:0019239	deaminase activity	GO:0009507	chloroplast	KOG1096	Adenosine monophosphate deaminase
Cluster-4594.10236	225	6.06	240	6.41	222	5.92	171	4.51	158.22	3.98	193	5.1	2355	1347702948	PPS01861.1	1356	9.9e-147	hypothetical protein GOBAR_AA18804 [Gossypium barbadense]	XM_006466604.2	XM_006466604	538	0	PREDICTED: Citrus sinensis nuclear pore complex protein NUP58 (LOC102614875), mRNA	K14307	NUPL1, NUP49	nucleoporin p58/p45	http://www.genome.jp/dbget-bin/www_bget?ko:K14307	Q8RWH9	1095	6.9e-118	Nuclear pore complex protein NUP58 OS=Arabidopsis thaliana OX=3702 GN=NUP58 PE=1 SV=1	PF12090	Spt20 family	--	--	GO:0003712	transcription coregulator activity	GO:0000124//GO:0005667	SAGA complex//transcription regulator complex	--	--
Cluster-4594.10237	498	11.33	386	8.73	354	7.98	333	7.42	325	6.92	297	6.63	2737	1130859315	GAV61056.1	998	3.7e-105	TPT domain-containing protein, partial [Cephalotus follicularis]	XM_025092999.1	XM_025092999	412	0	PREDICTED: Citrus sinensis probable sugar phosphate/phosphate translocator At1g06470 (LOC102606833), transcript variant X1, mRNA	K15280	SLC35C2	solute carrier family 35, member C2	http://www.genome.jp/dbget-bin/www_bget?ko:K15280	Q8H184	719	3.2e-74	Probable sugar phosphate/phosphate translocator At1g06470 OS=Arabidopsis thaliana OX=3702 GN=At1g06470 PE=2 SV=1	PF06027//PF08449//PF00892	Solute carrier family 35//UAA transporter family//EamA-like transporter family	GO:0055085	transmembrane transport	GO:0022857	transmembrane transporter activity	GO:0016021//GO:0016020	integral component of membrane//membrane	KOG1443	Predicted integral membrane protein
Cluster-4594.10238	178	8.25	188	8.57	133	6.05	142	6.44	106	4.55	83	3.75	1485	1315967995	GAY40312.1	1290	2.8e-139	hypothetical protein CUMW_050960 [Citrus unshiu]	XM_006479464.3	XM_006479464	454	0	PREDICTED: Citrus sinensis probable arabinose 5-phosphate isomerase (LOC102611984), mRNA	K06041	kdsD, kpsF	arabinose-5-phosphate isomerase	http://www.genome.jp/dbget-bin/www_bget?ko:K06041	Q9M1T1	1155	4.8e-125	Probable arabinose 5-phosphate isomerase OS=Arabidopsis thaliana OX=3702 GN=SETH3 PE=2 SV=1	PF01380//PF13580	SIS domain//SIS domain	GO:1901135	carbohydrate derivative metabolic process	GO:0097367	carbohydrate derivative binding	--	--	--	--
Cluster-4594.10239	784.86	22.64	921.76	26.35	823.58	23.47	829.72	23.42	934.78	25.17	759.91	21.47	2218	567897146	XP_006441061.1	1079	1.2e-114	KRR1 small subunit processome component homolog [Citrus clementina]	XM_006477988.3	XM_006477988	516	0	PREDICTED: Citrus sinensis KRR1 small subunit processome component homolog (LOC102616017), mRNA	K06961	KRR1	ribosomal RNA assembly protein	http://www.genome.jp/dbget-bin/www_bget?ko:K06961	O74777	768	5.4e-80	KRR1 small subunit processome component homolog OS=Schizosaccharomyces pombe (strain 972 / ATCC 24843) OX=284812 GN=mis3 PE=3 SV=1	PF02936	Cytochrome c oxidase subunit IV	GO:0006123	mitochondrial electron transport, cytochrome c to oxygen	GO:0004129	cytochrome-c oxidase activity	GO:0045277	respiratory chain complex IV	KOG2874	rRNA processing protein
Cluster-4594.10240	89.05	13.31	106.97	15.04	64	9.02	45.86	6.69	40.31	5.33	54	7.67	651	1371506394	PSS02638.1	466	4.3e-44	Ribosomal RNA large subunit methyltransferase [Actinidia chinensis var. chinensis]	XM_006486857.3	XM_006486857	171	7.7759e-83	PREDICTED: Citrus sinensis hypothetical protein (LOC102607675), mRNA	--	--	--	--	Q21KT6	194	5.7e-14	Dual-specificity RNA methyltransferase RlmN OS=Saccharophagus degradans (strain 2-40 / ATCC 43961 / DSM 17024) OX=203122 GN=rlmN PE=3 SV=1	--	--	--	--	--	--	--	--	--	--
Cluster-4594.10241	258	5.57	248	5.33	199	4.26	49	1.04	50	1.01	40	0.85	2868	568833462	XP_006470912.1	2411	5.6e-269	inactive leucine-rich repeat receptor-like serine/threonine-protein kinase At1g60630 isoform X1 [Citrus sinensis]	XM_006470849.3	XM_006470849	729	0	PREDICTED: Citrus sinensis inactive leucine-rich repeat receptor-like serine/threonine-protein kinase At1g60630 (LOC102620977), transcript variant X1, mRNA	--	--	--	--	Q84MA9	1268	7.3e-138	Inactive leucine-rich repeat receptor-like serine/threonine-protein kinase At1g60630 OS=Arabidopsis thaliana OX=3702 GN=At1g60630 PE=2 SV=1	PF00069//PF13855//PF07469//PF07714//PF00560	Protein kinase domain//Leucine rich repeat//Domain of unknown function (DUF1518)//Protein tyrosine and serine/threonine kinase//Leucine Rich Repeat	GO:0006468	protein phosphorylation	GO:0005515//GO:0004672//GO:0005524	protein binding//protein kinase activity//ATP binding	GO:0005634	nucleus	--	--
Cluster-4594.10242	222	4.75	303	6.45	214	4.54	124	2.6	191	3.83	124	2.61	2892	557531316	ESR42499.1	458	1.6e-42	hypothetical protein CICLE_v10012141mg [Citrus clementina]	XM_012232562.2	XM_012232562	81	3.85074e-32	PREDICTED: Jatropha curcas transcription termination/antitermination protein NusG (LOC105646661), mRNA	--	--	--	--	--	--	--	--	PF02357//PF03494	Transcription termination factor nusG//Beta-amyloid peptide (beta-APP)	GO:0006355	regulation of transcription, DNA-templated	--	--	GO:0016021	integral component of membrane	--	--
Cluster-4594.10243	107	32.43	126	33.83	71	19.23	32	9.43	38	9.59	35	9.75	459	13486938	BAB40141.1	612	3.6e-61	plasma membrane intrinsic protein 2-1 [Pyrus communis]	KR866284.1	KR866284	184	3.18293e-90	Salix purpurea plasmamembrane intrinsic protein 2;2 (PIP2;2) mRNA, complete cds	K09872	PIP	aquaporin PIP	http://www.genome.jp/dbget-bin/www_bget?ko:K09872	Q6K215	546	6.1e-55	Probable aquaporin PIP2-2 OS=Oryza sativa subsp. japonica OX=39947 GN=PIP2-2 PE=2 SV=1	PF00230	Major intrinsic protein	GO:0055085//GO:0006810	transmembrane transport//transport	GO:0015267	channel activity	GO:0016020	membrane	--	--
Cluster-4594.10244	356	11.42	363	11.53	370	11.72	335	10.52	354	10.59	261	8.2	2022	1315972418	GAY35999.1	918	5.2e-96	hypothetical protein CUMW_019740 [Citrus unshiu]	XM_006489074.3	XM_006489074	221	4.00246e-110	PREDICTED: Citrus sinensis E3 ubiquitin-protein ligase Topors (LOC102607299), mRNA	K10631	TOPORS	E3 ubiquitin-protein ligase Topors	http://www.genome.jp/dbget-bin/www_bget?ko:K10631	Q9V8P9	144	1.1e-07	E3 ubiquitin-protein ligase Topors OS=Drosophila melanogaster OX=7227 GN=Topors PE=1 SV=1	PF12678//PF00097//PF01480//PF16685//PF12861	RING-H2 zinc finger domain//Zinc finger, C3HC4 type (RING finger)//PWI domain//zinc RING finger of MSL2//Anaphase-promoting complex subunit 11 RING-H2 finger	GO:0006397//GO:0016567	mRNA processing//protein ubiquitination	GO:0008270//GO:0004842//GO:0061630//GO:0046872	zinc ion binding//ubiquitin-protein transferase activity//ubiquitin protein ligase activity//metal ion binding	GO:0005680	anaphase-promoting complex	--	--
Cluster-4594.10245	1009.11	24.17	1043	24.82	965.01	22.89	1099	25.77	1077	24.14	974	22.88	2614	641858681	KDO77403.1	1418	7.1e-154	hypothetical protein CISIN_1g009353mg [Citrus sinensis]	XM_006468395.3	XM_006468395	532	0	PREDICTED: Citrus sinensis lecithin-cholesterol acyltransferase-like 4 (LOC102625573), mRNA	--	--	--	--	Q71N54	1143	2.1e-123	Lecithin-cholesterol acyltransferase-like 4 OS=Arabidopsis thaliana OX=3702 GN=LCAT4 PE=1 SV=1	PF07819//PF01674//PF02450	PGAP1-like protein//Lipase (class 2)//Lecithin:cholesterol acyltransferase	GO:0006629//GO:0042967	lipid metabolic process//obsolete acyl-carrier-protein biosynthetic process	GO:0016788//GO:0008374//GO:0016787	hydrolase activity, acting on ester bonds//O-acyltransferase activity//hydrolase activity	--	--	--	--
Cluster-4594.10246	250	23.86	282	25.9	215	19.74	171	15.94	185	15.99	178	16.36	864	508777088	EOY24344.1	335	9e-29	Uncharacterized protein TCM_015972 isoform 1 [Theobroma cacao]	--	--	--	--	--	--	--	--	--	--	--	--	--	--	--	--	--	--	--	--	--	--	--
Cluster-4594.10247	21	27.87	11	10.29	16	15.52	17	21.8	36	31.59	13	14.04	304	1344057619	XP_023912257.1	319	2.3e-27	auxin transport protein BIG [Quercus suber]	XM_020684394.1	XM_020684394	204	1.55158e-101	PREDICTED: Jatropha curcas auxin transport protein BIG (LOC105646785), transcript variant X3, mRNA	K10691	UBR4, ZUBR1	E3 ubiquitin-protein ligase UBR4	http://www.genome.jp/dbget-bin/www_bget?ko:K10691	Q9SRU2	284	9.8e-25	Auxin transport protein BIG OS=Arabidopsis thaliana OX=3702 GN=BIG PE=1 SV=2	--	--	--	--	--	--	--	--	--	--
Cluster-4594.10248	460	20.77	458	20.35	436	19.33	306	13.52	411	17.2	367	16.17	1517	1279817732	XP_022962546.1	430	1.5e-39	proteasome subunit beta type-6-like [Cucurbita moschata]	XM_007011451.2	XM_007011451	133	2.47986e-61	PREDICTED: Theobroma cacao proteasome subunit beta type-6 (LOC18587581), mRNA	K02738	PSMB6	20S proteasome subunit beta 1	http://www.genome.jp/dbget-bin/www_bget?ko:K02738	Q8LD27	405	4.6e-38	Proteasome subunit beta type-6 OS=Arabidopsis thaliana OX=3702 GN=PBA1 PE=1 SV=2	PF00227//PF04005	Proteasome subunit//Hus1-like protein	GO:0051603//GO:0000077	proteolysis involved in cellular protein catabolic process//DNA damage checkpoint	GO:0004298	threonine-type endopeptidase activity	GO:0005839//GO:0030896	proteasome core complex//checkpoint clamp complex	KOG0174	20S proteasome, regulatory subunit beta type PSMB6/PSMB9/PRE3
Cluster-4594.10249	220	3.38	295	4.52	284	4.34	211	3.18	183	2.64	186	2.81	3919	1375864690	XP_024458551.1	285	2.6e-22	uncharacterized protein LOC7471591 isoform X2 [Populus trichocarpa]	AM488417.1	AM488417	98	1.85508e-41	Vitis vinifera, whole genome shotgun sequence, contig VV78X001391.13, clone ENTAV 115	--	--	--	--	--	--	--	--	PF04679	ATP dependent DNA ligase C terminal region	GO:0006260//GO:0006281//GO:0006310	DNA replication//DNA repair//DNA recombination	GO:0003910	DNA ligase (ATP) activity	--	--	--	--
Cluster-4594.1025	6	1.18	4	0.72	3	0.55	9	1.72	3	0.51	2	0.37	561	--	--	--	--	--	--	--	--	--	--	--	--	--	--	--	--	--	--	--	--	--	--	--	--	--	--	--	--
Cluster-4594.10250	363	13.53	414	15.24	404.16	14.84	259.98	9.48	324	11.23	296	10.78	1779	557552216	ESR62845.1	801	1.7e-82	hypothetical protein CICLE_v10017480mg [Citrus clementina]	KU947717.1	KU947717	140	3.74419e-65	Toxicodendron vernicifluum microsatellite c24931 sequence	--	--	--	--	--	--	--	--	PF12861	Anaphase-promoting complex subunit 11 RING-H2 finger	GO:0016567	protein ubiquitination	GO:0004842	ubiquitin-protein transferase activity	GO:0005680	anaphase-promoting complex	--	--
Cluster-4594.10251	298.34	8	312.02	8.3	286.08	7.58	452.68	11.87	397.23	9.95	375.53	9.86	2366	1350204883	XP_024033566.1	427	5.3e-39	putative adenylate cyclase regulatory protein [Citrus clementina]	--	--	--	--	--	--	--	--	--	--	--	--	--	PF13855//PF00560	Leucine rich repeat//Leucine Rich Repeat	--	--	GO:0005515	protein binding	--	--	--	--
Cluster-4594.10254	792.98	14.38	769.2	13.89	683	12.29	780	13.84	967.09	16.45	785.51	13.99	3365	567916268	XP_006450140.1	1963	5.8e-217	protein ACTIVITY OF BC1 COMPLEX KINASE 1, chloroplastic [Citrus clementina]	XM_006450077.2	XM_006450077	833	0	PREDICTED: Citrus clementina protein ACTIVITY OF BC1 COMPLEX KINASE 1, chloroplastic (LOC18053944), mRNA	--	--	--	--	Q8RWG1	1908	5.3e-212	Protein ACTIVITY OF BC1 COMPLEX KINASE 1, chloroplastic OS=Arabidopsis thaliana OX=3702 GN=ABC1K1 PE=1 SV=1	PF00069	Protein kinase domain	GO:0006468	protein phosphorylation	GO:0004672//GO:0005524	protein kinase activity//ATP binding	--	--	--	--
Cluster-4594.10255	204	9.31	241	10.82	184	8.24	112	5	141	5.96	105	4.67	1504	1570379575	XP_027937289.1	1562	8.2e-171	delta(14)-sterol reductase [Vigna unguiculata]	XM_006481835.3	XM_006481835	599	0	PREDICTED: Citrus sinensis delta(14)-sterol reductase (LOC102613973), transcript variant X1, mRNA	K00222	TM7SF2, ERG24	Delta14-sterol reductase	http://www.genome.jp/dbget-bin/www_bget?ko:K00222	Q9LDR4	1461	1.6e-160	Delta(14)-sterol reductase OS=Arabidopsis thaliana OX=3702 GN=FK PE=1 SV=2	PF01222	Ergosterol biosynthesis ERG4/ERG24 family	GO:0016126	sterol biosynthetic process	GO:0016628	oxidoreductase activity, acting on the CH-CH group of donors, NAD or NADP as acceptor	GO:0016020	membrane	KOG1435	Sterol reductase/lamin B receptor
Cluster-4594.10256	436.67	6.64	484.99	7.35	387	5.84	469.35	6.98	584.04	8.34	465.01	6.95	3961	1315952779	GAY54985.1	296	1.4e-23	hypothetical protein CUMW_160920 [Citrus unshiu]	LT594794.1	LT594794	104	8.66266e-45	Theobroma cacao genome assembly, chromosome: VII	K15382	SLC50A, SWEET	solute carrier family 50 (sugar transporter)	http://www.genome.jp/dbget-bin/www_bget?ko:K15382	Q9LH79	235	6.2e-18	Bidirectional sugar transporter SWEET2 OS=Arabidopsis thaliana OX=3702 GN=SWEET2 PE=1 SV=1	PF03083//PF07757	Sugar efflux transporter for intercellular exchange//Predicted AdoMet-dependent methyltransferase	--	--	GO:0008168	methyltransferase activity	GO:0016021	integral component of membrane	--	--
Cluster-4594.10257	145	19.18	217	27.2	135	16.94	134	17.3	152	17.93	96	12.12	700	1269986335	XP_022744205.1	601	1e-59	dihydroneopterin aldolase 2-like isoform X1 [Durio zibethinus]	XM_024046441.1	XM_024046441	179	2.99129e-87	PREDICTED: Quercus suber dihydroneopterin aldolase 2-like (LOC112014057), mRNA	K01633	folB	dihydroneopterin aldolase / 7,8-dihydroneopterin epimerase	http://www.genome.jp/dbget-bin/www_bget?ko:K01633	Q9SF23	399	1e-37	Dihydroneopterin aldolase 1 OS=Arabidopsis thaliana OX=3702 GN=FOLB1 PE=1 SV=1	PF02152	Dihydroneopterin aldolase	GO:0006760//GO:0046656	folic acid-containing compound metabolic process//folic acid biosynthetic process	GO:0004150	dihydroneopterin aldolase activity	--	--	--	--
Cluster-4594.10258	99.37	3.24	172.01	5.55	140.39	4.52	196.38	6.27	201.04	6.11	180.12	5.75	1994	1350311053	XP_024038146.1	930	2.1e-97	EVI5-like protein isoform X1 [Citrus clementina]	XM_024182380.1	XM_024182380	365	0	PREDICTED: Citrus clementina EVI5-like protein (LOC18038571), transcript variant X3, mRNA	K19944	TBC1D10	TBC1 domain family member 10	http://www.genome.jp/dbget-bin/www_bget?ko:K19944	O60447	361	7.6e-33	Ecotropic viral integration site 5 protein homolog OS=Homo sapiens OX=9606 GN=EVI5 PE=1 SV=3	--	--	--	--	--	--	--	--	KOG1102	Rab6 GTPase activator GAPCenA and related TBC domain proteins
Cluster-4594.10259	667	10.43	847	13.2	657	10.21	540	8.27	641.33	9.42	466	7.16	3857	1552220930	RVW72285.1	670	5.7e-67	Polypyrimidine tract-binding protein-like 2 [Vitis vinifera]	XM_025102900.1	XM_025102900	278	1.58462e-141	PREDICTED: Citrus sinensis polypyrimidine tract-binding protein homolog 2 (LOC102607906), transcript variant X4, mRNA	K08955	YME1	ATP-dependent metalloprotease	http://www.genome.jp/dbget-bin/www_bget?ko:K08955	Q9FGL9	577	1.3e-57	Polypyrimidine tract-binding protein homolog 2 OS=Arabidopsis thaliana OX=3702 GN=At5g53180 PE=1 SV=1	PF00076	RNA recognition motif. (a.k.a. RRM, RBD, or RNP domain)	--	--	GO:0003676	nucleic acid binding	--	--	KOG1190	Polypyrimidine tract-binding protein
Cluster-4594.1026	34	1.07	42	1.31	39	1.21	50	1.54	57	1.67	70	2.16	2054	1350217165	XP_024046706.1	1982	2.2e-219	rust resistance kinase Lr10 [Citrus clementina]	XM_006448307.2	XM_006448307	485	0	PREDICTED: Citrus clementina rust resistance kinase Lr10 (LOC18052344), mRNA	--	--	--	--	P93604	1289	1.9e-140	Rust resistance kinase Lr10 OS=Triticum aestivum OX=4565 GN=LRK10 PE=2 SV=1	PF00069//PF13947//PF07714	Protein kinase domain//Wall-associated receptor kinase galacturonan-binding//Protein tyrosine and serine/threonine kinase	GO:0006468	protein phosphorylation	GO:0004672//GO:0005524//GO:0030247	protein kinase activity//ATP binding//polysaccharide binding	--	--	--	--
Cluster-4594.10260	18	0.75	41.98	1.73	23	0.95	39	1.6	34.08	1.32	16	0.65	1616	1375902345	XP_024440637.1	522	3.5e-50	protein translocase subunit SecA, chloroplastic [Populus trichocarpa]	XM_017782535.1	XM_017782535	59	3.6176e-20	PREDICTED: Gossypium arboreum protein translocase subunit SecA, chloroplastic (LOC108479761), mRNA	K03070	secA	preprotein translocase subunit SecA	http://www.genome.jp/dbget-bin/www_bget?ko:K03070	Q9SYI0	502	2.7e-49	Protein translocase subunit SECA1, chloroplastic OS=Arabidopsis thaliana OX=3702 GN=SECA1 PE=1 SV=2	PF01043//PF00270//PF07517	SecA preprotein cross-linking domain//DEAD/DEAH box helicase//SecA DEAD-like domain	GO:0017038	protein import	GO:0005524//GO:0003676	ATP binding//nucleic acid binding	GO:0016020	membrane	--	--
Cluster-4594.10261	64	11.86	67	11.51	68	11.72	67	12.1	55	8.89	39	6.81	578	1350333459	XP_006420257.2	186	1.1e-11	serine/threonine protein phosphatase 2A regulatory subunit B''beta [Citrus clementina]	--	--	--	--	--	K11583	PPP2R3	serine/threonine-protein phosphatase 2A regulatory subunit B''	http://www.genome.jp/dbget-bin/www_bget?ko:K11583	Q9XGR4	128	2.3e-06	Serine/threonine protein phosphatase 2A regulatory subunit B''alpha OS=Arabidopsis thaliana OX=3702 GN=B''ALPHA PE=1 SV=1	--	--	--	--	--	--	--	--	--	--
Cluster-4594.10262	378	7.22	402	7.64	359.99	6.82	419	7.83	433	7.75	487.74	9.14	3209	568837638	XP_006472830.1	1002	1.5e-105	auxilin-related protein 1 isoform X2 [Citrus sinensis]	XM_006472767.3	XM_006472767	262	1.03248e-132	PREDICTED: Citrus sinensis auxilin-related protein 1 (LOC102618123), transcript variant X2, mRNA	--	--	--	--	Q0WQ57	252	5.3e-20	Auxilin-related protein 2 OS=Arabidopsis thaliana OX=3702 GN=At4g12770 PE=1 SV=1	--	--	--	--	--	--	--	--	--	--
Cluster-4594.10263	182	3.57	235	4.59	191	3.72	96	1.85	109	2.01	89	1.72	3128	1315967376	GAY40444.1	4073	0	hypothetical protein CUMW_051990 [Citrus unshiu]	XM_006486240.3	XM_006486240	1564	0	PREDICTED: Citrus sinensis anaphase-promoting complex subunit 1 (LOC102625759), transcript variant X3, mRNA	K03348	APC1	anaphase-promoting complex subunit 1	http://www.genome.jp/dbget-bin/www_bget?ko:K03348	Q9FFF9	2738	2.8e-308	Anaphase-promoting complex subunit 1 OS=Arabidopsis thaliana OX=3702 GN=APC1 PE=2 SV=1	PF12859	Anaphase-promoting complex subunit 1	--	--	--	--	GO:0005680	anaphase-promoting complex	KOG1858	Anaphase-promoting complex (APC), subunit 1 (meiotic check point regulator/Tsg24)
Cluster-4594.10264	428	21.61	402	19.93	401	19.84	473	23.36	474.72	22.16	472	23.22	1386	568830796	XP_006469671.1	983	1e-103	dihydrolipoyllysine-residue succinyltransferase component of 2-oxoglutarate dehydrogenase complex 1, mitochondrial-like isoform X1 [Citrus sinensis]	XM_006469609.3	XM_006469609	335	1.1564e-173	PREDICTED: Citrus sinensis dihydrolipoyllysine-residue succinyltransferase component of 2-oxoglutarate dehydrogenase complex 1, mitochondrial-like (LOC102630813), transcript variant X2, mRNA	K00658	DLST, sucB	2-oxoglutarate dehydrogenase E2 component (dihydrolipoamide succinyltransferase)	http://www.genome.jp/dbget-bin/www_bget?ko:K00658	Q9FLQ4	632	2e-64	Dihydrolipoyllysine-residue succinyltransferase component of 2-oxoglutarate dehydrogenase complex 1, mitochondrial OS=Arabidopsis thaliana OX=3702 GN=At5g55070 PE=1 SV=1	PF00198//PF07831	2-oxoacid dehydrogenases acyltransferase (catalytic domain)//Pyrimidine nucleoside phosphorylase C-terminal domain	GO:0006213	pyrimidine nucleoside metabolic process	GO:0016763//GO:0016746	transferase activity, transferring pentosyl groups//transferase activity, transferring acyl groups	--	--	KOG0559	Dihydrolipoamide succinyltransferase (2-oxoglutarate dehydrogenase, E2 subunit)
Cluster-4594.10265	195	4.93	288	7.23	218	5.45	118	2.92	141	3.33	129	3.2	2492	1389642828	XP_024955732.1	2822	0	pentatricopeptide repeat-containing protein At3g09650, chloroplastic [Citrus sinensis]	XM_025099964.1	XM_025099964	1068	0	PREDICTED: Citrus sinensis pentatricopeptide repeat-containing protein At3g09650, chloroplastic (LOC102625820), mRNA	--	--	--	--	Q9SF38	2553	6.3e-287	Pentatricopeptide repeat-containing protein At3g09650, chloroplastic OS=Arabidopsis thaliana OX=3702 GN=HCF152 PE=2 SV=1	--	--	--	--	--	--	--	--	--	--
Cluster-4594.10266	157	11.36	219	15.41	179	12.58	270	19.1	372	24.64	373	26.15	1051	567903570	XP_006444273.1	607	3.1e-60	glutathione S-transferase F6 [Citrus clementina]	KU170259.1	KU170259	70	1.78751e-26	Populus yatungensis glutathione S-transferase F4 mRNA, complete cds	K00799	GST, gst	glutathione S-transferase	http://www.genome.jp/dbget-bin/www_bget?ko:K00799	P46423	446	5.6e-43	Glutathione S-transferase OS=Hyoscyamus muticus OX=35626 PE=1 SV=1	PF13417//PF13409//PF02798	Glutathione S-transferase, N-terminal domain//Glutathione S-transferase, N-terminal domain//Glutathione S-transferase, N-terminal domain	--	--	GO:0005515	protein binding	--	--	--	--
Cluster-4594.10267	510	9.72	706	13.4	555	10.5	350	6.53	362	6.47	326	6.1	3213	1350206222	XP_006450297.2	1364	1.6e-147	transcription initiation factor TFIID subunit 5 isoform X2 [Citrus clementina]	XM_006483402.3	XM_006483402	829	0	PREDICTED: Citrus sinensis transcription initiation factor TFIID subunit 5 (LOC102624994), transcript variant X2, mRNA	K03130	TAF5	transcription initiation factor TFIID subunit 5	http://www.genome.jp/dbget-bin/www_bget?ko:K03130	Q6S7B0	1141	4.4e-123	Transcription initiation factor TFIID subunit 5 OS=Arabidopsis thaliana OX=3702 GN=TAF5 PE=1 SV=1	PF00400	WD domain, G-beta repeat	--	--	GO:0005515	protein binding	--	--	KOG0263	Transcription initiation factor TFIID, subunit TAF5 (also component of histone acetyltransferase SAGA)
Cluster-4594.10268	479	19.8	393	16.01	376	15.28	428	17.3	320	12.28	405	16.34	1632	1315973118	GAY34467.1	1217	9e-131	hypothetical protein CUMW_011600 [Citrus unshiu]	--	--	--	--	--	--	--	--	--	Q84WQ5	666	2.7e-68	CBS domain-containing protein CBSX5 OS=Arabidopsis thaliana OX=3702 GN=CBSX5 PE=2 SV=2	--	--	--	--	--	--	--	--	--	--
Cluster-4594.10269	342	12.43	482.48	17.32	359.01	12.85	287	10.2	275	9.3	203	7.21	1818	590662045	XP_007035840.1	666	7.8e-67	PREDICTED: probable prefoldin subunit 3 [Theobroma cacao]	XM_024014806.1	XM_024014806	290	1.57913e-148	PREDICTED: Quercus suber probable prefoldin subunit 3 (LOC111983146), mRNA	--	--	--	--	P57741	606	2.7e-61	Probable prefoldin subunit 3 OS=Arabidopsis thaliana OX=3702 GN=At5g49510 PE=1 SV=1	PF09034	TRADD, N-terminal domain	GO:0043123	positive regulation of I-kappaB kinase/NF-kappaB signaling	GO:0005515	protein binding	--	--	KOG3313	Molecular chaperone Prefoldin, subunit 3
Cluster-4594.10270	46	4.83	84	8.44	48	4.83	18	1.84	30	2.84	34	3.43	811	1217003131	XP_021640951.1	448	6.6e-42	probable dolichyl pyrophosphate Glc1Man9GlcNAc2 alpha-1,3-glucosyltransferase [Hevea brasiliensis]	KX767950.1	KX767950	276	4.17552e-141	Bursera simaruba voucher Pell sn AT2G44660A locus genomic sequence	K03849	ALG8	alpha-1,3-glucosyltransferase	http://www.genome.jp/dbget-bin/www_bget?ko:K03849	O80505	393	6e-37	Probable dolichyl pyrophosphate Glc1Man9GlcNAc2 alpha-1,3-glucosyltransferase OS=Arabidopsis thaliana OX=3702 GN=At2g44660 PE=2 SV=3	PF03155	ALG6, ALG8 glycosyltransferase family	--	--	GO:0016758	transferase activity, transferring hexosyl groups	GO:0005789	endoplasmic reticulum membrane	KOG2576	Glucosyltransferase - Alg8p
Cluster-4594.10271	318	9.89	361	11.11	347	10.65	256	7.79	261	7.57	209	6.36	2078	1315967805	GAY40122.1	1439	2.1e-156	hypothetical protein CUMW_049620 [Citrus unshiu]	XM_006479236.3	XM_006479236	604	0	PREDICTED: Citrus sinensis uncharacterized vacuolar membrane protein YML018C (LOC102620825), transcript variant X1, mRNA	K15289	SLC35F5	solute carrier family 35, member F5	http://www.genome.jp/dbget-bin/www_bget?ko:K15289	Q03730	289	1.8e-24	Uncharacterized vacuolar membrane protein YML018C OS=Saccharomyces cerevisiae (strain ATCC 204508 / S288c) OX=559292 GN=YML018C PE=1 SV=1	PF06027//PF08449//PF00892	Solute carrier family 35//UAA transporter family//EamA-like transporter family	GO:0055085	transmembrane transport	GO:0022857	transmembrane transporter activity	GO:0016021//GO:0016020	integral component of membrane//membrane	KOG2765	Predicted membrane protein
Cluster-4594.10272	380	8.86	359	8.31	354	8.17	289	6.59	260	5.67	218	4.98	2679	568827397	XP_006468049.1	2131	1.5e-236	probable inositol transporter 2 [Citrus sinensis]	XM_006467986.3	XM_006467986	833	0	PREDICTED: Citrus sinensis probable inositol transporter 2 (LOC102620399), mRNA	K08150	SLC2A13, ITR	MFS transporter, SP family, solute carrier family 2 (myo-inositol transporter), member 13	http://www.genome.jp/dbget-bin/www_bget?ko:K08150	Q9C757	1970	2.7e-219	Probable inositol transporter 2 OS=Arabidopsis thaliana OX=3702 GN=INT2 PE=1 SV=1	PF03248//PF15061//PF00083//PF07690	Rer1 family//Domain of unknown function (DUF4538)//Sugar (and other) transporter//Major Facilitator Superfamily	GO:0033617//GO:0055085	mitochondrial cytochrome c oxidase assembly//transmembrane transport	GO:0022857	transmembrane transporter activity	GO:0016021	integral component of membrane	KOG0254	Predicted transporter (major facilitator superfamily)
Cluster-4594.10273	362	15.83	382	16.44	288	12.37	244	10.43	261	10.58	211	9	1558	1137219889	OMO86351.1	1008	1.5e-106	hypothetical protein COLO4_21226 [Corchorus olitorius]	XM_021823235.1	XM_021823235	260	6.41729e-132	PREDICTED: Hevea brasiliensis uncharacterized LOC110663816 (LOC110663816), transcript variant X2, mRNA	--	--	--	--	--	--	--	--	--	--	--	--	--	--	--	--	--	--
Cluster-4594.10274	187	18.88	223	21.61	159	15.41	48	4.73	44	4.01	33	3.2	832	641863537	KDO82223.1	311	5.2e-26	hypothetical protein CISIN_1g034545mg [Citrus sinensis]	XM_024606326.1	XM_024606326	87	4.97506e-36	PREDICTED: Populus trichocarpa uncharacterized LOC7473211 (LOC7473211), mRNA	--	--	--	--	--	--	--	--	--	--	--	--	--	--	--	--	--	--
Cluster-4594.10275	531.13	19.83	640	23.59	574.66	21.12	406.99	14.87	565	19.61	348.99	12.73	1777	223540475	EEF42042.1	624	5.7e-62	protein phosphatase 2c, putative [Ricinus communis]	XM_006434276.2	XM_006434276	256	1.22692e-129	PREDICTED: Citrus clementina probable protein phosphatase 2C 11 (LOC18042691), mRNA	K17506	PPM1L, PP2CE	protein phosphatase 1L	http://www.genome.jp/dbget-bin/www_bget?ko:K17506	Q8VZN9	542	6.9e-54	Probable protein phosphatase 2C 11 OS=Arabidopsis thaliana OX=3702 GN=At1g43900 PE=2 SV=1	PF00481	Protein phosphatase 2C	--	--	GO:0003824	catalytic activity	--	--	KOG0698	Serine/threonine protein phosphatase
Cluster-4594.10276	80	3.26	110	4.41	104	4.16	85	3.38	122	4.61	112	4.45	1653	1216957834	XP_021675371.1	1416	7.7e-154	caffeoylshikimate esterase [Hevea brasiliensis]	XM_006430713.2	XM_006430713	540	0	PREDICTED: Citrus clementina caffeoylshikimate esterase (LOC18039411), mRNA	K01054	MGLL	acylglycerol lipase	http://www.genome.jp/dbget-bin/www_bget?ko:K01054	Q9C942	451	2.3e-43	Caffeoylshikimate esterase OS=Arabidopsis thaliana OX=3702 GN=CSE PE=1 SV=1	PF07859//PF00975//PF00326//PF02230	alpha/beta hydrolase fold//Thioesterase domain//Prolyl oligopeptidase family//Phospholipase/Carboxylesterase	GO:0006508//GO:0009058	proteolysis//biosynthetic process	GO:0016788//GO:0008236//GO:0016787	hydrolase activity, acting on ester bonds//serine-type peptidase activity//hydrolase activity	--	--	--	--
Cluster-4594.10277	129	27.6	224	43.93	157	30.95	91	18.97	182	33.58	120	24.05	537	720033434	XP_010266430.1	220	1.2e-15	PREDICTED: arabinogalactan peptide 20-like [Nelumbo nucifera]	XM_006476369.3	XM_006476369	76	4.09789e-30	PREDICTED: Citrus sinensis arabinogalactan protein 41-like (LOC102622662), mRNA	--	--	--	--	Q8L9T8	200	9.6e-15	Arabinogalactan protein 41 OS=Arabidopsis thaliana OX=3702 GN=AGP41 PE=1 SV=1	--	--	--	--	--	--	--	--	--	--
Cluster-4594.10278	411	11.21	529	14.31	339	9.15	307	8.2	394.16	10.05	396	10.59	2329	1269958591	XP_022729395.1	1633	7.4e-179	probable protein phosphatase 2C 60 isoform X1 [Durio zibethinus]	XM_006450209.2	XM_006450209	682	0	PREDICTED: Citrus clementina probable protein phosphatase 2C 60 (LOC18054273), mRNA	K17499	PPM1G, PP2CG	protein phosphatase 1G	http://www.genome.jp/dbget-bin/www_bget?ko:K17499	Q9SZ53	1521	2.7e-167	Probable protein phosphatase 2C 60 OS=Arabidopsis thaliana OX=3702 GN=At4g31860 PE=2 SV=1	PF07228//PF00481//PF01708	Stage II sporulation protein E (SpoIIE)//Protein phosphatase 2C//Geminivirus putative movement protein	GO:0046740	transport of virus in host, cell to cell	GO:0003824	catalytic activity	GO:0016021	integral component of membrane	KOG0698	Serine/threonine protein phosphatase
Cluster-4594.10280	270	5.88	327	7.08	252	5.44	263	5.6	198	4.04	204	4.36	2849	568825147	XP_006466946.1	1192	1.2e-127	DNA-(apurinic or apyrimidinic site) lyase 2 isoform X2 [Citrus sinensis]	XM_006466883.3	XM_006466883	237	7.22833e-119	PREDICTED: Citrus sinensis DNA-(apurinic or apyrimidinic site) lyase 2 (LOC102619750), transcript variant X2, mRNA	K10772	APEX2	AP endonuclease 2	http://www.genome.jp/dbget-bin/www_bget?ko:K10772	F4JNY0	691	5.9e-71	DNA-(apurinic or apyrimidinic site) lyase 2 OS=Arabidopsis thaliana OX=3702 GN=APE2 PE=1 SV=1	PF04767//PF06839//PF13676	DNA-binding 11 kDa phosphoprotein//GRF zinc finger//TIR domain	GO:0019082//GO:0007165	viral protein processing//signal transduction	GO:0003677//GO:0008270//GO:0005515	DNA binding//zinc ion binding//protein binding	--	--	KOG1294	Apurinic/apyrimidinic endonuclease and related enzymes
Cluster-4594.10281	355	12.36	488	16.8	418	14.35	186	6.34	159	5.15	141	4.8	1885	--	--	--	--	--	--	--	--	--	--	--	--	--	--	--	--	--	--	--	--	--	--	--	--	--	--	--	--
Cluster-4594.10282	397	9.33	443	10.35	408.15	9.5	636	14.64	700	15.4	626	14.44	2658	1389575794	XP_024932173.1	788	8.2e-81	uncharacterized protein LOC107434680 isoform X2 [Ziziphus jujuba]	XM_024180860.1	XM_024180860	209	2.47536e-103	PREDICTED: Citrus clementina uncharacterized LOC18036763 (LOC18036763), mRNA	--	--	--	--	O60066	190	6.8e-13	Alpha-ketoglutarate-dependent dioxygenase abh1 OS=Schizosaccharomyces pombe (strain 972 / ATCC 24843) OX=284812 GN=abh1 PE=2 SV=3	--	--	--	--	--	--	--	--	KOG2731	DNA alkylation damage repair protein
Cluster-4594.10283	194	4.42	174	3.94	144	3.25	113	2.52	88	1.88	75	1.68	2735	1269919975	XP_022771860.1	2024	4e-224	F-box/kelch-repeat protein At5g15710-like [Durio zibethinus]	XM_006482390.2	XM_006482390	814	0	PREDICTED: Citrus sinensis F-box/kelch-repeat protein At5g15710 (LOC102621205), mRNA	--	--	--	--	Q9LFV5	1898	6.2e-211	F-box/kelch-repeat protein At5g15710 OS=Arabidopsis thaliana OX=3702 GN=At5g15710 PE=2 SV=1	PF01344//PF00646//PF12937	Kelch motif//F-box domain//F-box-like	--	--	GO:0005515	protein binding	--	--	--	--
Cluster-4594.10284	65	1.18	72	1.3	65	1.17	36	0.64	32	0.54	28	0.5	3370	1350253661	XP_024044481.1	2945	0	uncharacterized protein LOC18048784 [Citrus clementina]	XM_006478685.3	XM_006478685	1232	0	PREDICTED: Citrus sinensis uncharacterized LOC102609198 (LOC102609198), mRNA	--	--	--	--	--	--	--	--	--	--	--	--	--	--	--	--	--	--
Cluster-4594.10285	597	13.61	746	16.91	603	13.62	298	6.65	285.84	6.1	288	6.44	2732	1350217716	XP_024046748.1	1047	7.8e-111	mediator of RNA polymerase II transcription subunit 16 [Citrus clementina]	XM_006467765.3	XM_006467765	369	0	PREDICTED: Citrus sinensis mediator of RNA polymerase II transcription subunit 16 (LOC102610216), transcript variant X1, mRNA	--	--	--	--	F4JGZ1	890	4.7e-94	Mediator of RNA polymerase II transcription subunit 16 OS=Arabidopsis thaliana OX=3702 GN=MED16 PE=1 SV=1	--	--	--	--	--	--	--	--	--	--
Cluster-4594.10286	54	2.02	59.29	2.19	42	1.55	111	4.07	125	4.35	90	3.29	1773	567890793	XP_006437917.1	936	3.8e-98	ninja-family protein AFP2 [Citrus clementina]	XM_006437854.2	XM_006437854	404	0	PREDICTED: Citrus clementina ninja-family protein AFP2 (LOC18044201), mRNA	--	--	--	--	Q9LMX5	365	2.3e-33	Ninja-family protein AFP2 OS=Arabidopsis thaliana OX=3702 GN=AFP2 PE=1 SV=1	PF02932	Neurotransmitter-gated ion-channel transmembrane region	GO:0006811	ion transport	--	--	GO:0016021	integral component of membrane	--	--
Cluster-4594.10287	264	4.09	343	5.29	251	3.86	327	4.95	288	4.19	273	4.15	3894	1350222011	XP_024047214.1	1839	1.6e-202	MACPF domain-containing protein CAD1 [Citrus clementina]	XM_006467520.3	XM_006467520	826	0	PREDICTED: Citrus sinensis MACPF domain-containing protein CAD1 (LOC102619755), mRNA	--	--	--	--	Q9C7N2	1651	3.9e-182	MACPF domain-containing protein CAD1 OS=Arabidopsis thaliana OX=3702 GN=CAD1 PE=2 SV=1	PF01578//PF16647	Cytochrome C assembly protein//Granulocyte colony-stimulating factor	GO:0017004//GO:0007165//GO:0045639	cytochrome complex assembly//signal transduction//positive regulation of myeloid cell differentiation	GO:0020037//GO:0005125	heme binding//cytokine activity	--	--	--	--
Cluster-4594.10288	105	4.41	142	5.87	120	4.95	102	4.19	111.87	4.36	102	4.18	1611	1130859447	GAV60906.1	329	8.3e-28	Serinc domain-containing protein [Cephalotus follicularis]	XM_006489226.2	XM_006489226	100	5.82468e-43	PREDICTED: Citrus sinensis probable serine incorporator (LOC102626140), mRNA	--	--	--	--	--	--	--	--	--	--	--	--	--	--	--	--	--	--
Cluster-4594.10289	303	3.3	327	3.56	313	3.39	211	2.25	255	2.61	237	2.54	5418	568850444	XP_006478923.1	3315	0	pentatricopeptide repeat-containing protein At5g27270 isoform X1 [Citrus sinensis]	XM_006478860.3	XM_006478860	1211	0	PREDICTED: Citrus sinensis pentatricopeptide repeat-containing protein At5g27270 (LOC102615146), transcript variant X1, mRNA	--	--	--	--	O04647	2642	6.6e-297	Pentatricopeptide repeat-containing protein At5g27270 OS=Arabidopsis thaliana OX=3702 GN=EMB976 PE=2 SV=2	PF00515//PF13176//PF09477//PF17049//PF15453	Tetratricopeptide repeat//Tetratricopeptide repeat//Bacterial type II secretion system chaperone protein (type_III_yscG)//ATPase expression protein 1//Protein incorporated later into Tight Junctions	GO:0009405//GO:0006417	pathogenesis//regulation of translation	GO:0045182//GO:0005515	translation regulator activity//protein binding	GO:0005923	bicellular tight junction	--	--
Cluster-4594.10290	947.45	30.16	1023.75	32.25	861.19	27.06	865.24	26.95	808.83	24	659.8	20.56	2036	1130859932	GAV60483.1	278	8.6e-22	NUDIX domain-containing protein [Cephalotus follicularis]	--	--	--	--	--	K07766	E3.6.1.52	diphosphoinositol-polyphosphate diphosphatase	http://www.genome.jp/dbget-bin/www_bget?ko:K07766	Q9ZU95	217	3.9e-16	Nudix hydrolase 17, mitochondrial OS=Arabidopsis thaliana OX=3702 GN=NUDT17 PE=2 SV=1	--	--	--	--	--	--	--	--	--	--
Cluster-4594.10291	28	1.05	37	1.37	39	1.44	28	1.03	36	1.26	30	1.1	1769	1552218486	RVW70296.1	518	1.1e-49	Retrovirus-related Pol polyprotein from transposon TNT 1-94 [Vitis vinifera]	CP025655.1	CP025655	66	5.09607e-24	Ipomoea trifida cultivar NCNSP0306 chromosome 12	--	--	--	--	P10978	244	2.5e-19	Retrovirus-related Pol polyprotein from transposon TNT 1-94 OS=Nicotiana tabacum OX=4097 PE=2 SV=1	--	--	--	--	--	--	--	--	--	--
Cluster-4594.10292	96	1.5	91.18	1.42	101	1.57	55	0.84	65	0.96	55	0.85	3853	1389538487	XP_024949060.1	325	5.8e-27	F-box protein At3g58530 isoform X4 [Citrus sinensis]	LT855379.1	LT855379	166	2.88355e-79	Betula pendula genome assembly, organelle: mitochondrion	K10268	FBXL2_20	F-box and leucine-rich repeat protein 2/20	http://www.genome.jp/dbget-bin/www_bget?ko:K10268	Q8LB33	240	1.6e-18	F-box protein At3g58530 OS=Arabidopsis thaliana OX=3702 GN=At3g58530 PE=2 SV=1	PF00872//PF07836	Transposase, Mutator family//DmpG-like communication domain	GO:0019439//GO:0006313	aromatic compound catabolic process//transposition, DNA-mediated	GO:0016833//GO:0003677//GO:0004803	oxo-acid-lyase activity//DNA binding//transposase activity	--	--	--	--
Cluster-4594.10293	152	5.55	180	6.49	113	4.07	98	3.5	67	2.28	64	2.29	1810	557547411	ESR58389.1	1113	1.1e-118	hypothetical protein CICLE_v10019779mg [Citrus clementina]	XM_006490954.3	XM_006490954	217	5.98331e-108	PREDICTED: Citrus sinensis plant UBX domain-containing protein 8 (LOC102626751), mRNA	--	--	--	--	F4JPR7	423	4.5e-40	Plant UBX domain-containing protein 8 OS=Arabidopsis thaliana OX=3702 GN=PUX8 PE=1 SV=1	PF00789	UBX domain	--	--	GO:0005515	protein binding	--	--	--	--
Cluster-4594.10294	433	29.15	400	26.24	400	26.2	535	35.22	557.99	34.46	496	32.39	1109	641864254	KDO82940.1	771	3.2e-79	hypothetical protein CISIN_1g026833mg [Citrus sinensis]	XM_002316097.2	XM_002316097	104	2.37583e-45	PREDICTED: Populus trichocarpa E3 ubiquitin-protein ligase MPSR1 (LOC7492935), mRNA	--	--	--	--	Q9LQX2	527	2.4e-52	E3 ubiquitin-protein ligase MPSR1 OS=Arabidopsis thaliana OX=3702 GN=MPSR1 PE=1 SV=1	PF12861//PF16685//PF12906//PF12678//PF00097	Anaphase-promoting complex subunit 11 RING-H2 finger//zinc RING finger of MSL2//RING-variant domain//RING-H2 zinc finger domain//Zinc finger, C3HC4 type (RING finger)	GO:0016567	protein ubiquitination	GO:0061630//GO:0004842//GO:0008270//GO:0046872	ubiquitin protein ligase activity//ubiquitin-protein transferase activity//zinc ion binding//metal ion binding	GO:0005680	anaphase-promoting complex	--	--
Cluster-4594.10296	314	4.92	360	5.62	319	4.97	173	2.65	168	2.47	183	2.82	3849	567910467	XP_006447547.1	2977	0	glutamate receptor 3.7 [Citrus clementina]	XM_006469627.3	XM_006469627	1061	0	PREDICTED: Citrus sinensis glutamate receptor 3.7 (LOC102611344), mRNA	K05387	GRIP	glutamate receptor, ionotropic, plant	http://www.genome.jp/dbget-bin/www_bget?ko:K05387	Q9SDQ4	2241	1.5e-250	Glutamate receptor 3.7 OS=Arabidopsis thaliana OX=3702 GN=GLR3.7 PE=2 SV=2	PF00060//PF13903//PF01292//PF05434//PF10613//PF07651	Ligand-gated ion channel//PMP-22/EMP/MP20/Claudin tight junction//Prokaryotic cytochrome b561//TMEM9//Ligated ion channel L-glutamate- and glycine-binding site//ANTH domain	GO:0007165//GO:0006118//GO:0007268//GO:0006811	signal transduction//obsolete electron transport//chemical synaptic transmission//ion transport	GO:0005543//GO:0004970//GO:0009055//GO:0015276	phospholipid binding//ionotropic glutamate receptor activity//electron transfer activity//ligand-gated ion channel activity	GO:0016021//GO:0016020	integral component of membrane//membrane	--	--
Cluster-4594.10297	110.98	4.95	159.6	7	127.35	5.57	88.94	3.88	103.89	4.29	66.06	2.87	1533	557553990	ESR64004.1	139	8.5e-06	hypothetical protein CICLE_v10007968mg [Citrus clementina]	--	--	--	--	--	--	--	--	--	--	--	--	--	--	--	--	--	--	--	--	--	--	--
Cluster-4594.10298	324	7	361	7.75	313	6.7	217	4.59	255.02	5.16	199	4.22	2869	1338477856	PON99781.1	535	1.9e-51	Zinc finger, LSD1-type domain containing protein [Trema orientale]	XM_022901143.1	XM_022901143	161	1.28908e-76	PREDICTED: Durio zibethinus metacaspase-1 (LOC111304534), mRNA	--	--	--	--	Q7XJE6	488	2.1e-47	Metacaspase-1 OS=Arabidopsis thaliana OX=3702 GN=AMC1 PE=1 SV=1	--	--	--	--	--	--	--	--	KOG1546	Metacaspase involved in regulation of apoptosis
Cluster-4594.10299	523	12.98	479	11.81	445	10.94	443	10.77	431	10.01	442	10.76	2532	557554886	ESR64900.1	2822	0	hypothetical protein CICLE_v10007782mg [Citrus clementina]	XM_006451597.2	XM_006451597	1058	0	PREDICTED: Citrus clementina actin-interacting protein 1-2 (LOC18056130), mRNA	--	--	--	--	Q9LV35	2522	2.5e-283	Actin-interacting protein 1-2 OS=Arabidopsis thaliana OX=3702 GN=AIP1-2 PE=2 SV=1	PF00400//PF04831	WD domain, G-beta repeat//Popeye protein conserved region	--	--	GO:0005515	protein binding	GO:0016020	membrane	KOG0318	WD40 repeat stress protein/actin interacting protein
Cluster-4594.10301	225	22.88	323	31.52	218	21.27	226	22.44	304	27.92	159	15.54	828	557531783	ESR42966.1	145	9.2e-07	hypothetical protein CICLE_v10013261mg [Citrus clementina]	--	--	--	--	--	--	--	--	--	--	--	--	--	PF14641	Helix-turn-helix DNA-binding domain of SPT6	--	--	GO:0003677	DNA binding	--	--	--	--
Cluster-4594.10302	681	10.52	817	12.59	592	9.09	245.77	3.72	327.28	4.75	275	4.18	3900	1269960198	XP_022730211.1	525	3.8e-50	protein STRICTOSIDINE SYNTHASE-LIKE 4-like isoform X1 [Durio zibethinus]	XM_006381544.2	XM_006381544	110	3.93975e-48	PREDICTED: Populus trichocarpa protein STRICTOSIDINE SYNTHASE-LIKE 4 (LOC18100320), mRNA	--	--	--	--	Q9CAZ7	195	2.6e-13	Protein STRICTOSIDINE SYNTHASE-LIKE 5 OS=Arabidopsis thaliana OX=3702 GN=SSL5 PE=2 SV=1	PF01436	NHL repeat	--	--	GO:0005515	protein binding	--	--	KOG1520	Predicted alkaloid synthase/Surface mucin Hemomucin
Cluster-4594.10303	29	2.83	44	4.12	22	2.06	49.36	4.7	47	4.14	31	2.91	852	--	--	--	--	--	XM_012226493.2	XM_012226493	49	6.78608e-15	PREDICTED: Jatropha curcas protein DSS1 HOMOLOG ON CHROMOSOME V (LOC105641835), transcript variant X6, mRNA	--	--	--	--	--	--	--	--	PF05160	DSS1/SEM1 family	GO:0043248//GO:0006406	proteasome assembly//mRNA export from nucleus	--	--	GO:0008541	proteasome regulatory particle, lid subcomplex	--	--
Cluster-4594.10304	517.15	8.58	477	7.89	478.02	7.88	323.98	5.26	356	5.55	376.06	6.13	3650	1562640221	RXH80605.1	1152	6.9e-123	hypothetical protein DVH24_004519 [Malus domestica]	XM_006480662.3	XM_006480662	303	1.8981e-155	PREDICTED: Citrus sinensis UDP-glucuronic acid decarboxylase 1 (LOC102615730), mRNA	K08678	UXS1, uxs	UDP-glucuronate decarboxylase	http://www.genome.jp/dbget-bin/www_bget?ko:K08678	Q8VZC0	729	3e-75	UDP-glucuronic acid decarboxylase 1 OS=Arabidopsis thaliana OX=3702 GN=UXS1 PE=1 SV=1	PF01073//PF01370	3-beta hydroxysteroid dehydrogenase/isomerase family//NAD dependent epimerase/dehydratase family	GO:0055114//GO:0008209//GO:0008207//GO:0006694//GO:0008210	oxidation-reduction process//androgen metabolic process//C21-steroid hormone metabolic process//steroid biosynthetic process//estrogen metabolic process	GO:0050662//GO:0003824//GO:0003854//GO:0016616	obsolete coenzyme binding//catalytic activity//3-beta-hydroxy-delta5-steroid dehydrogenase activity//oxidoreductase activity, acting on the CH-OH group of donors, NAD or NADP as acceptor	--	--	KOG1429	dTDP-glucose 4-6-dehydratase/UDP-glucuronic acid decarboxylase
Cluster-4594.10305	194	5.81	243	7.21	174	5.15	180.73	5.3	272.78	7.62	195.99	5.75	2147	1570242437	RYR21874.1	592	3.5e-58	hypothetical protein Ahy_B03g067178 [Arachis hypogaea]	XM_006469595.3	XM_006469595	240	1.16619e-120	PREDICTED: Citrus sinensis protein usf (LOC102627224), mRNA	K01061	E3.1.1.45	carboxymethylenebutenolidase	http://www.genome.jp/dbget-bin/www_bget?ko:K01061	P46209	151	1.8e-08	Protein usf OS=Aquifex pyrophilus OX=2714 GN=usf PE=4 SV=1	PF15972//PF01084//PF01738	Unpaired protein//Ribosomal protein S18//Dienelactone hydrolase family	GO:0007259//GO:0042254//GO:0001700//GO:0006412	receptor signaling pathway via JAK-STAT//ribosome biogenesis//embryonic development via the syncytial blastoderm//translation	GO:0016787//GO:0003735	hydrolase activity//structural constituent of ribosome	GO:0005840	ribosome	--	--
Cluster-4594.10306	49	2.32	53	2.46	44	2.04	48	2.22	64	2.8	47	2.17	1461	1137237550	OMO99080.1	636	1.9e-63	Histidine phosphatase superfamily, clade-1 [Corchorus olitorius]	XM_027258734.1	XM_027258734	84	4.13686e-34	PREDICTED: Coffea arabica phosphoglycerate mutase-like protein AT74H (LOC113732775), mRNA	--	--	--	--	Q9MAA2	588	2.7e-59	Phosphoglycerate mutase-like protein AT74 OS=Arabidopsis thaliana OX=3702 GN=At3g05170 PE=2 SV=1	--	--	--	--	--	--	--	--	--	--
Cluster-4594.10308	375	9.71	435	11.17	356	9.12	269	6.81	334	8.08	234.99	5.96	2440	557526182	ESR37488.1	1746	6.1e-192	hypothetical protein CICLE_v10028521mg [Citrus clementina]	XM_006424184.2	XM_006424184	729	0	PREDICTED: Citrus clementina F-box/LRR-repeat protein At1g67190 (LOC18034717), transcript variant X2, mRNA	--	--	--	--	Q9ZW88	1534	8.9e-169	F-box/LRR-repeat protein At1g67190 OS=Arabidopsis thaliana OX=3702 GN=At1g67190 PE=2 SV=1	PF13855//PF00646//PF13516//PF12937	Leucine rich repeat//F-box domain//Leucine Rich repeat//F-box-like	--	--	GO:0005515	protein binding	--	--	--	--
Cluster-4594.10309	168	5.07	162	4.84	146	4.35	196	5.78	176	4.95	160	4.72	2134	1315970294	GAY37279.1	1108	5.1e-118	hypothetical protein CUMW_027820 [Citrus unshiu]	XM_025097770.1	XM_025097770	318	5.05973e-164	PREDICTED: Citrus sinensis choline monooxygenase, chloroplastic (LOC102612047), mRNA	K00499	CMO	choline monooxygenase	http://www.genome.jp/dbget-bin/www_bget?ko:K00499	Q9SZR0	920	1.2e-97	Choline monooxygenase, chloroplastic OS=Arabidopsis thaliana OX=3702 GN=At4g29890 PE=2 SV=2	PF00848//PF00355	Ring hydroxylating alpha subunit (catalytic domain)//Rieske [2Fe-2S] domain	GO:0055114//GO:0044237	oxidation-reduction process//cellular metabolic process	GO:0051537//GO:0005506//GO:0016491	2 iron, 2 sulfur cluster binding//iron ion binding//oxidoreductase activity	--	--	--	--
Cluster-4594.1031	28	1.27	15	0.67	15	0.67	10	0.44	12	0.5	9	0.4	1514	508775989	EOY23245.1	1764	3.1e-194	Transducin family protein / WD-40 repeat family protein [Theobroma cacao]	XM_024018568.1	XM_024018568	470	0	PREDICTED: Quercus suber cell division cycle 20.2, cofactor of APC complex-like (LOC111986885), mRNA	K03363	CDC20	cell division cycle 20, cofactor of APC complex	http://www.genome.jp/dbget-bin/www_bget?ko:K03363	Q9SZA4	1670	9.4e-185	Cell division cycle 20.1, cofactor of APC complex OS=Arabidopsis thaliana OX=3702 GN=CDC20-1 PE=1 SV=1	PF00400	WD domain, G-beta repeat	--	--	GO:0005515	protein binding	--	--	KOG0305	Anaphase promoting complex, Cdc20, Cdh1, and Ama1 subunits
Cluster-4594.10310	192.06	3.91	214	4.34	217.63	4.4	177	3.53	176	3.36	120	2.4	3024	568860101	XP_006483565.1	472	4.1e-44	uncharacterized protein LOC102628647 isoform X1 [Citrus sinensis]	XM_006483502.2	XM_006483502	206	1.31231e-101	PREDICTED: Citrus sinensis uncharacterized LOC102628647 (LOC102628647), transcript variant X1, mRNA	K11507	CENPO	centromere protein O	http://www.genome.jp/dbget-bin/www_bget?ko:K11507	--	--	--	--	PF09496	Cenp-O kinetochore centromere component	GO:0034508	centromere complex assembly	--	--	GO:0000776	kinetochore	--	--
Cluster-4594.10311	105	2.38	123	2.78	106	2.38	38	0.84	62	1.32	50	1.11	2743	1063507229	XP_007027869.2	2076	3.7e-230	PREDICTED: uncharacterized protein At5g41620 [Theobroma cacao]	XM_006481646.2	XM_006481646	768	0	PREDICTED: Citrus sinensis uncharacterized LOC102631068 (LOC102631068), mRNA	--	--	--	--	Q66GQ2	350	2e-31	Uncharacterized protein At5g41620 OS=Arabidopsis thaliana OX=3702 GN=At5g41620 PE=2 SV=2	PF09036	Bcr-Abl oncoprotein oligomerisation domain	GO:0006468//GO:0016310//GO:0007165//GO:0009069	protein phosphorylation//phosphorylation//signal transduction//serine family amino acid metabolic process	GO:0004674//GO:0005096	protein serine/threonine kinase activity//GTPase activator activity	--	--	--	--
Cluster-4594.10312	169	4.55	164	4.38	163	4.34	75	1.97	80	2.01	98	2.58	2358	568846683	XP_006477177.1	2510	1.5e-280	O-fucosyltransferase 29 [Citrus sinensis]	XM_006477114.3	XM_006477114	972	0	PREDICTED: Citrus sinensis O-fucosyltransferase 29 (LOC102628135), mRNA	--	--	--	--	Q8LPF8	2055	3.3e-229	O-fucosyltransferase 29 OS=Arabidopsis thaliana OX=3702 GN=OFUT29 PE=2 SV=1	--	--	--	--	--	--	--	--	--	--
Cluster-4594.10313	552.88	12.31	619	13.7	602	13.28	745	16.23	766	15.97	588	12.84	2792	823225571	XP_012445589.1	2481	4.2e-277	PREDICTED: ruBisCO large subunit-binding protein subunit beta, chloroplastic-like [Gossypium raimondii]	XM_010656337.2	XM_010656337	1030	0	PREDICTED: Vitis vinifera ruBisCO large subunit-binding protein subunit beta, chloroplastic (LOC100261815), transcript variant X1, mRNA	K04077	groEL, HSPD1	chaperonin GroEL	http://www.genome.jp/dbget-bin/www_bget?ko:K04077	P08927	2394	1.9e-268	RuBisCO large subunit-binding protein subunit beta, chloroplastic OS=Pisum sativum OX=3888 PE=1 SV=2	PF00118	TCP-1/cpn60 chaperonin family	--	--	GO:0005524	ATP binding	--	--	KOG0356	Mitochondrial chaperonin, Cpn60/Hsp60p
Cluster-4594.10314	225	9.84	232	9.98	198.94	8.54	204.98	8.77	223	9.04	203	8.66	1558	568867095	XP_006486880.1	502	7e-48	protein SHORT HYPOCOTYL IN WHITE LIGHT 1 [Citrus sinensis]	XM_006486817.3	XM_006486817	220	1.10466e-109	PREDICTED: Citrus sinensis protein SHORT HYPOCOTYL IN WHITE LIGHT 1 (LOC102621139), mRNA	--	--	--	--	F4I3V6	172	4.9e-11	Protein SHORT HYPOCOTYL IN WHITE LIGHT 1 OS=Arabidopsis thaliana OX=3702 GN=SHW1 PE=1 SV=1	--	--	--	--	--	--	--	--	--	--
Cluster-4594.10315	41	3.68	47	4.06	41	3.54	14	1.23	27	2.2	22	1.9	902	--	--	--	--	--	--	--	--	--	--	--	--	--	--	--	--	--	--	--	--	--	--	--	--	--	--	--	--
Cluster-4594.10316	117	3.81	136	4.39	101	3.25	125	3.99	119	3.61	94	3	1995	557554911	ESR64925.1	1153	2.9e-123	hypothetical protein CICLE_v10008533mg [Citrus clementina]	XM_006451622.2	XM_006451622	447	0	PREDICTED: Citrus clementina cyclin-dependent kinase D-3 (LOC18053680), mRNA	K02202	CDK7	cyclin-dependent kinase 7	http://www.genome.jp/dbget-bin/www_bget?ko:K02202	P29620	888	5.9e-94	Cyclin-dependent kinase D-1 OS=Oryza sativa subsp. japonica OX=39947 GN=CDKD-1 PE=1 SV=1	PF07714//PF00069	Protein tyrosine and serine/threonine kinase//Protein kinase domain	GO:0006468	protein phosphorylation	GO:0004672//GO:0005524	protein kinase activity//ATP binding	--	--	KOG0659	Cdk activating kinase (CAK)/RNA polymerase II transcription initiation/nucleotide excision repair factor TFIIH/TFIIK, kinase subunit CDK7
Cluster-4594.10317	69	2.36	79	2.68	67	2.26	19	0.64	41	1.31	37	1.24	1911	557532054	ESR43237.1	2007	2.6e-222	hypothetical protein CICLE_v10011486mg [Citrus clementina]	XM_006481586.3	XM_006481586	854	0	PREDICTED: Citrus sinensis F-box protein At5g06550 (LOC102615238), mRNA	--	--	--	--	Q67XX3	1732	7.7e-192	F-box protein At5g06550 OS=Arabidopsis thaliana OX=3702 GN=At5g06550 PE=2 SV=1	PF12937//PF00646	F-box-like//F-box domain	--	--	GO:0005515	protein binding	--	--	KOG2130	Phosphatidylserine-specific receptor PtdSerR, contains JmjC domain
Cluster-4594.10318	32	3.36	36	3.62	31	3.12	58	5.94	75	7.1	43	4.33	811	1315965243	GAY42715.1	246	1.8e-18	hypothetical protein CUMW_069010 [Citrus unshiu]	XM_023687658.1	XM_023687658	35	3.90726e-07	PREDICTED: Cucurbita pepo subsp. pepo uncharacterized LOC111803316 (LOC111803316), mRNA	--	--	--	--	--	--	--	--	--	--	--	--	--	--	--	--	--	--
Cluster-4594.10319	181	2.8	190	2.93	159	2.44	100	1.51	81	1.18	96	1.46	3897	1344055101	XP_023910931.1	3539	0	gamma-tubulin complex component 5-like isoform X1 [Quercus suber]	XM_024055165.1	XM_024055165	1066	0	PREDICTED: Quercus suber gamma-tubulin complex component 5-like (LOC112022549), transcript variant X3, mRNA	K16572	TUBGCP5, GCP5	gamma-tubulin complex component 5	http://www.genome.jp/dbget-bin/www_bget?ko:K16572	Q8BKN5	334	2e-29	Gamma-tubulin complex component 5 OS=Mus musculus OX=10090 GN=Tubgcp5 PE=2 SV=2	PF04130	Gamma tubulin complex component C-terminal	--	--	GO:0043015	gamma-tubulin binding	GO:0045298	tubulin complex	--	--
Cluster-4594.10320	215	6.13	280	7.91	208	5.86	49	1.37	88	2.34	67	1.87	2242	557524924	ESR36230.1	1568	2.5e-171	hypothetical protein CICLE_v10028522mg [Citrus clementina]	XM_006486989.3	XM_006486989	458	0	PREDICTED: Citrus sinensis U-box domain-containing protein 26 (LOC102621141), mRNA	--	--	--	--	Q9FXA4	1243	4.5e-135	U-box domain-containing protein 26 OS=Arabidopsis thaliana OX=3702 GN=PUB26 PE=2 SV=1	PF11789//PF08367//PF04564//PF00514//PF02599	Zinc-finger of the MIZ type in Nse subunit//Peptidase M16C associated//U-box domain//Armadillo/beta-catenin-like repeat//Global regulator protein family	GO:0006402//GO:0006508//GO:0006109//GO:0016567	mRNA catabolic process//proteolysis//regulation of carbohydrate metabolic process//protein ubiquitination	GO:0008270//GO:0004842//GO:0003723//GO:0005515	zinc ion binding//ubiquitin-protein transferase activity//RNA binding//protein binding	--	--	--	--
Cluster-4594.10321	342.04	5.89	397.04	6.81	317.99	5.44	217.97	3.68	224	3.62	179	3.03	3527	694372933	XP_009363707.1	1313	1.4e-141	PREDICTED: uncharacterized protein LOC103953661 [Pyrus x bretschneideri]	XM_024028207.1	XM_024028207	194	7.18334e-95	PREDICTED: Quercus suber uncharacterized LOC111996255 (LOC111996255), transcript variant X2, mRNA	--	--	--	--	--	--	--	--	PF07819//PF03368	PGAP1-like protein//Dicer dimerisation domain	GO:0051252	regulation of RNA metabolic process	GO:0016788//GO:0016891	hydrolase activity, acting on ester bonds//endoribonuclease activity, producing 5'-phosphomonoesters	--	--	--	--
Cluster-4594.10322	317.47	5.39	421.39	7.13	283.89	4.79	299.68	4.98	324.21	5.17	253.62	4.23	3572	1350316276	XP_024036249.1	570	2.1e-55	vam6/Vps39-like protein isoform X3 [Citrus clementina]	XM_021978802.1	XM_021978802	183	9.47878e-89	PREDICTED: Prunus avium vam6/Vps39-like protein (LOC110774260), transcript variant X2, mRNA	K20183	VPS39, VAM6	Vam6/Vps39-like protein vacuolar protein sorting-associated protein 39	http://www.genome.jp/dbget-bin/www_bget?ko:K20183	Q8L5Y0	481	1.7e-46	Vacuolar sorting protein 39 OS=Arabidopsis thaliana OX=3702 GN=VPS39 PE=1 SV=1	--	--	--	--	--	--	--	--	--	--
Cluster-4594.10323	80	7.57	120	10.93	102	9.29	61	5.64	66	5.66	64	5.83	869	567917826	XP_006450919.1	595	6.4e-59	uncharacterized protein LOC18054511 isoform X3 [Citrus clementina]	XM_006450856.2	XM_006450856	306	9.44123e-158	PREDICTED: Citrus clementina uncharacterized LOC18054511 (LOC18054511), transcript variant X3, mRNA	--	--	--	--	--	--	--	--	--	--	--	--	--	--	--	--	--	--
Cluster-4594.10324	108	6.48	95	5.57	90	5.27	87	5.1	99	5.46	70	4.08	1211	567890899	XP_006437970.1	1365	4.6e-148	uncharacterized protein LOC18044825 isoform X1 [Citrus clementina]	XM_006484106.3	XM_006484106	535	0	PREDICTED: Citrus sinensis 4-sulfomuconolactone hydrolase (LOC102625835), transcript variant X2, mRNA	--	--	--	--	--	--	--	--	PF05251//PF04909	Oligosaccharyltransferase subunit 5//Amidohydrolase	GO:0006487	protein N-linked glycosylation	GO:0016787	hydrolase activity	GO:0034998	oligosaccharyltransferase I complex	--	--
Cluster-4594.10325	572.99	8.54	695.99	10.34	531	7.86	337	4.91	417	5.84	283	4.14	4035	1350286909	XP_024038656.1	1032	6.3e-109	DNA-binding protein HEXBP isoform X2 [Citrus clementina]	XM_024182888.1	XM_024182888	337	2.64104e-174	PREDICTED: Citrus clementina DNA-binding protein HEXBP (LOC18041645), transcript variant X6, mRNA	K09250	CNBP	cellular nucleic acid-binding protein	http://www.genome.jp/dbget-bin/www_bget?ko:K09250	Q04832	319	1.1e-27	DNA-binding protein HEXBP OS=Leishmania major OX=5664 GN=HEXBP PE=4 SV=1	PF01254//PF00098//PF00937	Nuclear transition protein 2//Zinc knuckle//Coronavirus nucleocapsid	GO:0007283	spermatogenesis	GO:0008270//GO:0003676//GO:0003677	zinc ion binding//nucleic acid binding//DNA binding	GO:0005634//GO:0019013//GO:0000786	nucleus//viral nucleocapsid//nucleosome	KOG4400	E3 ubiquitin ligase interacting with arginine methyltransferase
Cluster-4594.10326	20	0.77	12	0.46	13	0.49	42	1.59	60	2.15	42	1.58	1728	--	--	--	--	--	--	--	--	--	--	--	--	--	--	--	--	--	--	--	--	--	--	--	--	--	--	--	--
Cluster-4594.10327	969.99	73.64	964.98	71.09	837	61.61	812	60.25	972	67.42	792.53	58.22	1015	629099767	KCW65532.1	934	3.7e-98	hypothetical protein EUGRSUZ_G02932 [Eucalyptus grandis]	XM_006486039.2	XM_006486039	482	0	PREDICTED: Citrus sinensis actin (LOC102619732), transcript variant X2, mRNA	K10355	ACTF	actin, other eukaryote	http://www.genome.jp/dbget-bin/www_bget?ko:K10355	O81221	921	4.5e-98	Actin OS=Gossypium hirsutum OX=3635 PE=3 SV=1	--	--	--	--	--	--	--	--	--	--
Cluster-4594.10328	215	4.79	248	5.49	192	4.24	180	3.93	165	3.44	162	3.54	2789	1350229591	XP_024047697.1	549	4.4e-53	mediator of RNA polymerase II transcription subunit 19a-like [Citrus clementina]	XR_003063969.1	XR_003063969	521	0	PREDICTED: Citrus sinensis mediator of RNA polymerase II transcription subunit 19a (LOC102615093), transcript variant X5, misc_RNA	--	--	--	--	Q6NQD9	427	2.4e-40	Probable mediator of RNA polymerase II transcription subunit 19b OS=Arabidopsis thaliana OX=3702 GN=MED19B PE=2 SV=1	PF10278//PF04499//PF02932//PF03522//PF01080	Mediator of RNA pol II transcription subunit 19//SIT4 phosphatase-associated protein//Neurotransmitter-gated ion-channel transmembrane region//Solute carrier family 12//Presenilin	GO:0016485//GO:0043666//GO:0006357//GO:0006811	protein processing//regulation of phosphoprotein phosphatase activity//regulation of transcription by RNA polymerase II//ion transport	GO:0022857//GO:0003712//GO:0019903//GO:0004190	transmembrane transporter activity//transcription coregulator activity//protein phosphatase binding//aspartic-type endopeptidase activity	GO:0016592//GO:0016021//GO:0005667//GO:0016020	mediator complex//integral component of membrane//transcription regulator complex//membrane	--	--
Cluster-4594.10329	111	3.88	117	4.04	122	4.21	95	3.25	114	3.71	141	4.82	1878	1315964160	GAY43846.1	1470	4.8e-160	hypothetical protein CUMW_077730 [Citrus unshiu]	XM_024034485.1	XM_024034485	103	1.4639e-44	PREDICTED: Quercus suber hydrogen peroxide stress regulator 1 (LOC112002334), transcript variant X2, mRNA	--	--	--	--	--	--	--	--	PF00564	PB1 domain	--	--	GO:0005515	protein binding	--	--	--	--
Cluster-4594.1033	46	1.35	68	1.98	76	2.21	42	1.21	87	2.39	54	1.56	2178	1315965105	GAY42577.1	2036	1.3e-225	hypothetical protein CUMW_067980 [Citrus unshiu]	XM_022906306.1	XM_022906306	588	0	PREDICTED: Durio zibethinus RAN GTPase-activating protein 2-like (LOC111307945), transcript variant X2, mRNA	K14319	RANGAP1	Ran GTPase-activating protein 1	http://www.genome.jp/dbget-bin/www_bget?ko:K14319	Q9M651	1683	4.2e-186	RAN GTPase-activating protein 2 OS=Arabidopsis thaliana OX=3702 GN=RANGAP2 PE=1 SV=2	PF13516//PF13855//PF00560	Leucine Rich repeat//Leucine rich repeat//Leucine Rich Repeat	--	--	GO:0005515	protein binding	--	--	--	--
Cluster-4594.10330	67	3.23	65	3.08	39	1.85	62	2.93	81	3.62	54	2.54	1437	1315940950	GAY66364.1	786	7.5e-81	hypothetical protein CUMW_248190, partial [Citrus unshiu]	FJ466638.1	FJ466638	433	0	Canarium strictum ribulose-1,5-bisphosphate carboxylase/oxygenase large subunit (rbcL) gene, partial cds; chloroplast &amp;&amp; FJ466639.1 Canarium tramdenum ribulose-1,5-bisphosphate carboxylase/oxygenase large subunit (rbcL) gene, partial cds; chloroplast	--	--	--	--	P48713	747	9.5e-78	Ribulose bisphosphate carboxylase large chain OS=Populus tremuloides OX=3693 GN=rbcL PE=3 SV=1	PF00016	Ribulose bisphosphate carboxylase large chain, catalytic domain	--	--	GO:0000287	magnesium ion binding	--	--	--	--
Cluster-4594.10331	373	27.9	390	28.32	334	24.23	284	20.76	360	24.62	302	21.87	1026	1137236700	OMO98510.1	353	8.7e-31	hypothetical protein COLO4_13848 [Corchorus olitorius]	XM_002314345.3	XM_002314345	109	3.64308e-48	PREDICTED: Populus trichocarpa uncharacterized LOC7475909 (LOC7475909), mRNA	--	--	--	--	--	--	--	--	PF02300//PF02553	Fumarate reductase subunit C//Cobalt transport protein component CbiN	GO:0006824//GO:0009236	cobalt ion transport//cobalamin biosynthetic process	GO:0015087	cobalt ion transmembrane transporter activity	GO:0016020	membrane	--	--
Cluster-4594.10332	255	6.43	297	7.43	213	5.31	175	4.32	192.04	4.52	195.86	4.84	2499	1315969003	GAY39359.1	1669	5.3e-183	hypothetical protein CUMW_043750 [Citrus unshiu]	XM_006439210.2	XM_006439210	636	0	PREDICTED: Citrus clementina methyltransferase-like protein 17, mitochondrial (LOC18046830), mRNA	--	--	--	--	Q3U2U7	284	8.1e-24	Methyltransferase-like protein 17, mitochondrial OS=Mus musculus OX=10090 GN=Mettl17 PE=2 SV=2	PF09243//PF08241	Mitochondrial small ribosomal subunit Rsm22//Methyltransferase domain	GO:0006412	translation	GO:0008168	methyltransferase activity	--	--	KOG2539	Mitochondrial/chloroplast ribosome small subunit component
Cluster-4594.10333	776.01	21.14	816.78	22.07	824.25	22.2	741.45	19.77	743.08	18.91	778.09	20.77	2332	1350307844	XP_024037597.1	668	5.9e-67	acetyl-coenzyme A carboxylase carboxyl transferase subunit alpha, chloroplastic [Citrus clementina]	XM_024181829.1	XM_024181829	467	0	PREDICTED: Citrus clementina acetyl-coenzyme A carboxylase carboxyl transferase subunit alpha, chloroplastic (LOC18038719), transcript variant X2, mRNA	K01962	accA	acetyl-CoA carboxylase carboxyl transferase subunit alpha	http://www.genome.jp/dbget-bin/www_bget?ko:K01962	Q9LD43	400	2.7e-37	Acetyl-coenzyme A carboxylase carboxyl transferase subunit alpha, chloroplastic OS=Arabidopsis thaliana OX=3702 GN=CAC3 PE=1 SV=1	PF16716//PF02331//PF07830	Bone marrow stromal antigen 2//Apoptosis preventing protein//Protein serine/threonine phosphatase 2C, C-terminal domain	GO:0051607//GO:0006470//GO:0043066	defense response to virus//protein dephosphorylation//negative regulation of apoptotic process	GO:0004721//GO:0000287//GO:0030145//GO:0043027	phosphoprotein phosphatase activity//magnesium ion binding//manganese ion binding//cysteine-type endopeptidase inhibitor activity involved in apoptotic process	--	--	--	--
Cluster-4594.10334	80	2	112	2.78	88	2.17	235	5.74	170	3.97	180	4.4	2520	568860867	XP_006483935.1	2378	3.3e-265	ARM REPEAT PROTEIN INTERACTING WITH ABF2 [Citrus sinensis]	XM_006483872.3	XM_006483872	956	0	PREDICTED: Citrus sinensis ARM REPEAT PROTEIN INTERACTING WITH ABF2 (LOC102611014), mRNA	--	--	--	--	--	--	--	--	PF01602//PF00514//PF02985	Adaptin N terminal region//Armadillo/beta-catenin-like repeat//HEAT repeat	GO:0006886//GO:0016192	intracellular protein transport//vesicle-mediated transport	GO:0005515	protein binding	GO:0030117	membrane coat	--	--
Cluster-4594.10335	83	2.12	112	2.84	73	1.85	62	1.55	81	1.94	41	1.03	2466	743907764	XP_011047316.1	839	9.2e-87	PREDICTED: uncharacterized protein LOC105141704 [Populus euphratica]	XM_015527803.2	XM_015527803	339	1.24175e-175	PREDICTED: Citrus sinensis uncharacterized LOC102617442 (LOC102617442), mRNA	--	--	--	--	--	--	--	--	PF08023	Frog antimicrobial peptide	GO:0006952	defense response	--	--	GO:0005576	extracellular region	--	--
Cluster-4594.10336	176	3.88	200	4.39	207	4.53	117	2.53	139	2.87	111	2.4	2814	1227901786	XP_021887052.1	690	2e-69	uncharacterized protein LOC110806479 [Carica papaya]	XM_024602197.1	XM_024602197	90	3.71924e-37	PREDICTED: Populus trichocarpa uncharacterized LOC7487857 (LOC7487857), transcript variant X2, mRNA	--	--	--	--	--	--	--	--	PF13404//PF01459	AsnC-type helix-turn-helix domain//Eukaryotic porin	GO:0055085	transmembrane transport	GO:0043565	sequence-specific DNA binding	GO:0005741	mitochondrial outer membrane	--	--
Cluster-4594.10337	78.47	9.43	111	12.7	91.99	10.53	35.01	4.11	57.01	6.14	52	5.98	743	568880385	XP_006493100.1	629	6.2e-63	putative disease resistance RPP13-like protein 1 [Citrus sinensis]	XM_019218318.1	XM_019218318	38	7.66408e-09	PREDICTED: Vitis vinifera putative disease resistance RPP13-like protein 1 (LOC104878285), transcript variant X8, mRNA	--	--	--	--	Q9LRR4	306	6.7e-27	Putative disease resistance RPP13-like protein 1 OS=Arabidopsis thaliana OX=3702 GN=RPPL1 PE=3 SV=1	PF00931//PF05496	NB-ARC domain//Holliday junction DNA helicase RuvB P-loop domain	GO:0006310//GO:0006281	DNA recombination//DNA repair	GO:0043531//GO:0009378	ADP binding//four-way junction helicase activity	GO:0005657//GO:0009379	replication fork//Holliday junction helicase complex	--	--
Cluster-4594.10338	63.99	6.05	51.19	4.66	55.99	5.09	19.01	1.75	39	3.34	13.51	1.23	870	1315970729	GAY37714.1	901	2.1e-94	hypothetical protein CUMW_031170 [Citrus unshiu]	XM_004517245.3	XM_004517245	68	1.90116e-25	PREDICTED: Cicer arietinum putative disease resistance RPP13-like protein 1 (LOC101494471), mRNA	--	--	--	--	Q9LRR4	612	2.6e-62	Putative disease resistance RPP13-like protein 1 OS=Arabidopsis thaliana OX=3702 GN=RPPL1 PE=3 SV=1	PF00931	NB-ARC domain	--	--	GO:0043531	ADP binding	--	--	--	--
Cluster-4594.10339	102	6.93	116	7.67	96	6.34	75	4.98	54	3.36	60	3.95	1102	1216946111	XP_021669270.1	846	6.4e-88	probable tyrosine-protein phosphatase At1g05000 isoform X1 [Hevea brasiliensis]	XM_009359247.2	XM_009359247	181	3.7061e-88	PREDICTED: Pyrus x bretschneideri probable tyrosine-protein phosphatase At1g05000 (LOC103948239), mRNA	K18045	SIW14, OCA3	tyrosine-protein phosphatase SIW14	http://www.genome.jp/dbget-bin/www_bget?ko:K18045	Q9ZVN4	743	2.1e-77	Tyrosine-protein phosphatase DSP1 OS=Arabidopsis thaliana OX=3702 GN=DSP1 PE=1 SV=1	PF00782//PF00102	Dual specificity phosphatase, catalytic domain//Protein-tyrosine phosphatase	GO:0006470//GO:0006570//GO:0016311	protein dephosphorylation//tyrosine metabolic process//dephosphorylation	GO:0008138//GO:0004725	protein tyrosine/serine/threonine phosphatase activity//protein tyrosine phosphatase activity	--	--	KOG1572	Predicted protein tyrosine phosphatase
Cluster-4594.10340	401	5.93	457	6.74	420	6.17	324	4.69	327	4.54	353	5.13	4062	1350315463	XP_024036028.1	1219	1.3e-130	protein MLN51 homolog isoform X2 [Citrus clementina]	XM_025096804.1	XM_025096804	588	0	PREDICTED: Citrus sinensis protein MLN51 homolog (LOC102612593), mRNA	--	--	--	--	Q93ZJ9	477	5.5e-46	Protein MLN51 homolog OS=Arabidopsis thaliana OX=3702 GN=MLN51 PE=1 SV=1	--	--	--	--	--	--	--	--	--	--
Cluster-4594.10341	266	4.97	291	5.41	272	5.04	155	2.83	195	3.42	151	2.77	3275	1389614847	XP_024952880.1	800	4.1e-82	cytochrome c oxidase assembly protein COX11, mitochondrial [Citrus sinensis]	XM_025072383.1	XM_025072383	205	5.11612e-101	PREDICTED: Ziziphus jujuba cytochrome c oxidase assembly protein COX11, mitochondrial (LOC107416182), transcript variant X2, mRNA	K02258	COX11	cytochrome c oxidase assembly protein subunit 11	http://www.genome.jp/dbget-bin/www_bget?ko:K02258	Q8GWR0	571	5.6e-57	Cytochrome c oxidase assembly protein COX11, mitochondrial OS=Arabidopsis thaliana OX=3702 GN=COX11 PE=2 SV=1	PF04442	Cytochrome c oxidase assembly protein CtaG/Cox11	--	--	GO:0005507	copper ion binding	--	--	KOG2540	Cytochrome oxidase assembly factor COX11
Cluster-4594.10342	383	13.24	370	12.64	303	10.32	135	4.57	150	4.83	134	4.53	1897	557532030	ESR43213.1	745	5.6e-76	hypothetical protein CICLE_v10011928mg [Citrus clementina]	XM_006481604.3	XM_006481604	101	1.91318e-43	PREDICTED: Citrus sinensis uncharacterized LOC102620174 (LOC102620174), transcript variant X2, mRNA	--	--	--	--	O65639	185	1.9e-12	Cold shock protein 1 OS=Arabidopsis thaliana OX=3702 GN=CSP1 PE=1 SV=1	PF00098	Zinc knuckle	--	--	GO:0008270//GO:0003676	zinc ion binding//nucleic acid binding	--	--	KOG4400	E3 ubiquitin ligase interacting with arginine methyltransferase
Cluster-4594.10343	77	1.37	106	1.89	104.22	1.85	54	0.94	88	1.47	65	1.14	3412	1350307350	XP_024037496.1	831	1.1e-85	uncharacterized protein LOC18038541 isoform X3 [Citrus clementina]	XM_024181728.1	XM_024181728	336	8.02459e-174	PREDICTED: Citrus clementina uncharacterized LOC18038541 (LOC18038541), transcript variant X3, mRNA	--	--	--	--	--	--	--	--	PF00407//PF01585	Pathogenesis-related protein Bet v 1 family//G-patch domain	GO:0006952	defense response	GO:0003676	nucleic acid binding	--	--	--	--
Cluster-4594.10344	242	7.59	164	5.09	162	5.01	85	2.61	125	3.65	96	2.95	2063	1035928133	OAY57720.1	2085	2.5e-231	hypothetical protein MANES_02G118500 [Manihot esculenta]	XM_025101921.1	XM_025101921	759	0	PREDICTED: Citrus sinensis internal alternative NAD(P)H-ubiquinone oxidoreductase A2, mitochondrial-like (LOC102627209), transcript variant X1, mRNA	K17871	ndh1	NADH:ubiquinone reductase (non-electrogenic)	http://www.genome.jp/dbget-bin/www_bget?ko:K17871	O80874	1996	2e-222	Internal alternative NAD(P)H-ubiquinone oxidoreductase A2, mitochondrial OS=Arabidopsis thaliana OX=3702 GN=NDA2 PE=1 SV=1	PF07992	Pyridine nucleotide-disulphide oxidoreductase	GO:0055114	oxidation-reduction process	GO:0016491	oxidoreductase activity	--	--	KOG2495	NADH-dehydrogenase (ubiquinone)
Cluster-4594.10345	69	1.57	83	1.87	55	1.24	64	1.42	76	1.61	37	0.82	2745	1350204631	XP_006451619.2	576	3.2e-56	uncharacterized protein LOC18056062 [Citrus clementina]	XM_024582270.1	XM_024582270	107	1.28615e-46	PREDICTED: Populus trichocarpa uncharacterized protein C17orf53 (LOC7486725), mRNA	--	--	--	--	Q8N3J3	140	4.4e-07	Uncharacterized protein C17orf53 OS=Homo sapiens OX=9606 GN=C17orf53 PE=1 SV=1	PF15180	Neuropeptides B and W	GO:0007165	signal transduction	GO:0001664	G protein-coupled receptor binding	--	--	--	--
Cluster-4594.10346	1112	37.15	1221	40.34	1133	37.33	987.77	32.29	1307.99	40.71	1380.58	45.12	1953	641832006	KDO51050.1	754	5.3e-77	hypothetical protein CISIN_1g022834mg [Citrus sinensis]	XM_006469323.3	XM_006469323	331	2.74361e-171	PREDICTED: Citrus sinensis glyoxylate/succinic semialdehyde reductase 1 (LOC102621738), transcript variant X2, mRNA	K18121	GLYR	glyoxylate/succinic semialdehyde reductase	http://www.genome.jp/dbget-bin/www_bget?ko:K18121	Q9LSV0	660	1.6e-67	Glyoxylate/succinic semialdehyde reductase 1 OS=Arabidopsis thaliana OX=3702 GN=GLYR1 PE=1 SV=1	PF03446//PF01210//PF03435//PF02826//PF02737//PF14833	NAD binding domain of 6-phosphogluconate dehydrogenase//NAD-dependent glycerol-3-phosphate dehydrogenase N-terminus//Saccharopine dehydrogenase NADP binding domain//D-isomer specific 2-hydroxyacid dehydrogenase, NAD binding domain//3-hydroxyacyl-CoA dehydrogenase, NAD binding domain//NAD-binding of NADP-dependent 3-hydroxyisobutyrate dehydrogenase	GO:0006568//GO:0006554//GO:0046168//GO:0006633//GO:0018874//GO:0055114//GO:0006552//GO:0006574//GO:0006631//GO:0006550	tryptophan metabolic process//lysine catabolic process//glycerol-3-phosphate catabolic process//fatty acid biosynthetic process//benzoate metabolic process//oxidation-reduction process//leucine catabolic process//valine catabolic process//fatty acid metabolic process//isoleucine catabolic process	GO:0016616//GO:0050661//GO:0016491//GO:0003857//GO:0051287	oxidoreductase activity, acting on the CH-OH group of donors, NAD or NADP as acceptor//NADP binding//oxidoreductase activity//3-hydroxyacyl-CoA dehydrogenase activity//NAD binding	--	--	KOG0409	Predicted dehydrogenase
Cluster-4594.10347	100	14.83	175	24.42	97	13.57	87	12.59	100	13.13	63	8.88	654	1279108792	XP_022878603.1	174	3.2e-10	uncharacterized protein LOC111396398 [Olea europaea var. sylvestris]	XM_010664128.2	XM_010664128	45	8.62709e-13	PREDICTED: Vitis vinifera uncharacterized LOC100255681 (LOC100255681), mRNA	--	--	--	--	--	--	--	--	PF04206	Tetrahydromethanopterin S-methyltransferase, subunit E	GO:0046656//GO:0006814	folic acid biosynthetic process//sodium ion transport	GO:0030269	tetrahydromethanopterin S-methyltransferase activity	GO:0005737//GO:0012506	cytoplasm//vesicle membrane	--	--
Cluster-4594.10348	392	50.43	436	53.22	386	47.18	353	44.33	361	41.47	462	56.78	712	1315960140	GAY47724.1	764	1.3e-78	hypothetical protein CUMW_106550 [Citrus unshiu]	XR_001928787.1	XR_001928787	173	6.59151e-84	PREDICTED: Theobroma cacao E3 ubiquitin-protein ligase UPL1 (LOC18593269), transcript variant X3, misc_RNA	K10592	HUWE1, MULE, ARF-BP1	E3 ubiquitin-protein ligase HUWE1	http://www.genome.jp/dbget-bin/www_bget?ko:K10592	Q8GY23	332	6.2e-30	E3 ubiquitin-protein ligase UPL1 OS=Arabidopsis thaliana OX=3702 GN=UPL1 PE=1 SV=3	--	--	--	--	--	--	--	--	--	--
Cluster-4594.10349	257	9.78	153	5.75	174	6.52	39	1.45	74	2.62	101	3.76	1748	641867808	KDO86492.1	1794	1.2e-197	hypothetical protein CISIN_1g040810mg [Citrus sinensis]	XM_006491222.3	XM_006491222	526	0	PREDICTED: Citrus sinensis aspartyl protease family protein 2 (LOC102624558), mRNA	--	--	--	--	Q9LNJ3	1589	2.7e-175	Aspartyl protease family protein 2 OS=Arabidopsis thaliana OX=3702 GN=APF2 PE=2 SV=1	--	--	--	--	--	--	--	--	--	--
Cluster-4594.10350	135	9.94	190	13.59	171	12.22	182	13.1	177	11.92	181	12.9	1038	568866834	XP_006486753.1	1093	1.4e-116	proteasome subunit alpha type-7 [Citrus sinensis]	XM_006422554.2	XM_006422554	435	0	PREDICTED: Citrus clementina proteasome subunit alpha type-7 (LOC18035042), mRNA	K02731	PSMA7	20S proteasome subunit alpha 4	http://www.genome.jp/dbget-bin/www_bget?ko:K02731	Q9SXU1	1075	6.4e-116	Proteasome subunit alpha type-7 OS=Cicer arietinum OX=3827 GN=PAD1 PE=2 SV=1	PF00227//PF10584	Proteasome subunit//Proteasome subunit A N-terminal signature	GO:0051603//GO:0006511	proteolysis involved in cellular protein catabolic process//ubiquitin-dependent protein catabolic process	GO:0004175//GO:0004298	endopeptidase activity//threonine-type endopeptidase activity	GO:0019773//GO:0005839	proteasome core complex, alpha-subunit complex//proteasome core complex	KOG0183	20S proteasome, regulatory subunit alpha type PSMA7/PRE6
Cluster-4594.10351	644	20.72	716	22.8	582	18.48	556	17.51	660	19.8	553	17.41	2017	641859443	KDO78133.1	2182	1.4e-242	hypothetical protein CISIN_1g012221mg [Citrus sinensis]	XM_006449601.2	XM_006449601	894	0	PREDICTED: Citrus clementina 3-oxoacyl-[acyl-carrier-protein] synthase I, chloroplastic (LOC18053281), mRNA	K09458	fabF	3-oxoacyl-	http://www.genome.jp/dbget-bin/www_bget?ko:K09458	P52410	1998	1.2e-222	3-oxoacyl-[acyl-carrier-protein] synthase I, chloroplastic OS=Arabidopsis thaliana OX=3702 GN=KAS1 PE=1 SV=2	PF00108	Thiolase, N-terminal domain	--	--	GO:0016747	transferase activity, transferring acyl groups other than amino-acyl groups	--	--	KOG1394	3-oxoacyl-(acyl-carrier-protein) synthase (I and II)
Cluster-4594.10352	512	9.15	545.13	9.7	502	8.9	440.01	7.7	424	7.11	421	7.39	3410	641837360	KDO56315.1	1664	2.8e-182	hypothetical protein CISIN_1g005406mg [Citrus sinensis]	XR_003064388.1	XR_003064388	667	0	PREDICTED: Citrus sinensis long chain acyl-CoA synthetase 7, peroxisomal (LOC102619080), transcript variant X5, misc_RNA	K01897	ACSL, fadD	long-chain acyl-CoA synthetase	http://www.genome.jp/dbget-bin/www_bget?ko:K01897	Q8LKS5	1579	7.6e-174	Long chain acyl-CoA synthetase 7, peroxisomal OS=Arabidopsis thaliana OX=3702 GN=LACS7 PE=1 SV=2	PF00501	AMP-binding enzyme	--	--	GO:0003824	catalytic activity	--	--	KOG1256	Long-chain acyl-CoA synthetases (AMP-forming)
Cluster-4594.10353	157	8.89	167	9.26	123	6.81	192	10.63	205	10.7	145	7.99	1266	557522733	ESR34100.1	855	6.6e-89	hypothetical protein CICLE_v10005617mg [Citrus clementina]	XM_024184473.1	XM_024184473	174	3.32798e-84	PREDICTED: Citrus clementina putative F-box protein PP2-B12 (LOC18032836), mRNA	--	--	--	--	Q9ZVQ6	511	1.9e-50	F-box protein PP2-B10 OS=Arabidopsis thaliana OX=3702 GN=PP2B10 PE=1 SV=1	PF00646//PF12937	F-box domain//F-box-like	--	--	GO:0005515	protein binding	--	--	--	--
Cluster-4594.10354	505	10.68	614	12.91	521	10.92	449	9.29	446	8.83	414	8.59	2925	567863832	XP_006424567.1	2308	5e-257	vacuolar fusion protein MON1 homolog [Citrus clementina]	XM_006424504.2	XM_006424504	999	0	PREDICTED: Citrus clementina vacuolar fusion protein MON1 homolog (LOC18035621), mRNA	K20195	MON1	vacuolar fusion protein MON1	http://www.genome.jp/dbget-bin/www_bget?ko:K20195	Q9SKN1	1857	3.8e-206	Vacuolar fusion protein MON1 homolog OS=Arabidopsis thaliana OX=3702 GN=MON1 PE=1 SV=2	--	--	--	--	--	--	--	--	--	--
Cluster-4594.10355	147	13.48	183	16.17	152	13.43	118	10.57	144	11.98	98	8.66	888	1229751545	XP_022133853.1	502	4e-48	transcription initiation factor IIA subunit 2 [Momordica charantia]	XM_004287388.2	XM_004287388	179	3.83442e-87	PREDICTED: Fragaria vesca subsp. vesca transcription initiation factor IIA subunit 2 (LOC101306952), mRNA	K03123	TFIIA2, GTF2A2, TOA2	transcription initiation factor TFIIA small subunit	http://www.genome.jp/dbget-bin/www_bget?ko:K03123	Q39236	490	3.7e-48	Transcription initiation factor IIA subunit 2 OS=Arabidopsis thaliana OX=3702 GN=TFIIA-S PE=3 SV=2	PF02751//PF02268	Transcription initiation factor IIA, gamma subunit//Transcription initiation factor IIA, gamma subunit, helical domain	GO:0006367	transcription initiation from RNA polymerase II promoter	--	--	GO:0005672	transcription factor TFIIA complex	KOG3463	Transcription initiation factor IIA, gamma subunit
[truncated: 19,703 more rows]

## Sheet: WD40筛选
Gene_ID	T_C1_FPKM	T_C2_FPKM	T_C3_FPKM	T_H1_FPKM	T_H2_FPKM	T_H3_FPKM	Gene Length	NR Description	NT Description	Swissprot Description	PFAM description
[truncated: 122 more rows]
